# Supplementary material for: Splice modulators target PMS1 to reduce somatic expansion of the Huntington’s disease-associated CAG repeat
Source: Nat Commun. 2024 Apr 12;15:3182. doi: 10.1038/s41467-024-47485-0 (PMC11015039; doi:10.1038/s41467-024-47485-0)
Supplement: Supplementary file 4 — Dataset 1 [file 41467_2024_47485_MOESM4_ESM.xlsx]

## Sheet: supplementary_data_1
study	drug	gene_symbol	type	coordinates	genome_version
Ottesen_2023	Branaplam	CRYL1	pseudoexon	chr13:20992535-20993223	GRCh37/hg19
Ottesen_2023	Branaplam	RBBP8	pseudoexon	chr18:20557751-20557850	GRCh37/hg19
Ottesen_2023	Branaplam	STRN4	pseudoexon	chr19:47237071-47237132	GRCh37/hg19
Ottesen_2023	Branaplam	DENND5A	pseudoexon	chr11:9198317-9198449	GRCh37/hg19
Ottesen_2023	Branaplam	DENND5A	pseudoexon	chr11:9198317-9198449	GRCh37/hg19
Ottesen_2023	Branaplam	CEMIP	pseudoexon	chr15:81165877-81165977	GRCh37/hg19
Ottesen_2023	Branaplam	SNHG16	pseudoexon	chr17:74554454-74554682	GRCh37/hg19
Ottesen_2023	Branaplam	SNHG16	pseudoexon	chr17:74554454-74554682	GRCh37/hg19
Ottesen_2023	Branaplam	SNHG16	pseudoexon	chr17:74554050-74554682	GRCh37/hg19
Ottesen_2023	Branaplam	SNHG16	pseudoexon	chr17:74554454-74555125	GRCh37/hg19
Ottesen_2023	Branaplam	EIF2B3	pseudoexon	chr1:45435648-45435716	GRCh37/hg19
Ottesen_2023	Branaplam	CEP170	pseudoexon	chr1:243340002-243340118	GRCh37/hg19
Ottesen_2023	Branaplam	CEP170	pseudoexon	chr1:243349079-243349374	GRCh37/hg19
Ottesen_2023	Branaplam	ANXA11	pseudoexon	chr10:81916132-81916254	GRCh37/hg19
Ottesen_2023	Branaplam	ANXA11	pseudoexon	chr10:81940695-81941211	GRCh37/hg19
Ottesen_2023	Branaplam	ANXA11	pseudoexon	chr10:81940695-81940892	GRCh37/hg19
Ottesen_2023	Branaplam	KDSR	pseudoexon	chr18:61033193-61033541	GRCh37/hg19
Ottesen_2023	Branaplam	HIKESHI	pseudoexon	chr11:86037553-86037718	GRCh37/hg19
Ottesen_2023	Branaplam	HIKESHI	pseudoexon	chr11:86037553-86037718	GRCh37/hg19
Ottesen_2023	Branaplam	THADA	pseudoexon	chr2:43765566-43765705	GRCh37/hg19
Ottesen_2023	Branaplam	TARBP1	pseudoexon	chr1:234536597-234536694	GRCh37/hg19
Ottesen_2023	Branaplam	L3MBTL2	pseudoexon	chr22:41623577-41623683	GRCh37/hg19
Ottesen_2023	Branaplam	TMC3-AS1	pseudoexon	chr15:81633489-81633560	GRCh37/hg19
Ottesen_2023	Branaplam	ASAP1	pseudoexon	chr8:131173029-131173039	GRCh37/hg19
Ottesen_2023	Branaplam	TMEM50B	pseudoexon	chr21:34828309-34828404	GRCh37/hg19
Ottesen_2023	Branaplam	ADAM23	pseudoexon	chr2:207474632-207474724	GRCh37/hg19
Ottesen_2023	Branaplam	CACNA1C	pseudoexon	chr12:2742793-2742878	GRCh37/hg19
Ottesen_2023	Branaplam	CACNA1C	pseudoexon	chr12:2789527-2789741	GRCh37/hg19
Ottesen_2023	Branaplam	ERCC8	pseudoexon	chr5:60187862-60189470	GRCh37/hg19
Ottesen_2023	Branaplam	ERCC8	pseudoexon	chr5:60205473-60205784	GRCh37/hg19
Ottesen_2023	Branaplam	SLC7A6	pseudoexon	chr16:68321224-68321338	GRCh37/hg19
Ottesen_2023	Branaplam	NREP	pseudoexon	chr5:111091465-111091623	GRCh37/hg19
Ottesen_2023	Branaplam	ELP4	pseudoexon	chr11:31649784-31649966	GRCh37/hg19
Ottesen_2023	Branaplam	SEPTIN11	pseudoexon	chr4:77916932-77917091	GRCh37/hg19
Ottesen_2023	Branaplam	STXBP6	pseudoexon	chr14:25457090-25457178	GRCh37/hg19
Ottesen_2023	Branaplam	STXBP6	pseudoexon	chr14:25457090-25457178	GRCh37/hg19
Ottesen_2023	Branaplam	AP2A2	pseudoexon	chr11:956784-956982	GRCh37/hg19
Ottesen_2023	Branaplam	TAF2	pseudoexon	chr8:120757119-120757276	GRCh37/hg19
Ottesen_2023	Branaplam	RUNX2	pseudoexon	chr6:45459676-45459851	GRCh37/hg19
Ottesen_2023	Branaplam	MARVELD1	pseudoexon	chr10:99475076-99475162	GRCh37/hg19
Ottesen_2023	Branaplam	RNF217	pseudoexon	chr6:125317719-125317801	GRCh37/hg19
Ottesen_2023	Branaplam	RNF217	pseudoexon	chr6:125317719-125317801	GRCh37/hg19
Ottesen_2023	Branaplam	C14orf132	pseudoexon	chr14:96506610-96506704	GRCh37/hg19
Ottesen_2023	Branaplam	CHD9	pseudoexon	chr16:53353723-53353863	GRCh37/hg19
Ottesen_2023	Branaplam	FAM3A	pseudoexon	chrX:153740636-153740755	GRCh37/hg19
Ottesen_2023	Branaplam	RCOR3	pseudoexon	chr1:211485695-211485829	GRCh37/hg19
Ottesen_2023	Branaplam	RCOR3	pseudoexon	chr1:211486060-211486303	GRCh37/hg19
Ottesen_2023	Branaplam	ITCH	pseudoexon	chr20:32980541-32980720	GRCh37/hg19
Ottesen_2023	Branaplam	ITCH	pseudoexon	chr20:32980541-32980720	GRCh37/hg19
Ottesen_2023	Branaplam	ARSJ	pseudoexon	chr4:114891629-114891666	GRCh37/hg19
Ottesen_2023	Branaplam	ARSJ	pseudoexon	chr4:114891984-114892107	GRCh37/hg19
Ottesen_2023	Branaplam	ARSJ	pseudoexon	chr4:114891984-114892107	GRCh37/hg19
Ottesen_2023	Branaplam	CDK5RAP2	pseudoexon	chr9:123280033-123280164	GRCh37/hg19
Ottesen_2023	Branaplam	SNHG14	pseudoexon	chr15:25355531-25355683	GRCh37/hg19
Ottesen_2023	Branaplam	SMAD5	pseudoexon	chr5:135488362-135488447	GRCh37/hg19
Ottesen_2023	Branaplam	DCUN1D4	pseudoexon	chr4:52775084-52775141	GRCh37/hg19
Ottesen_2023	Branaplam	SLC25A17	pseudoexon	chr22:41193286-41193340	GRCh37/hg19
Ottesen_2023	Branaplam	SLC25A17	pseudoexon	chr22:41193256-41193340	GRCh37/hg19
Ottesen_2023	Branaplam	ATXN2	pseudoexon	chr12:111898941-111899109	GRCh37/hg19
Ottesen_2023	Branaplam	MYCBP2	pseudoexon	chr13:77692473-77692654	GRCh37/hg19
Ottesen_2023	Branaplam	MYCBP2	pseudoexon	chr13:77677342-77677445	GRCh37/hg19
Ottesen_2023	Branaplam	SH3YL1	pseudoexon	chr2:224866-224920	GRCh37/hg19
Ottesen_2023	Branaplam	SH3YL1	pseudoexon	chr2:224862-224920	GRCh37/hg19
Ottesen_2023	Branaplam	SREK1	pseudoexon	chr5:65454635-65454760	GRCh37/hg19
Ottesen_2023	Branaplam	SREK1	pseudoexon	chr5:65451891-65454760	GRCh37/hg19
Ottesen_2023	Branaplam	MYO18A	pseudoexon	chr17:27443460-27443473	GRCh37/hg19
Ottesen_2023	Branaplam	SLC25A16	pseudoexon	chr10:70276839-70277022	GRCh37/hg19
Ottesen_2023	Branaplam	SLC25A16	pseudoexon	chr10:70276839-70276942	GRCh37/hg19
Ottesen_2023	Branaplam	CREBZF	pseudoexon	chr11:85372679-85372793	GRCh37/hg19
Ottesen_2023	Branaplam	PREPL	pseudoexon	chr2:44586634-44587177	GRCh37/hg19
Ottesen_2023	Branaplam	PREPL	pseudoexon	chr2:44586634-44586889	GRCh37/hg19
Ottesen_2023	Branaplam	FUBP3	pseudoexon	chr9:133510052-133510125	GRCh37/hg19
Ottesen_2023	Branaplam	MFN2	pseudoexon	chr1:12041865-12041910	GRCh37/hg19
Ottesen_2023	Branaplam	DIS3	pseudoexon	chr13:73354982-73355141	GRCh37/hg19
Ottesen_2023	Branaplam	TASOR2	pseudoexon	chr10:5754355-5754502	GRCh37/hg19
Ottesen_2023	Branaplam	TASOR2	pseudoexon	chr10:5751491-5751626	GRCh37/hg19
Ottesen_2023	Branaplam	TASOR2	pseudoexon	chr10:5759620-5759713	GRCh37/hg19
Ottesen_2023	Branaplam	FAAP20	pseudoexon	chr1:2124282-2124414	GRCh37/hg19
Ottesen_2023	Branaplam	FAAP20	pseudoexon	chr1:2124084-2124414	GRCh37/hg19
Ottesen_2023	Branaplam	FAAP20	pseudoexon	chr1:2124282-2124414	GRCh37/hg19
Ottesen_2023	Branaplam	FAAP20	pseudoexon	chr1:2118275-2118645	GRCh37/hg19
Ottesen_2023	Branaplam	FAAP20	pseudoexon	chr1:2117441-2117688	GRCh37/hg19
Ottesen_2023	Branaplam	FAAP20	pseudoexon	chr1:2124084-2124414	GRCh37/hg19
Ottesen_2023	Branaplam	DENND4A	pseudoexon	chr15:65957535-65957563	GRCh37/hg19
Ottesen_2023	Branaplam	COPS7B	pseudoexon	chr2:232655630-232655883	GRCh37/hg19
Ottesen_2023	Branaplam	COPS7B	pseudoexon	chr2:232655655-232655883	GRCh37/hg19
Ottesen_2023	Branaplam	COPS7B	pseudoexon	chr2:232655659-232655883	GRCh37/hg19
Ottesen_2023	Branaplam	CLK4	pseudoexon	chr5:178044343-178044435	GRCh37/hg19
Ottesen_2023	Branaplam	MFSD12	pseudoexon	chr19:3542772-3542975	GRCh37/hg19
Ottesen_2023	Branaplam	ATG2B	pseudoexon	chr14:96784569-96784635	GRCh37/hg19
Ottesen_2023	Branaplam	UBE2V1	pseudoexon	chr20:48713018-48713357	GRCh37/hg19
Ottesen_2023	Branaplam	STRN3	pseudoexon	chr14:31398405-31398517	GRCh37/hg19
Ottesen_2023	Branaplam	STRN3	pseudoexon	chr14:31388170-31388312	GRCh37/hg19
Ottesen_2023	Branaplam	SEPTIN7P2	pseudoexon	chr7:45768429-45768625	GRCh37/hg19
Ottesen_2023	Branaplam	ZMIZ2	pseudoexon	chr7:44790569-44790690	GRCh37/hg19
Ottesen_2023	Branaplam	ZMIZ2	pseudoexon	chr7:44790569-44790690	GRCh37/hg19
Ottesen_2023	Branaplam	ZMIZ2	pseudoexon	chr7:44789412-44789579	GRCh37/hg19
Ottesen_2023	Branaplam	ZMIZ2	pseudoexon	chr7:44789412-44789579	GRCh37/hg19
Ottesen_2023	Branaplam	DYRK1A	pseudoexon	chr21:38802569-38802702	GRCh37/hg19
Ottesen_2023	Branaplam	DYRK1A	pseudoexon	chr21:38794074-38794168	GRCh37/hg19
Ottesen_2023	Branaplam	DYRK1A	pseudoexon	chr21:38802569-38802702	GRCh37/hg19
Ottesen_2023	Branaplam	DYRK1A	pseudoexon	chr21:38828430-38828610	GRCh37/hg19
Ottesen_2023	Branaplam	DYRK1A	pseudoexon	chr21:38828430-38828610	GRCh37/hg19
Ottesen_2023	Branaplam	POMT2	pseudoexon	chr14:77753574-77753614	GRCh37/hg19
Ottesen_2023	Branaplam	FAM189B	pseudoexon	chr1:155223873-155223985	GRCh37/hg19
Ottesen_2023	Branaplam	INPP5K	pseudoexon	chr17:1419180-1419412	GRCh37/hg19
Ottesen_2023	Branaplam	MEAK7	pseudoexon	chr16:84537562-84537753	GRCh37/hg19
Ottesen_2023	Branaplam	MEAK7	pseudoexon	chr16:84536325-84536468	GRCh37/hg19
Ottesen_2023	Branaplam	MFSD14C	pseudoexon	chr9:99696075-99696197	GRCh37/hg19
Ottesen_2023	Branaplam	MFSD14C	pseudoexon	chr9:99704883-99705034	GRCh37/hg19
Ottesen_2023	Branaplam	KIDINS220	pseudoexon	chr2:8965871-8966043	GRCh37/hg19
Ottesen_2023	Branaplam	PINX1	pseudoexon	chr8:10645132-10645335	GRCh37/hg19
Ottesen_2023	Branaplam	PDE7A	pseudoexon	chr8:66693077-66693182	GRCh37/hg19
Ottesen_2023	Branaplam	MRPL39	pseudoexon	chr21:26960011-26960101	GRCh37/hg19
Ottesen_2023	Branaplam	NUDT22	pseudoexon	chr11:63995038-63995138	GRCh37/hg19
Ottesen_2023	Branaplam	FSD1L	pseudoexon	chr9:108223799-108223896	GRCh37/hg19
Ottesen_2023	Branaplam	EBAG9	pseudoexon	chr8:110575624-110575764	GRCh37/hg19
Ottesen_2023	Branaplam	NUP58	pseudoexon	chr13:25877238-25877293	GRCh37/hg19
Ottesen_2023	Branaplam	LARP7	pseudoexon	chr4:113558798-113558943	GRCh37/hg19
Ottesen_2023	Branaplam	LARP7	pseudoexon	chr4:113559772-113559829	GRCh37/hg19
Ottesen_2023	Branaplam	LARP7	pseudoexon	chr4:113559772-113559829	GRCh37/hg19
Ottesen_2023	Branaplam	FAM174A	pseudoexon	chr5:99917049-99917108	GRCh37/hg19
Ottesen_2023	Branaplam	INTU	pseudoexon	chr4:128606595-128606724	GRCh37/hg19
Ottesen_2023	Branaplam	INTU	pseudoexon	chr4:128597058-128597220	GRCh37/hg19
Ottesen_2023	Branaplam	WNK4	pseudoexon	chr17:40945608-40945747	GRCh37/hg19
Ottesen_2023	Branaplam	LYRM1	pseudoexon	chr16:20922503-20922586	GRCh37/hg19
Ottesen_2023	Branaplam	LYRM1	pseudoexon	chr16:20922503-20922586	GRCh37/hg19
Ottesen_2023	Branaplam	LYRM1	pseudoexon	chr16:20913806-20914039	GRCh37/hg19
Ottesen_2023	Branaplam	LYRM1	pseudoexon	chr16:20913806-20914039	GRCh37/hg19
Ottesen_2023	Branaplam	KDM6A	pseudoexon	chrX:44965785-44965894	GRCh37/hg19
Ottesen_2023	Branaplam	CACNB1	pseudoexon	chr17:37342201-37342357	GRCh37/hg19
Ottesen_2023	Risdiplam	TNFSF12	pseudoexon	chr17:7456902-7457142	GRCh37/hg19
Ottesen_2023	Risdiplam	FAM114A1	pseudoexon	chr4:38870017-38870167	GRCh37/hg19
Ottesen_2023	Risdiplam	CAMK2G	pseudoexon	chr10:75579288-75579403	GRCh37/hg19
Ottesen_2023	Risdiplam	NCAPG2	pseudoexon	chr7:158496339-158496393	GRCh37/hg19
Ottesen_2023	Risdiplam	PTGIS	pseudoexon	chr20:48166601-48166726	GRCh37/hg19
Ottesen_2023	Risdiplam	RAD54B	pseudoexon	chr8:95444837-95444884	GRCh37/hg19
Ottesen_2023	Risdiplam	SGIP1	pseudoexon	chr1:67161115-67161176	GRCh37/hg19
Ottesen_2023	Risdiplam	AURKB	pseudoexon	chr17:8113493-8113543	GRCh37/hg19
Ottesen_2023	Risdiplam	AURKB	pseudoexon	chr17:8113493-8113567	GRCh37/hg19
Ottesen_2023	Risdiplam	TP53I11	pseudoexon	chr11:44960715-44960832	GRCh37/hg19
Ottesen_2023	Risdiplam	PRC1	pseudoexon	chr15:91512307-91512350	GRCh37/hg19
Ottesen_2023	Risdiplam	CC2D2A	pseudoexon	chr4:15480845-15480952	GRCh37/hg19
Ottesen_2023	Risdiplam	CC2D2A	pseudoexon	chr4:15480841-15480952	GRCh37/hg19
Ottesen_2023	Risdiplam	PGF	pseudoexon	chr14:75412914-75412978	GRCh37/hg19
Ottesen_2023	Risdiplam	PER3	pseudoexon	chr1:7847256-7847306	GRCh37/hg19
Ottesen_2023	Risdiplam	ARPC1B	pseudoexon	chr7:98974959-98975078	GRCh37/hg19
Ottesen_2023	Risdiplam	UMAD1	pseudoexon	chr7:7715731-7715839	GRCh37/hg19
Ottesen_2023	Risdiplam	MARCHF8	pseudoexon	chr10:45958597-45959444	GRCh37/hg19
Ottesen_2023	Risdiplam	TMCO4	pseudoexon	chr1:20072023-20072144	GRCh37/hg19
Ottesen_2023	Risdiplam	DGLUCY	pseudoexon	chr14:91611563-91611657	GRCh37/hg19
Ottesen_2023	Risdiplam	SDR39U1	pseudoexon	chr14:24910882-24911001	GRCh37/hg19
Ottesen_2023	Risdiplam	BEND6	pseudoexon	chr6:56879258-56879323	GRCh37/hg19
Ottesen_2023	Risdiplam	NBPF15	pseudoexon	chr1:148574736-148574988	GRCh37/hg19
Ottesen_2023	Risdiplam	ALPK1	pseudoexon	chr4:113223493-113223564	GRCh37/hg19
Ottesen_2023	Risdiplam	WNK4	pseudoexon	chr17:40945608-40945747	GRCh37/hg19
Ottesen_2023	Risdiplam	ORC3	pseudoexon	chr6:88304243-88304331	GRCh37/hg19
Ottesen_2023	Risdiplam	CCDC92	pseudoexon	chr12:124429214-124429287	GRCh37/hg19
Ottesen_2023	Risdiplam	PPP3CB	pseudoexon	chr10:75199628-75199659	GRCh37/hg19
Ottesen_2023	Risdiplam	ZNF185	pseudoexon	chrX:152104960-152105057	GRCh37/hg19
Ottesen_2023	Risdiplam	TTC3	pseudoexon	chr21:38530431-38530505	GRCh37/hg19
Ottesen_2023	Risdiplam	MYH10	pseudoexon	chr17:8526740-8526815	GRCh37/hg19
Ottesen_2023	Risdiplam	NLRP1	pseudoexon	chr17:5418791-5418837	GRCh37/hg19
Ottesen_2023	Risdiplam	DEPDC1	pseudoexon	chr1:68947727-68948580	GRCh37/hg19
Ottesen_2023	Risdiplam	TMEM8B	pseudoexon	chr9:35834456-35834647	GRCh37/hg19
Ottesen_2023	Risdiplam	FOXM1	pseudoexon	chr12:2970463-2970578	GRCh37/hg19
Ottesen_2023	Risdiplam	SPOCD1	pseudoexon	chr1:32262192-32262316	GRCh37/hg19
Ottesen_2023	Risdiplam	SPOCD1	pseudoexon	chr1:32262189-32262316	GRCh37/hg19
Ottesen_2023	Risdiplam	AC092279.2	pseudoexon	chr19:24232985-24233104	GRCh37/hg19
Ottesen_2023	Risdiplam	AC092279.2	pseudoexon	chr19:24232462-24232641	GRCh37/hg19
Ottesen_2023	Risdiplam	ATP5F1C	pseudoexon	chr10:7848935-7848973	GRCh37/hg19
Ottesen_2023	Risdiplam	AKT2	pseudoexon	chr19:40771164-40771258	GRCh37/hg19
Ottesen_2023	Risdiplam	PLA2G15	pseudoexon	chr16:68287323-68287420	GRCh37/hg19
Ottesen_2023	Risdiplam	MYO18A	pseudoexon	chr17:27443460-27443473	GRCh37/hg19
Ottesen_2023	Risdiplam	CCDC57	pseudoexon	chr17:80165605-80165924	GRCh37/hg19
Ottesen_2023	Risdiplam	TBC1D5	pseudoexon	chr3:17603509-17603634	GRCh37/hg19
Ottesen_2023	Risdiplam	SUOX	pseudoexon	chr12:56393115-56393242	GRCh37/hg19
Ottesen_2023	Risdiplam	SUOX	pseudoexon	chr12:56393115-56393242	GRCh37/hg19
Ottesen_2023	Risdiplam	SUOX	pseudoexon	chr12:56393115-56393374	GRCh37/hg19
Ottesen_2023	Risdiplam	STAG3L2	pseudoexon	chr7:74301135-74301260	GRCh37/hg19
Ottesen_2023	Risdiplam	PPT1	pseudoexon	chr1:40542400-40542585	GRCh37/hg19
Ottesen_2023	Risdiplam	FLNB	pseudoexon	chr3:58117652-58117746	GRCh37/hg19
Ottesen_2023	Risdiplam	AGTRAP	pseudoexon	chr1:11806182-11806280	GRCh37/hg19
Ottesen_2023	Risdiplam	POLR2J3	pseudoexon	chr7:102183970-102184108	GRCh37/hg19
Ottesen_2023	Risdiplam	SLC35A3	pseudoexon	chr1:100440525-100440625	GRCh37/hg19
Ottesen_2023	Risdiplam	MEG8	pseudoexon	chr14:101363928-101364069	GRCh37/hg19
Ottesen_2023	Risdiplam	TRIM65	pseudoexon	chr17:73887892-73887959	GRCh37/hg19
Ottesen_2023	Risdiplam	BCAP29	pseudoexon	chr7:107254097-107254177	GRCh37/hg19
Ottesen_2023	Risdiplam	MLH3	pseudoexon	chr14:75500120-75500193	GRCh37/hg19
Ottesen_2023	Risdiplam	GPS1	pseudoexon	chr17:80010249-80010335	GRCh37/hg19
Ottesen_2023	Risdiplam	GPS1	pseudoexon	chr17:80010133-80010335	GRCh37/hg19
Ottesen_2023	Risdiplam	GPS1	pseudoexon	chr17:80010130-80010335	GRCh37/hg19
Ottesen_2023	Risdiplam	GPS1	pseudoexon	chr17:80010252-80010335	GRCh37/hg19
Ottesen_2023	Risdiplam	GPS1	pseudoexon	chr17:80010130-80010318	GRCh37/hg19
Ottesen_2023	Risdiplam	ABCD4	pseudoexon	chr14:74766249-74766378	GRCh37/hg19
Ottesen_2023	Risdiplam	DENND5A	pseudoexon	chr11:9198317-9198449	GRCh37/hg19
Ottesen_2023	Risdiplam	PPIL3	pseudoexon	chr2:201747063-201747105	GRCh37/hg19
Ottesen_2023	Risdiplam	PPIL3	pseudoexon	chr2:201747063-201747158	GRCh37/hg19
Ottesen_2023	Risdiplam	DBF4B	pseudoexon	chr17:42809544-42809633	GRCh37/hg19
Ottesen_2023	Risdiplam	FIGNL1	pseudoexon	chr7:50515664-50515753	GRCh37/hg19
Ottesen_2023	Risdiplam	G6PC3	pseudoexon	chr17:42152335-42152455	GRCh37/hg19
Ottesen_2023	Risdiplam	P4HA1	pseudoexon	chr10:74803643-74803715	GRCh37/hg19
Ottesen_2023	Risdiplam	DENND10	pseudoexon	chr10:120864821-120865007	GRCh37/hg19
Ottesen_2023	Risdiplam	TBRG1	pseudoexon	chr11:124496367-124496505	GRCh37/hg19
Ottesen_2023	Risdiplam	MRI1	pseudoexon	chr19:13876766-13876879	GRCh37/hg19
Ottesen_2023	Risdiplam	MRI1	pseudoexon	chr19:13876766-13876943	GRCh37/hg19
Ottesen_2023	Risdiplam	TBC1D25	pseudoexon	chrX:48403255-48403411	GRCh37/hg19
Ottesen_2023	Risdiplam	LRRC27	pseudoexon	chr10:134162465-134162561	GRCh37/hg19
Ottesen_2023	Risdiplam	TRMU	pseudoexon	chr22:46739157-46739265	GRCh37/hg19
Ottesen_2023	Risdiplam	ZNF232	pseudoexon	chr17:5014369-5014514	GRCh37/hg19
Ottesen_2023	Risdiplam	ZNF789	pseudoexon	chr7:99075895-99075979	GRCh37/hg19
Ottesen_2023	Risdiplam	AURKA	pseudoexon	chr20:54963741-54963840	GRCh37/hg19
Ottesen_2023	Risdiplam	AURKA	pseudoexon	chr20:54965610-54965721	GRCh37/hg19
Ottesen_2023	Risdiplam	TCAF1	pseudoexon	chr7:143579014-143579192	GRCh37/hg19
Ottesen_2023	Risdiplam	TCERG1	pseudoexon	chr5:145889628-145889723	GRCh37/hg19
Ottesen_2023	Risdiplam	SLC7A6	pseudoexon	chr16:68321224-68321338	GRCh37/hg19
Ottesen_2023	Risdiplam	SNX14	pseudoexon	chr6:86248554-86248582	GRCh37/hg19
Ottesen_2023	Risdiplam	ACOX1	pseudoexon	chr17:73969704-73969866	GRCh37/hg19
Ottesen_2023	Risdiplam	PEX19	pseudoexon	chr1:160253318-160253429	GRCh37/hg19
Ottesen_2023	Risdiplam	NUDT22	pseudoexon	chr11:63995038-63995138	GRCh37/hg19
Ottesen_2023	Risdiplam	NAPB	pseudoexon	chr20:23375774-23375822	GRCh37/hg19
Ottesen_2023	Risdiplam	ZNF490	pseudoexon	chr19:12720682-12720788	GRCh37/hg19
Ottesen_2023	Risdiplam	PUF60	pseudoexon	chr8:144902834-144902886	GRCh37/hg19
Ottesen_2023	Risdiplam	SLC25A17	pseudoexon	chr22:41193286-41193340	GRCh37/hg19
Ottesen_2023	Risdiplam	SLC25A17	pseudoexon	chr22:41193256-41193340	GRCh37/hg19
Ottesen_2023	Risdiplam	KRIT1	pseudoexon	chr7:91873314-91873463	GRCh37/hg19
Ottesen_2023	Risdiplam	C2CD3	pseudoexon	chr11:73872442-73872601	GRCh37/hg19
Ottesen_2023	Risdiplam	SLC20A2	pseudoexon	chr8:42390313-42390478	GRCh37/hg19
Ottesen_2023	Risdiplam	PRPF39	pseudoexon	chr14:45579095-45579196	GRCh37/hg19
Ottesen_2023	Risdiplam	MED15	pseudoexon	chr22:20873163-20873282	GRCh37/hg19
Ottesen_2023	Risdiplam	SCMH1	pseudoexon	chr1:41618269-41618413	GRCh37/hg19
Ottesen_2023	Risdiplam	MADD	pseudoexon	chr11:47348287-47348358	GRCh37/hg19
Ottesen_2023	Risdiplam	STX2	pseudoexon	chr12:131280538-131280665	GRCh37/hg19
Ottesen_2023	Risdiplam	SREK1	pseudoexon	chr5:65451891-65454760	GRCh37/hg19
Ottesen_2023	Risdiplam	SREK1	pseudoexon	chr5:65454635-65454760	GRCh37/hg19
Ottesen_2023	Risdiplam	MGRN1	pseudoexon	chr16:4736258-4736304	GRCh37/hg19
Ottesen_2023	Risdiplam	GPATCH8	pseudoexon	chr17:42544463-42544482	GRCh37/hg19
Ottesen_2023	Risdiplam	ZNF791	pseudoexon	chr19:12723038-12723179	GRCh37/hg19
Ottesen_2023	Risdiplam	THRAP3	pseudoexon	chr1:36690570-36690703	GRCh37/hg19
Ottesen_2023	Risdiplam	SNX21	pseudoexon	chr20:44469085-44469097	GRCh37/hg19
Ottesen_2023	Risdiplam	SNX21	pseudoexon	chr20:44469085-44469097	GRCh37/hg19
Ottesen_2023	Risdiplam	KIAA0753	pseudoexon	chr17:6538719-6538954	GRCh37/hg19
Ottesen_2023	Risdiplam	PPP4C	pseudoexon	chr16:30092519-30092631	GRCh37/hg19
Ottesen_2023	Risdiplam	NFASC	pseudoexon	chr1:204919683-204919702	GRCh37/hg19
Ottesen_2023	Risdiplam	DNAJC5	pseudoexon	chr20:62562460-62562535	GRCh37/hg19
Ottesen_2023	Risdiplam	NEDD8	pseudoexon	chr14:24700856-24700943	GRCh37/hg19
Ottesen_2023	Risdiplam	MBD5	pseudoexon	chr2:148811958-148812018	GRCh37/hg19
Ottesen_2023	Risdiplam	RUBCN	pseudoexon	chr3:197444846-197445001	GRCh37/hg19
Ottesen_2023	Risdiplam	WIPI2	pseudoexon	chr7:5232747-5232802	GRCh37/hg19
Ottesen_2023	Risdiplam	NCOR2	pseudoexon	chr12:124811953-124812179	GRCh37/hg19
Ottesen_2023	Risdiplam	NCOR2	pseudoexon	chr12:124858957-124859009	GRCh37/hg19
Ottesen_2023	Risdiplam	NCOR2	pseudoexon	chr12:125020109-125020157	GRCh37/hg19
Ottesen_2023	Risdiplam	NCOR2	pseudoexon	chr12:124812091-124812179	GRCh37/hg19
Ottesen_2023	Risdiplam	ARL15	pseudoexon	chr5:53603716-53603776	GRCh37/hg19
Ottesen_2023	Risdiplam	TMEM39B	pseudoexon	chr1:32542362-32542447	GRCh37/hg19
Ottesen_2023	Risdiplam	TMEM39B	pseudoexon	chr1:32542763-32542919	GRCh37/hg19
Ottesen_2023	Risdiplam	TCF3	pseudoexon	chr19:1615282-1615519	GRCh37/hg19
Ottesen_2023	Risdiplam	TCF3	pseudoexon	chr19:1615282-1615484	GRCh37/hg19
Ottesen_2023	Risdiplam	TCF3	pseudoexon	chr19:1615282-1615514	GRCh37/hg19
Ottesen_2023	Risdiplam	SLC9A8	pseudoexon	chr20:48467345-48467381	GRCh37/hg19
Ottesen_2023	Risdiplam	PFKM	pseudoexon	chr12:48529072-48529166	GRCh37/hg19
Ottesen_2023	Risdiplam	SENP6	pseudoexon	chr6:76332465-76332574	GRCh37/hg19
Ottesen_2023	Risdiplam	STRN3	pseudoexon	chr14:31398405-31398517	GRCh37/hg19
Ottesen_2023	Risdiplam	STRN3	pseudoexon	chr14:31398405-31398517	GRCh37/hg19
Ottesen_2023	Risdiplam	STRN3	pseudoexon	chr14:31388170-31388312	GRCh37/hg19
Ottesen_2023	Risdiplam	DNM1L	pseudoexon	chr12:32891196-32891230	GRCh37/hg19
Ottesen_2023	Risdiplam	DNM1L	pseudoexon	chr12:32890797-32890876	GRCh37/hg19
Ottesen_2023	Risdiplam	CCNL1	pseudoexon	chr3:156874794-156874872	GRCh37/hg19
Ottesen_2023	Risdiplam	CCNL1	pseudoexon	chr3:156874798-156874872	GRCh37/hg19
Ottesen_2023	Risdiplam	CCNL1	pseudoexon	chr3:156874723-156874872	GRCh37/hg19
Ottesen_2023	Risdiplam	TMBIM1	pseudoexon	chr2:219148760-219148859	GRCh37/hg19
Ottesen_2023	Risdiplam	TMBIM1	pseudoexon	chr2:219148760-219148883	GRCh37/hg19
Ottesen_2023	Risdiplam	EXOC1	pseudoexon	chr4:56755052-56755098	GRCh37/hg19
Ottesen_2023	Risdiplam	SHROOM1	pseudoexon	chr5:132163151-132163299	GRCh37/hg19
Ottesen_2023	Risdiplam	SIRT2	pseudoexon	chr19:39389017-39389065	GRCh37/hg19
Ottesen_2023	Risdiplam	TTC28	pseudoexon	chr22:28386775-28386800	GRCh37/hg19
Ottesen_2023	Risdiplam	ACTN1	pseudoexon	chr14:69345704-69345786	GRCh37/hg19
Ottesen_2023	Risdiplam	GOLGA4	pseudoexon	chr3:37402732-37402796	GRCh37/hg19
Ottesen_2023	Risdiplam	CLASP1	pseudoexon	chr2:122184978-122185006	GRCh37/hg19
Ottesen_2023	Risdiplam	ACBD5	pseudoexon	chr10:27512134-27512168	GRCh37/hg19
Ottesen_2023	Risdiplam	ADAM15	pseudoexon	chr1:155033889-155033965	GRCh37/hg19
Ottesen_2023	Risdiplam	SEC14L2	pseudoexon	chr22:30811935-30812076	GRCh37/hg19
Ottesen_2023	Risdiplam	SEC14L2	pseudoexon	chr22:30811746-30811854	GRCh37/hg19
Ottesen_2023	Risdiplam	SEC14L2	pseudoexon	chr22:30811746-30812076	GRCh37/hg19
Ottesen_2023	Risdiplam	PRKAR1A	pseudoexon	chr17:66511126-66511260	GRCh37/hg19
Ottesen_2023	Risdiplam	MTCL1	pseudoexon	chr18:8809444-8809559	GRCh37/hg19
Ottesen_2023	Risdiplam	MTA1	pseudoexon	chr14:105915694-105915746	GRCh37/hg19
Ottesen_2023	Risdiplam	STON1	pseudoexon	chr2:48757850-48757968	GRCh37/hg19
Ottesen_2023	Risdiplam	HRAS	pseudoexon	chr11:533275-533358	GRCh37/hg19
Ottesen_2023	Risdiplam	ATG13	pseudoexon	chr11:46639808-46639925	GRCh37/hg19
Ottesen_2023	Risdiplam	TPTEP2	pseudoexon	chr22:38765989-38766050	GRCh37/hg19
Ottesen_2023	Risdiplam	CNOT2	pseudoexon	chr12:70688015-70688074	GRCh37/hg19
Ottesen_2023	Risdiplam	SAP30L	pseudoexon	chr5:153832014-153832059	GRCh37/hg19
Ottesen_2023	Risdiplam	FAM13B	pseudoexon	chr5:137292164-137292231	GRCh37/hg19
Ottesen_2023	Risdiplam	CYTH1	pseudoexon	chr17:76692087-76692091	GRCh37/hg19
Ottesen_2023	Risdiplam	SYTL2	pseudoexon	chr11:85422154-85422275	GRCh37/hg19
Ottesen_2023	Risdiplam	OCIAD1	pseudoexon	chr4:48833242-48833415	GRCh37/hg19
Ottesen_2023	Risdiplam	OCIAD1	pseudoexon	chr4:48833242-48833450	GRCh37/hg19
Ottesen_2023	Risdiplam	OCIAD1	pseudoexon	chr4:48833242-48833513	GRCh37/hg19
Ottesen_2023	Risdiplam	KLC1	pseudoexon	chr14:104158694-104158762	GRCh37/hg19
Ottesen_2023	Risdiplam	MACF1	pseudoexon	chr1:39794271-39794378	GRCh37/hg19
Ottesen_2023	Risdiplam	CASK	pseudoexon	chrX:41416283-41416353	GRCh37/hg19
Ottesen_2023	Risdiplam	RBM6	pseudoexon	chr3:50036871-50036946	GRCh37/hg19
Ottesen_2023	Risdiplam	PKIG	pseudoexon	chr20:43211224-43211372	GRCh37/hg19
Ottesen_2023	Risdiplam	SEPTIN11	pseudoexon	chr4:77916932-77917091	GRCh37/hg19
Ottesen_2023	Risdiplam	PRRX1	pseudoexon	chr1:170699416-170699489	GRCh37/hg19
Ottesen_2023	Risdiplam	PDP1	pseudoexon	chr8:94930137-94930173	GRCh37/hg19
Ottesen_2023	Risdiplam	MICAL2	pseudoexon	chr11:12159935-12160011	GRCh37/hg19
Ottesen_2023	Risdiplam	MFN2	pseudoexon	chr1:12041865-12041910	GRCh37/hg19
Ottesen_2023	Risdiplam	SRPK2	pseudoexon	chr7:104766227-104766321	GRCh37/hg19
Ottesen_2023	Risdiplam	LRRC42	pseudoexon	chr1:54413533-54413654	GRCh37/hg19
Ottesen_2023	Risdiplam	ZHX3	pseudoexon	chr20:39829924-39830024	GRCh37/hg19
Ottesen_2023	Risdiplam	COASY	pseudoexon	chr17:40714372-40714505	GRCh37/hg19
Ottesen_2023	Risdiplam	COASY	pseudoexon	chr17:40714312-40714505	GRCh37/hg19
Ottesen_2023	Risdiplam	DEF8	pseudoexon	chr16:90015823-90016046	GRCh37/hg19
Ottesen_2023	Risdiplam	DEF8	pseudoexon	chr16:90015823-90015921	GRCh37/hg19
Ottesen_2023	Risdiplam	RALY	pseudoexon	chr20:32661623-32661672	GRCh37/hg19
Ottesen_2023	Risdiplam	SNHG32	pseudoexon	chr6:31804199-31804294	GRCh37/hg19
Ottesen_2023	Risdiplam	UGP2	pseudoexon	chr2:64069191-64069338	GRCh37/hg19
Ottesen_2023	Risdiplam	NFIX	pseudoexon	chr19:13189425-13189549	GRCh37/hg19
Ottesen_2023	Risdiplam	ATP5MD	pseudoexon	chr10:105155501-105155789	GRCh37/hg19
Ottesen_2023	Risdiplam	TAF2	pseudoexon	chr8:120757119-120757276	GRCh37/hg19
Ottesen_2023	Risdiplam	PHLDB1	pseudoexon	chr11:118484007-118484165	GRCh37/hg19
Ottesen_2023	Risdiplam	MIOS	pseudoexon	chr7:7607236-7607319	GRCh37/hg19
Ottesen_2023	Risdiplam	MARK2	pseudoexon	chr11:63671456-63671619	GRCh37/hg19
Ottesen_2023	Risdiplam	MAP3K7	pseudoexon	chr6:91254269-91254351	GRCh37/hg19
Ottesen_2023	Risdiplam	TRIM33	pseudoexon	chr1:114940560-114940612	GRCh37/hg19
Ottesen_2023	Risdiplam	PDLIM7	pseudoexon	chr5:176918403-176918421	GRCh37/hg19
Ottesen_2023	Risdiplam	CTIF	pseudoexon	chr18:46066127-46066202	GRCh37/hg19
Ottesen_2023	Risdiplam	DLEU1	pseudoexon	chr13:50657276-50657330	GRCh37/hg19
Ottesen_2023	Risdiplam	KLHL24	pseudoexon	chr3:183354007-183354099	GRCh37/hg19
Ottesen_2023	Risdiplam	HAPLN3	pseudoexon	chr15:89422647-89423841	GRCh37/hg19
Ottesen_2023	Risdiplam	HAPLN3	pseudoexon	chr15:89436203-89436343	GRCh37/hg19
Ottesen_2023	Risdiplam	KIAA2026	pseudoexon	chr9:5933749-5933881	GRCh37/hg19
Ottesen_2023	Risdiplam	FBXW11	pseudoexon	chr5:171384599-171384702	GRCh37/hg19
Ottesen_2023	Risdiplam	FBXW11	pseudoexon	chr5:171384599-171384702	GRCh37/hg19
Ottesen_2023	Risdiplam	KSR1	pseudoexon	chr17:25928384-25928427	GRCh37/hg19
Ottesen_2023	Risdiplam	NUMB	pseudoexon	chr14:73745987-73746132	GRCh37/hg19
Ottesen_2023	Risdiplam	MAP4K3	pseudoexon	chr2:39535082-39535146	GRCh37/hg19
Ottesen_2023	Risdiplam	CDC16	pseudoexon	chr13:115002118-115002174	GRCh37/hg19
Ottesen_2023	Risdiplam	RAPGEF1	pseudoexon	chr9:134479346-134479440	GRCh37/hg19
Ottesen_2023	Risdiplam	ASCC2	pseudoexon	chr22:30230476-30230539	GRCh37/hg19
Ottesen_2023	Risdiplam	SCRIB	pseudoexon	chr8:144889720-144889784	GRCh37/hg19
Ottesen_2023	Risdiplam	MIS12	pseudoexon	chr17:5391514-5391909	GRCh37/hg19
Ottesen_2023	Risdiplam	NEK7	pseudoexon	chr1:198262073-198262169	GRCh37/hg19
Ottesen_2023	Risdiplam	OSBPL3	pseudoexon	chr7:24902817-24902911	GRCh37/hg19
Ottesen_2023	Risdiplam	IL17RA	pseudoexon	chr22:17586741-17586844	GRCh37/hg19
Ottesen_2023	Risdiplam	ARHGAP23	pseudoexon	chr17:36654654-36654752	GRCh37/hg19
Ottesen_2023	Risdiplam	PI4KB	pseudoexon	chr1:151297219-151297393	GRCh37/hg19
Ottesen_2023	Risdiplam	G3BP2	pseudoexon	chr4:76649238-76649360	GRCh37/hg19
Ottesen_2023	Risdiplam	G3BP2	pseudoexon	chr4:76619980-76620113	GRCh37/hg19
Ottesen_2023	Risdiplam	ANO6	pseudoexon	chr12:45664243-45664307	GRCh37/hg19
Ottesen_2023	Risdiplam	ANO6	pseudoexon	chr12:45621949-45622056	GRCh37/hg19
Ottesen_2023	Risdiplam	AP2M1	pseudoexon	chr3:183898431-183898438	GRCh37/hg19
Ottesen_2023	Risdiplam	SETD4	pseudoexon	chr21:37429680-37429775	GRCh37/hg19
Ottesen_2023	Risdiplam	NIBAN2	pseudoexon	chr9:130323425-130323516	GRCh37/hg19
Ottesen_2023	Risdiplam	RGL1	pseudoexon	chr1:183775507-183775619	GRCh37/hg19
Ottesen_2023	Risdiplam	SMTN	pseudoexon	chr22:31492982-31493046	GRCh37/hg19
Ottesen_2023	Risdiplam	GATAD2A	pseudoexon	chr19:19546938-19547028	GRCh37/hg19
Ottesen_2023	Risdiplam	RBFOX2	pseudoexon	chr22:36152150-36152191	GRCh37/hg19
Ottesen_2023	Risdiplam	PHF14	pseudoexon	chr7:11021997-11022786	GRCh37/hg19
Ottesen_2023	Risdiplam	CUX1	pseudoexon	chr7:101842080-101842147	GRCh37/hg19
Ottesen_2023	Risdiplam	KIF13A	pseudoexon	chr6:17771343-17771449	GRCh37/hg19
Ottesen_2023	Risdiplam	SS18L1	pseudoexon	chr20:60729335-60729521	GRCh37/hg19
Ottesen_2023	Risdiplam	RHOC	pseudoexon	chr1:113247720-113247823	GRCh37/hg19
Ottesen_2023	Risdiplam	RHOC	pseudoexon	chr1:113247720-113247790	GRCh37/hg19
Ottesen_2023	Risdiplam	RHOC	pseudoexon	chr1:113247720-113247745	GRCh37/hg19
Ottesen_2023	Risdiplam	RAPGEF2	pseudoexon	chr4:160164924-160164943	GRCh37/hg19
Ottesen_2023	Risdiplam	FGFR1	pseudoexon	chr8:38287198-38287466	GRCh37/hg19
Ottesen_2023	Risdiplam	MBNL2	pseudoexon	chr13:98009048-98009103	GRCh37/hg19
Ottesen_2023	Risdiplam	MBNL2	pseudoexon	chr13:98018711-98018807	GRCh37/hg19
Ottesen_2023	Risdiplam	MBNL2	pseudoexon	chr13:98009048-98009103	GRCh37/hg19
Ottesen_2023	Risdiplam	MYO9A	pseudoexon	chr15:72311378-72311436	GRCh37/hg19
Ottesen_2023	Risdiplam	AOPEP	pseudoexon	chr9:97848210-97848401	GRCh37/hg19
Ottesen_2023	Risdiplam	ADNP	pseudoexon	chr20:49521301-49521386	GRCh37/hg19
Ottesen_2023	Risdiplam	ADNP	pseudoexon	chr20:49545186-49545362	GRCh37/hg19
Ottesen_2023	Risdiplam	COL16A1	pseudoexon	chr1:32145403-32145452	GRCh37/hg19
Ottesen_2023	Risdiplam	SYNE1	pseudoexon	chr6:152690105-152690262	GRCh37/hg19
Ottesen_2023	Risdiplam	POMT2	pseudoexon	chr14:77753574-77753614	GRCh37/hg19
Ottesen_2023	Risdiplam	ZNF618	pseudoexon	chr9:116797469-116797515	GRCh37/hg19
Ottesen_2023	Risdiplam	ZNF618	pseudoexon	chr9:116760537-116760634	GRCh37/hg19
Ottesen_2023	Risdiplam	ENTR1	pseudoexon	chr9:139304540-139304691	GRCh37/hg19
Ottesen_2023	Risdiplam	GPR161	pseudoexon	chr1:168104142-168104274	GRCh37/hg19
Ottesen_2023	Risdiplam	GPR161	pseudoexon	chr1:168083692-168083787	GRCh37/hg19
Ottesen_2023	Risdiplam	TPRA1	pseudoexon	chr3:127309251-127309435	GRCh37/hg19
Ottesen_2023	Risdiplam	RFX2	pseudoexon	chr19:6026172-6026248	GRCh37/hg19
Ottesen_2023	Risdiplam	HDX	pseudoexon	chrX:83756435-83756519	GRCh37/hg19
Ottesen_2023	Risdiplam	HDX	pseudoexon	chrX:83756435-83756519	GRCh37/hg19
Ottesen_2023	Risdiplam	DNM2	pseudoexon	chr19:10919243-10919256	GRCh37/hg19
Ottesen_2023	Risdiplam	DNM2	pseudoexon	chr19:10908054-10908194	GRCh37/hg19
Ottesen_2023	Risdiplam	SLC25A29	pseudoexon	chr14:100761961-100762034	GRCh37/hg19
Ottesen_2023	Risdiplam	ATP6V0B	pseudoexon	chr1:44441335-44441520	GRCh37/hg19
Ottesen_2023	Risdiplam	ARMC6	pseudoexon	chr19:19144938-19145047	GRCh37/hg19
Ottesen_2023	Risdiplam	FYN	pseudoexon	chr6:112020716-112020873	GRCh37/hg19
Ottesen_2023	Risdiplam	FYN	pseudoexon	chr6:112167790-112167832	GRCh37/hg19
Ottesen_2023	Risdiplam	PARD3	pseudoexon	chr10:34625125-34625171	GRCh37/hg19
Ottesen_2023	Risdiplam	TBCEL	pseudoexon	chr11:120924337-120924441	GRCh37/hg19
Ottesen_2023	Risdiplam	MPP5	pseudoexon	chr14:67720919-67721027	GRCh37/hg19
Ottesen_2023	Risdiplam	WARS1	pseudoexon	chr14:100841618-100841687	GRCh37/hg19
Ottesen_2023	Risdiplam	WARS1	pseudoexon	chr14:100841618-100841743	GRCh37/hg19
Ottesen_2023	Risdiplam	WARS1	pseudoexon	chr14:100841618-100841687	GRCh37/hg19
Ottesen_2023	Risdiplam	WARS1	pseudoexon	chr14:100841618-100841740	GRCh37/hg19
Ottesen_2023	Risdiplam	MBNL1	pseudoexon	chr3:152164491-152164546	GRCh37/hg19
Ottesen_2023	Risdiplam	MBNL1	pseudoexon	chr3:152164491-152164546	GRCh37/hg19
Ottesen_2023	Risdiplam	MBNL1	pseudoexon	chr3:152173329-152173366	GRCh37/hg19
Ottesen_2023	Risdiplam	MBNL1	pseudoexon	chr3:152173329-152173366	GRCh37/hg19
Ottesen_2023	Risdiplam	MBNL1	pseudoexon	chr3:152174054-152174150	GRCh37/hg19
Ottesen_2023	Risdiplam	MBNL1	pseudoexon	chr3:152174054-152174150	GRCh37/hg19
Ottesen_2023	Risdiplam	MBNL1	pseudoexon	chr3:152017192-152018156	GRCh37/hg19
Ottesen_2023	Risdiplam	FMNL3	pseudoexon	chr12:50052223-50052377	GRCh37/hg19
Ottesen_2023	Risdiplam	RUNX2	pseudoexon	chr6:45459676-45459851	GRCh37/hg19
Ottesen_2023	Risdiplam	MTSS2	pseudoexon	chr16:70699367-70699443	GRCh37/hg19
Ottesen_2023	Risdiplam	MTSS2	pseudoexon	chr16:70713216-70713226	GRCh37/hg19
Ottesen_2023	Risdiplam	SSBP3	pseudoexon	chr1:54723740-54723822	GRCh37/hg19
Ottesen_2023	Risdiplam	CEP164	pseudoexon	chr11:117206319-117206396	GRCh37/hg19
Ottesen_2023	Risdiplam	YPEL5	pseudoexon	chr2:30371109-30371407	GRCh37/hg19
Ottesen_2023	Risdiplam	YPEL5	pseudoexon	chr2:30371109-30371171	GRCh37/hg19
Ottesen_2023	Risdiplam	TACC2	pseudoexon	chr10:123903085-123903221	GRCh37/hg19
Ottesen_2023	Risdiplam	AC245297.4	pseudoexon	chr1:144519812-144519868	GRCh37/hg19
Ottesen_2023	Risdiplam	MAFG	pseudoexon	chr17:79881227-79881292	GRCh37/hg19
Ottesen_2023	Risdiplam	GIT1	pseudoexon	chr17:27905978-27906006	GRCh37/hg19
Ottesen_2023	Risdiplam	RAI14	pseudoexon	chr5:34813677-34813765	GRCh37/hg19
Ottesen_2023	Risdiplam	ROBO1	pseudoexon	chr3:78696777-78696805	GRCh37/hg19
Ottesen_2023	Risdiplam	AMOTL2	pseudoexon	chr3:134092356-134092444	GRCh37/hg19
Ottesen_2023	Risdiplam	DGKH	pseudoexon	chr13:42795398-42795530	GRCh37/hg19
Ottesen_2023	Risdiplam	MYO1B	pseudoexon	chr2:192265473-192265561	GRCh37/hg19
Ottesen_2023	Risdiplam	MYO1B	pseudoexon	chr2:192265473-192265561	GRCh37/hg19
Ottesen_2023	Risdiplam	C19orf48	pseudoexon	chr19:51305709-51305871	GRCh37/hg19
Ottesen_2023	Risdiplam	GABRE	pseudoexon	chrX:151123838-151124039	GRCh37/hg19
Ottesen_2023	Risdiplam	AXIN1	pseudoexon	chr16:341188-341297	GRCh37/hg19
Ottesen_2023	Risdiplam	KIRREL3	pseudoexon	chr11:126305161-126305198	GRCh37/hg19
Ottesen_2023	Risdiplam	RO60	pseudoexon	chr1:193029002-193029352	GRCh37/hg19
Ottesen_2023	Risdiplam	SNHG8	pseudoexon	chr4:119200260-119200292	GRCh37/hg19
Ottesen_2023	Risdiplam	SNHG8	pseudoexon	chr4:119200087-119200292	GRCh37/hg19
Ottesen_2023	Risdiplam	SNHG8	pseudoexon	chr4:119200097-119200292	GRCh37/hg19
Ottesen_2023	Risdiplam	SH2D4A	pseudoexon	chr8:19214712-19214794	GRCh37/hg19
Ottesen_2023	Risdiplam	REPS1	pseudoexon	chr6:139247536-139247618	GRCh37/hg19
Ottesen_2023	Risdiplam	REPS1	pseudoexon	chr6:139247536-139247615	GRCh37/hg19
Ottesen_2023	Risdiplam	PHF21A	pseudoexon	chr11:45956670-45956797	GRCh37/hg19
Ottesen_2023	Risdiplam	CACNA1C	pseudoexon	chr12:2742793-2742878	GRCh37/hg19
Ottesen_2023	Risdiplam	ZNF436	pseudoexon	chr1:23694464-23694558	GRCh37/hg19
Ottesen_2023	Risdiplam	PLAGL1	pseudoexon	chr6:144287293-144287367	GRCh37/hg19
Ottesen_2023	Risdiplam	PLAGL1	pseudoexon	chr6:144287293-144287422	GRCh37/hg19
Ottesen_2023	Risdiplam	PLAGL1	pseudoexon	chr6:144287293-144287349	GRCh37/hg19
Ottesen_2023	Risdiplam	GCNT1	pseudoexon	chr9:79074974-79075093	GRCh37/hg19
Ottesen_2023	Risdiplam	PPP3CC	pseudoexon	chr8:22396980-22397011	GRCh37/hg19
Ottesen_2023	Risdiplam	FHL2	pseudoexon	chr2:106013102-106013154	GRCh37/hg19
Ottesen_2023	Risdiplam	AMMECR1L	pseudoexon	chr2:128628386-128628502	GRCh37/hg19
Ottesen_2023	Risdiplam	AMMECR1L	pseudoexon	chr2:128628821-128628933	GRCh37/hg19
Ottesen_2023	Risdiplam	SH3D19	pseudoexon	chr4:152065370-152065440	GRCh37/hg19
Ottesen_2023	Risdiplam	STXBP6	pseudoexon	chr14:25457090-25457178	GRCh37/hg19
Ottesen_2023	Risdiplam	STXBP6	pseudoexon	chr14:25457090-25457178	GRCh37/hg19
Ottesen_2023	Risdiplam	TBX3	pseudoexon	chr12:115117716-115117777	GRCh37/hg19
Ottesen_2023	Risdiplam	MSL1	pseudoexon	chr17:38287788-38287837	GRCh37/hg19
Ottesen_2023	Risdiplam	UPP1	pseudoexon	chr7:48141419-48141467	GRCh37/hg19
Ottesen_2023	Risdiplam	ENAH	pseudoexon	chr1:225704896-225705692	GRCh37/hg19
Ottesen_2023	Risdiplam	ENAH	pseudoexon	chr1:225704896-225705008	GRCh37/hg19
Ottesen_2023	Risdiplam	OGA	pseudoexon	chr10:103553441-103553501	GRCh37/hg19
Ottesen_2023	Risdiplam	LUZP1	pseudoexon	chr1:23436076-23436143	GRCh37/hg19
Ottesen_2023	Risdiplam	NUDT6	annotated	chr4:123838654-123838859	GRCh37/hg19
Ottesen_2023	Risdiplam	CDCA3	annotated	chr12:6958485-6958577	GRCh37/hg19
Ottesen_2023	Risdiplam	CAMK2G	annotated	chr10:75599295-75599359	GRCh37/hg19
Ottesen_2023	Risdiplam	CDK2	annotated	chr12:56363257-56363360	GRCh37/hg19
Ottesen_2023	Risdiplam	MELTF-AS1	annotated	chr3:196730966-196731230	GRCh37/hg19
Ottesen_2023	Risdiplam	PLXNB3	annotated	chrX:153031612-153031779	GRCh37/hg19
Ottesen_2023	Risdiplam	HSD3B7	annotated	chr16:30997368-30997525	GRCh37/hg19
Ottesen_2023	Risdiplam	SGIP1	annotated	chr1:67147550-67148052	GRCh37/hg19
Ottesen_2023	Risdiplam	MPPE1	annotated	chr18:11897523-11897619	GRCh37/hg19
Ottesen_2023	Risdiplam	MPPE1	annotated	chr18:11905735-11905952	GRCh37/hg19
Ottesen_2023	Risdiplam	TRAPPC9	annotated	chr8:141436712-141436740	GRCh37/hg19
Ottesen_2023	Risdiplam	TMEM175	annotated	chr4:941902-941942	GRCh37/hg19
Ottesen_2023	Risdiplam	WNT5B	annotated	chr12:1748848-1749142	GRCh37/hg19
Ottesen_2023	Risdiplam	MELK	annotated	chr9:36583622-36583709	GRCh37/hg19
Ottesen_2023	Risdiplam	MELK	annotated	chr9:36657236-36657360	GRCh37/hg19
Ottesen_2023	Risdiplam	MELK	annotated	chr9:36581639-36581736	GRCh37/hg19
Ottesen_2023	Risdiplam	SEPTIN10	annotated	chr2:110350622-110350696	GRCh37/hg19
Ottesen_2023	Risdiplam	MMS22L	annotated	chr6:97681735-97681856	GRCh37/hg19
Ottesen_2023	Risdiplam	CEP192	annotated	chr18:13040827-13040955	GRCh37/hg19
Ottesen_2023	Risdiplam	CEP192	annotated	chr18:13042201-13042333	GRCh37/hg19
Ottesen_2023	Risdiplam	HPS3	annotated	chr3:148857789-148858285	GRCh37/hg19
Ottesen_2023	Risdiplam	MINK1	annotated	chr17:4795695-4795807	GRCh37/hg19
Ottesen_2023	Risdiplam	MAGI1	annotated	chr3:65361418-65361623	GRCh37/hg19
Ottesen_2023	Risdiplam	KIF23	annotated	chr15:69733105-69733418	GRCh37/hg19
Ottesen_2023	Risdiplam	KIF23	annotated	chr15:69717619-69717662	GRCh37/hg19
Ottesen_2023	Risdiplam	AC091729.3	annotated	chr7:1201986-1202179	GRCh37/hg19
Ottesen_2023	Risdiplam	IFT80	annotated	chr3:160109332-160109431	GRCh37/hg19
Ottesen_2023	Risdiplam	GARS-DT	annotated	chr7:30618620-30618744	GRCh37/hg19
Ottesen_2023	Risdiplam	FRG1BP	annotated	chr20:29625871-29625984	GRCh37/hg19
Ottesen_2023	Risdiplam	EFCAB14	annotated	chr1:47154023-47154216	GRCh37/hg19
Ottesen_2023	Risdiplam	GSN	annotated	chr9:124062332-124062404	GRCh37/hg19
Ottesen_2023	Risdiplam	GSN	annotated	chr9:124062332-124062404	GRCh37/hg19
Ottesen_2023	Risdiplam	C2CD5	annotated	chr12:22612424-22612476	GRCh37/hg19
Ottesen_2023	Risdiplam	GAS2L3	annotated	chr12:100972363-100972578	GRCh37/hg19
Ottesen_2023	Risdiplam	SPAG16	annotated	chr2:214174781-214174901	GRCh37/hg19
Ottesen_2023	Risdiplam	FAM172A	annotated	chr5:93410349-93410474	GRCh37/hg19
Ottesen_2023	Risdiplam	ZDHHC16	annotated	chr10:99213554-99213603	GRCh37/hg19
Ottesen_2023	Risdiplam	REEP4	annotated	chr8:21996437-21996574	GRCh37/hg19
Ottesen_2023	Risdiplam	TTC3	annotated	chr21:38529461-38529516	GRCh37/hg19
Ottesen_2023	Risdiplam	PIGN	annotated	chr18:59830762-59830889	GRCh37/hg19
Ottesen_2023	Risdiplam	FAM189B	annotated	chr1:155223648-155223769	GRCh37/hg19
Ottesen_2023	Risdiplam	FAM189B	annotated	chr1:155224189-155224247	GRCh37/hg19
Ottesen_2023	Risdiplam	FAM189B	annotated	chr1:155223873-155223985	GRCh37/hg19
Ottesen_2023	Risdiplam	DTX3	annotated	chr12:57999125-57999514	GRCh37/hg19
Ottesen_2023	Risdiplam	DTX3	annotated	chr12:57999352-57999514	GRCh37/hg19
Ottesen_2023	Risdiplam	PITPNC1	annotated	chr17:65683180-65683300	GRCh37/hg19
Ottesen_2023	Risdiplam	DTYMK	annotated	chr2:242619642-242619734	GRCh37/hg19
Ottesen_2023	Risdiplam	DTYMK	annotated	chr2:242621332-242621748	GRCh37/hg19
Ottesen_2023	Risdiplam	PLD3	annotated	chr19:40871458-40871837	GRCh37/hg19
Ottesen_2023	Risdiplam	PLD3	annotated	chr19:40871567-40871837	GRCh37/hg19
Ottesen_2023	Risdiplam	PLD3	annotated	chr19:40871623-40871837	GRCh37/hg19
Ottesen_2023	Risdiplam	SNAPC5	annotated	chr15:66787666-66787757	GRCh37/hg19
Ottesen_2023	Risdiplam	MFSD3	annotated	chr8:145735741-145735890	GRCh37/hg19
Ottesen_2023	Risdiplam	STEAP3	annotated	chr2:119988194-119988610	GRCh37/hg19
Ottesen_2023	Risdiplam	YLPM1	annotated	chr14:75290957-75291010	GRCh37/hg19
Ottesen_2023	Risdiplam	DCAF6	annotated	chr1:167985017-167985189	GRCh37/hg19
Ottesen_2023	Risdiplam	CABIN1	annotated	chr22:24437585-24437721	GRCh37/hg19
Ottesen_2023	Risdiplam	GBP3	annotated	chr1:89485811-89485894	GRCh37/hg19
Ottesen_2023	Risdiplam	GBP3	annotated	chr1:89485807-89485894	GRCh37/hg19
Ottesen_2023	Risdiplam	PXN	annotated	chr12:120657008-120657894	GRCh37/hg19
Ottesen_2023	Risdiplam	PXN	annotated	chr12:120654642-120654919	GRCh37/hg19
Ottesen_2023	Risdiplam	SRRM1	annotated	chr1:24974513-24974657	GRCh37/hg19
Ottesen_2023	Risdiplam	PTBP2	annotated	chr1:97271973-97272008	GRCh37/hg19
Ottesen_2023	Risdiplam	PAM	annotated	chr5:102309818-102310140	GRCh37/hg19
Ottesen_2023	Risdiplam	SUN1	annotated	chr7:889558-889670	GRCh37/hg19
Ottesen_2023	Risdiplam	SUN1	annotated	chr7:889155-889240	GRCh37/hg19
Ottesen_2023	Risdiplam	RBSN	annotated	chr3:15132844-15133000	GRCh37/hg19
Ottesen_2023	Risdiplam	MKI67	annotated	chr10:129913190-129914271	GRCh37/hg19
Ottesen_2023	Risdiplam	FAM151B	annotated	chr5:79790870-79791102	GRCh37/hg19
Ottesen_2023	Risdiplam	TOR2A	annotated	chr9:130496576-130496843	GRCh37/hg19
Ottesen_2023	Risdiplam	MIATNB	annotated	chr22:27107791-27107971	GRCh37/hg19
Ottesen_2023	Risdiplam	MIATNB	annotated	chr22:27107791-27107971	GRCh37/hg19
Ottesen_2023	Risdiplam	ITGB1BP1	annotated	chr2:9560117-9560229	GRCh37/hg19
Ottesen_2023	Risdiplam	SPATA20	annotated	chr17:48625024-48625128	GRCh37/hg19
Ottesen_2023	Risdiplam	SPATA20	annotated	chr17:48625024-48625315	GRCh37/hg19
Ottesen_2023	Risdiplam	SPATA20	annotated	chr17:48625079-48625128	GRCh37/hg19
Ottesen_2023	Risdiplam	EPB41L3	annotated	chr18:5395064-5395146	GRCh37/hg19
Ottesen_2023	Risdiplam	METTL26	annotated	chr16:684887-685063	GRCh37/hg19
Ottesen_2023	Risdiplam	METTL26	annotated	chr16:684887-684956	GRCh37/hg19
Ottesen_2023	Risdiplam	DAG1	annotated	chr3:49530254-49530406	GRCh37/hg19
Ottesen_2023	Risdiplam	DAG1	annotated	chr3:49526057-49526178	GRCh37/hg19
Ottesen_2023	Risdiplam	CEP126	annotated	chr11:101826521-101827674	GRCh37/hg19
Ottesen_2023	Risdiplam	CEP126	annotated	chr11:101827597-101827674	GRCh37/hg19
Ottesen_2023	Risdiplam	CEP126	annotated	chr11:101826991-101827674	GRCh37/hg19
Ottesen_2023	Risdiplam	MAP3K3	annotated	chr17:61712067-61712161	GRCh37/hg19
Ottesen_2023	Risdiplam	PYCR1	annotated	chr17:79892200-79892365	GRCh37/hg19
Ottesen_2023	Risdiplam	PYCR1	annotated	chr17:79892527-79892621	GRCh37/hg19
Ottesen_2023	Risdiplam	PYCR1	annotated	chr17:79892200-79892365	GRCh37/hg19
Ottesen_2023	Risdiplam	ASB1	annotated	chr2:239344350-239344654	GRCh37/hg19
Ottesen_2023	Risdiplam	NSD2	annotated	chr4:1900946-1901122	GRCh37/hg19
Ottesen_2023	Risdiplam	PILRB	annotated	chr7:99951516-99951635	GRCh37/hg19
Ottesen_2023	Risdiplam	TMEM161B-AS1	annotated	chr5:87565283-87565504	GRCh37/hg19
Ottesen_2023	Risdiplam	TMEM161B-AS1	annotated	chr5:87578825-87578903	GRCh37/hg19
Ottesen_2023	Risdiplam	TMEM161B-AS1	annotated	chr5:87565283-87565434	GRCh37/hg19
Ottesen_2023	Risdiplam	FBXO44	annotated	chr1:11715383-11715756	GRCh37/hg19
Ottesen_2023	Risdiplam	MYO18A	annotated	chr17:27412620-27412666	GRCh37/hg19
Ottesen_2023	Risdiplam	CYBC1	annotated	chr17:80407305-80407832	GRCh37/hg19
Ottesen_2023	Risdiplam	CYBC1	annotated	chr17:80407305-80407356	GRCh37/hg19
Ottesen_2023	Risdiplam	ATP11C	annotated	chrX:138813808-138813914	GRCh37/hg19
Ottesen_2023	Risdiplam	RNASEH1-AS1	annotated	chr2:3606992-3607319	GRCh37/hg19
Ottesen_2023	Risdiplam	RNASEH1-AS1	annotated	chr2:3607036-3607319	GRCh37/hg19
Ottesen_2023	Risdiplam	HIRIP3	annotated	chr16:30005225-30006164	GRCh37/hg19
Ottesen_2023	Risdiplam	HIRIP3	annotated	chr16:30005967-30006164	GRCh37/hg19
Ottesen_2023	Risdiplam	TBC1D5	annotated	chr3:17664138-17664257	GRCh37/hg19
Ottesen_2023	Risdiplam	TBC1D5	annotated	chr3:17664138-17664257	GRCh37/hg19
Ottesen_2023	Risdiplam	TBC1D5	annotated	chr3:17627843-17628049	GRCh37/hg19
Ottesen_2023	Risdiplam	SDCCAG8	annotated	chr1:243456391-243456521	GRCh37/hg19
Ottesen_2023	Risdiplam	TMCO3	annotated	chr13:114188358-114188555	GRCh37/hg19
Ottesen_2023	Risdiplam	ASPM	annotated	chr1:197069559-197074315	GRCh37/hg19
Ottesen_2023	Risdiplam	G2E3	annotated	chr14:31074709-31075018	GRCh37/hg19
Ottesen_2023	Risdiplam	ZDHHC7	annotated	chr16:85022367-85022479	GRCh37/hg19
Ottesen_2023	Risdiplam	EFS	annotated	chr14:23829762-23830042	GRCh37/hg19
Ottesen_2023	Risdiplam	USP53	annotated	chr4:120212318-120212416	GRCh37/hg19
Ottesen_2023	Risdiplam	AC093157.1	annotated	chr1:101542917-101543064	GRCh37/hg19
Ottesen_2023	Risdiplam	AC093157.1	annotated	chr1:101540949-101541272	GRCh37/hg19
Ottesen_2023	Risdiplam	AC093157.1	annotated	chr1:101540949-101541272	GRCh37/hg19
Ottesen_2023	Risdiplam	AC093157.1	annotated	chr1:101545943-101546169	GRCh37/hg19
Ottesen_2023	Risdiplam	AC093157.1	annotated	chr1:101545943-101546169	GRCh37/hg19
Ottesen_2023	Risdiplam	AC093157.1	annotated	chr1:101545943-101549130	GRCh37/hg19
Ottesen_2023	Risdiplam	AC093157.1	annotated	chr1:101542917-101543064	GRCh37/hg19
Ottesen_2023	Risdiplam	IQSEC2	annotated	chrX:53308744-53308841	GRCh37/hg19
Ottesen_2023	Risdiplam	SLTM	annotated	chr15:59191666-59192082	GRCh37/hg19
Ottesen_2023	Risdiplam	SLTM	annotated	chr15:59191666-59192136	GRCh37/hg19
Ottesen_2023	Risdiplam	SLTM	annotated	chr15:59182478-59182660	GRCh37/hg19
Ottesen_2023	Risdiplam	CACNB3	annotated	chr12:49213417-49213725	GRCh37/hg19
Ottesen_2023	Risdiplam	SUGP2	annotated	chr19:19104445-19104549	GRCh37/hg19
Ottesen_2023	Risdiplam	SUGP2	annotated	chr19:19104455-19104549	GRCh37/hg19
Ottesen_2023	Risdiplam	SUGP2	annotated	chr19:19102147-19102362	GRCh37/hg19
Ottesen_2023	Risdiplam	XRCC3	annotated	chr14:104179210-104179278	GRCh37/hg19
Ottesen_2023	Risdiplam	XRCC3	annotated	chr14:104179210-104179305	GRCh37/hg19
Ottesen_2023	Risdiplam	XRCC3	annotated	chr14:104179210-104179268	GRCh37/hg19
Ottesen_2023	Risdiplam	PPT2	annotated	chr6:32121971-32122181	GRCh37/hg19
Ottesen_2023	Risdiplam	PPT2	annotated	chr6:32121774-32122181	GRCh37/hg19
Ottesen_2023	Risdiplam	HPS4	annotated	chr22:26867177-26867354	GRCh37/hg19
Ottesen_2023	Risdiplam	FLNB	annotated	chr3:58127583-58127656	GRCh37/hg19
Ottesen_2023	Risdiplam	FLNB	annotated	chr3:58127583-58127623	GRCh37/hg19
Ottesen_2023	Risdiplam	GLT8D1	annotated	chr3:52738738-52738968	GRCh37/hg19
Ottesen_2023	Risdiplam	MEG8	annotated	chr14:101402107-101402218	GRCh37/hg19
Ottesen_2023	Risdiplam	SVIL	annotated	chr10:29821456-29822387	GRCh37/hg19
Ottesen_2023	Risdiplam	DNAJC10	annotated	chr2:183600974-183601113	GRCh37/hg19
Ottesen_2023	Risdiplam	EIF4E2	annotated	chr2:233438971-233439051	GRCh37/hg19
Ottesen_2023	Risdiplam	PARPBP	annotated	chr12:102569259-102569444	GRCh37/hg19
Ottesen_2023	Risdiplam	AIMP1	annotated	chr4:107242021-107242608	GRCh37/hg19
Ottesen_2023	Risdiplam	NUP54	annotated	chr4:77055326-77055515	GRCh37/hg19
Ottesen_2023	Risdiplam	NUP54	annotated	chr4:77053674-77053872	GRCh37/hg19
Ottesen_2023	Risdiplam	PRR14	annotated	chr16:30665948-30666535	GRCh37/hg19
Ottesen_2023	Risdiplam	PRR14	annotated	chr16:30662312-30662448	GRCh37/hg19
Ottesen_2023	Risdiplam	FLOT1	annotated	chr6:30709437-30709481	GRCh37/hg19
Ottesen_2023	Risdiplam	FLOT1	annotated	chr6:30709389-30709481	GRCh37/hg19
Ottesen_2023	Risdiplam	FLOT1	annotated	chr6:30709389-30709481	GRCh37/hg19
Ottesen_2023	Risdiplam	FLOT1	annotated	chr6:30709567-30709644	GRCh37/hg19
Ottesen_2023	Risdiplam	FLOT1	annotated	chr6:30708965-30709481	GRCh37/hg19
Ottesen_2023	Risdiplam	MLH1	annotated	chr3:37036319-37036444	GRCh37/hg19
Ottesen_2023	Risdiplam	PDK1	annotated	chr2:173433467-173433545	GRCh37/hg19
Ottesen_2023	Risdiplam	MEGF6	annotated	chr1:3415700-3415830	GRCh37/hg19
Ottesen_2023	Risdiplam	MEGF6	annotated	chr1:3415260-3415390	GRCh37/hg19
Ottesen_2023	Risdiplam	ATXN7L2	annotated	chr1:110034647-110034726	GRCh37/hg19
Ottesen_2023	Risdiplam	ARHGAP17	annotated	chr16:24939003-24939053	GRCh37/hg19
Ottesen_2023	Risdiplam	MTRF1	annotated	chr13:41835825-41835961	GRCh37/hg19
Ottesen_2023	Risdiplam	MTRF1	annotated	chr13:41831807-41831932	GRCh37/hg19
Ottesen_2023	Risdiplam	NAALADL2	annotated	chr3:174254409-174254473	GRCh37/hg19
Ottesen_2023	Risdiplam	FAM49B	annotated	chr8:130891633-130891717	GRCh37/hg19
Ottesen_2023	Risdiplam	TMEM106B	annotated	chr7:12253825-12254020	GRCh37/hg19
Ottesen_2023	Risdiplam	WDR73	annotated	chr15:85189202-85189316	GRCh37/hg19
Ottesen_2023	Risdiplam	ARHGEF1	annotated	chr19:42410607-42410772	GRCh37/hg19
Ottesen_2023	Risdiplam	CCDC85A	annotated	chr2:56570012-56570090	GRCh37/hg19
Ottesen_2023	Risdiplam	KIAA1191	annotated	chr5:175786482-175786570	GRCh37/hg19
Ottesen_2023	Risdiplam	KIAA1191	annotated	chr5:175786463-175786570	GRCh37/hg19
Ottesen_2023	Risdiplam	KIAA1191	annotated	chr5:175786463-175786570	GRCh37/hg19
Ottesen_2023	Risdiplam	KIAA1191	annotated	chr5:175786482-175786570	GRCh37/hg19
Ottesen_2023	Risdiplam	NAB1	annotated	chr2:191520701-191520879	GRCh37/hg19
Ottesen_2023	Risdiplam	NAB1	annotated	chr2:191514555-191514708	GRCh37/hg19
Ottesen_2023	Risdiplam	PCED1A	annotated	chr20:2820433-2820579	GRCh37/hg19
Ottesen_2023	Risdiplam	PCED1A	annotated	chr20:2816683-2816960	GRCh37/hg19
Ottesen_2023	Risdiplam	PCED1A	annotated	chr20:2816683-2816756	GRCh37/hg19
Ottesen_2023	Risdiplam	ANLN	annotated	chr7:36456687-36456799	GRCh37/hg19
Ottesen_2023	Risdiplam	TEP1	annotated	chr14:20849710-20849845	GRCh37/hg19
Ottesen_2023	Risdiplam	USP21	annotated	chr1:161130154-161130296	GRCh37/hg19
Ottesen_2023	Risdiplam	AL159141.1	annotated	chr14:93142876-93142951	GRCh37/hg19
Ottesen_2023	Risdiplam	NDUFV3	annotated	chr21:44323290-44324386	GRCh37/hg19
Ottesen_2023	Risdiplam	C11orf54	annotated	chr11:93475127-93475307	GRCh37/hg19
Ottesen_2023	Risdiplam	ACACA	annotated	chr17:35567379-35567404	GRCh37/hg19
Ottesen_2023	Risdiplam	ZNF195	annotated	chr11:3382971-3390085	GRCh37/hg19
Ottesen_2023	Risdiplam	ZNF195	annotated	chr11:3390585-3390732	GRCh37/hg19
Ottesen_2023	Risdiplam	ZNF195	annotated	chr11:3382971-3383119	GRCh37/hg19
Ottesen_2023	Risdiplam	EHBP1	annotated	chr2:63215064-63215173	GRCh37/hg19
Ottesen_2023	Risdiplam	EPB41L2	annotated	chr6:131199242-131199390	GRCh37/hg19
Ottesen_2023	Risdiplam	IKBKG	annotated	chrX:153788620-153788774	GRCh37/hg19
Ottesen_2023	Risdiplam	BPNT1	annotated	chr1:220253067-220253196	GRCh37/hg19
Ottesen_2023	Risdiplam	TCERG1	annotated	chr5:145847902-145847966	GRCh37/hg19
Ottesen_2023	Risdiplam	CD46	annotated	chr1:207963596-207963690	GRCh37/hg19
Ottesen_2023	Risdiplam	ACOX1	annotated	chr17:73956294-73956456	GRCh37/hg19
Ottesen_2023	Risdiplam	SLMAP	annotated	chr3:57911570-57911661	GRCh37/hg19
Ottesen_2023	Risdiplam	KLHL12	annotated	chr1:202862365-202862553	GRCh37/hg19
Ottesen_2023	Risdiplam	PPIP5K2	annotated	chr5:102518933-102519108	GRCh37/hg19
Ottesen_2023	Risdiplam	PPIP5K2	annotated	chr5:102523013-102523077	GRCh37/hg19
Ottesen_2023	Risdiplam	OSBPL9	annotated	chr1:52221990-52222030	GRCh37/hg19
Ottesen_2023	Risdiplam	OSBPL9	annotated	chr1:52218173-52218397	GRCh37/hg19
Ottesen_2023	Risdiplam	ALG11	annotated	chr13:52598720-52599073	GRCh37/hg19
Ottesen_2023	Risdiplam	ALG11	annotated	chr13:52598140-52599073	GRCh37/hg19
Ottesen_2023	Risdiplam	ALG11	annotated	chr13:52598140-52599073	GRCh37/hg19
Ottesen_2023	Risdiplam	ALG11	annotated	chr13:52593047-52593279	GRCh37/hg19
Ottesen_2023	Risdiplam	ENOX2	annotated	chrX:129917519-129917664	GRCh37/hg19
Ottesen_2023	Risdiplam	ENOX2	annotated	chrX:129843215-129843305	GRCh37/hg19
Ottesen_2023	Risdiplam	NEIL2	annotated	chr8:11627681-11627844	GRCh37/hg19
Ottesen_2023	Risdiplam	KLHL2	annotated	chr4:166145088-166145209	GRCh37/hg19
Ottesen_2023	Risdiplam	SLC25A17	annotated	chr22:41188527-41188680	GRCh37/hg19
Ottesen_2023	Risdiplam	QDPR	annotated	chr4:17493853-17493963	GRCh37/hg19
Ottesen_2023	Risdiplam	ZRANB2	annotated	chr1:71531359-71531435	GRCh37/hg19
Ottesen_2023	Risdiplam	GOLGA2	annotated	chr9:131035062-131035144	GRCh37/hg19
Ottesen_2023	Risdiplam	KRIT1	annotated	chr7:91874214-91874485	GRCh37/hg19
Ottesen_2023	Risdiplam	NUDT2	annotated	chr9:34336225-34336339	GRCh37/hg19
Ottesen_2023	Risdiplam	PSMA3-AS1	annotated	chr14:58760482-58762529	GRCh37/hg19
Ottesen_2023	Risdiplam	SLC25A16	annotated	chr10:70276839-70277022	GRCh37/hg19
Ottesen_2023	Risdiplam	PBX3	annotated	chr9:128547733-128547933	GRCh37/hg19
Ottesen_2023	Risdiplam	PRMT2	annotated	chr21:48056349-48056459	GRCh37/hg19
Ottesen_2023	Risdiplam	CAMKK2	annotated	chr12:121682374-121682418	GRCh37/hg19
Ottesen_2023	Risdiplam	MYO1C	annotated	chr17:1390244-1390392	GRCh37/hg19
Ottesen_2023	Risdiplam	SCMH1	annotated	chr1:41625395-41625605	GRCh37/hg19
Ottesen_2023	Risdiplam	INF2	annotated	chr14:105181619-105181677	GRCh37/hg19
Ottesen_2023	Risdiplam	TRIM41	annotated	chr5:180660411-180660435	GRCh37/hg19
Ottesen_2023	Risdiplam	COL6A3	annotated	chr2:238303228-238303847	GRCh37/hg19
Ottesen_2023	Risdiplam	COL6A3	annotated	chr2:238303228-238303847	GRCh37/hg19
Ottesen_2023	Risdiplam	DNAJC16	annotated	chr1:15855581-15855767	GRCh37/hg19
Ottesen_2023	Risdiplam	RNH1	annotated	chr11:504822-504888	GRCh37/hg19
Ottesen_2023	Risdiplam	SSH2	annotated	chr17:28175865-28175947	GRCh37/hg19
Ottesen_2023	Risdiplam	NEPRO	annotated	chr3:112736293-112736449	GRCh37/hg19
Ottesen_2023	Risdiplam	TMEM168	annotated	chr7:112423751-112425008	GRCh37/hg19
Ottesen_2023	Risdiplam	TMEM168	annotated	chr7:112423751-112423838	GRCh37/hg19
Ottesen_2023	Risdiplam	CLASP2	annotated	chr3:33600615-33600667	GRCh37/hg19
Ottesen_2023	Risdiplam	MGRN1	annotated	chr16:4730031-4730098	GRCh37/hg19
Ottesen_2023	Risdiplam	CLSTN1	annotated	chr1:9797554-9797612	GRCh37/hg19
Ottesen_2023	Risdiplam	CLSTN1	annotated	chr1:9816537-9816568	GRCh37/hg19
Ottesen_2023	Risdiplam	TTC7B	annotated	chr14:91069595-91069647	GRCh37/hg19
Ottesen_2023	Risdiplam	NGLY1	annotated	chr3:25761503-25761682	GRCh37/hg19
Ottesen_2023	Risdiplam	TTC21B	annotated	chr2:166802032-166802200	GRCh37/hg19
Ottesen_2023	Risdiplam	SURF4	annotated	chr9:136242108-136242259	GRCh37/hg19
Ottesen_2023	Risdiplam	MPHOSPH8	annotated	chr13:20244978-20245104	GRCh37/hg19
Ottesen_2023	Risdiplam	SNX21	annotated	chr20:44466905-44466999	GRCh37/hg19
Ottesen_2023	Risdiplam	FKTN	annotated	chr9:108382213-108382342	GRCh37/hg19
Ottesen_2023	Risdiplam	BMPR1A	annotated	chr10:88603161-88603267	GRCh37/hg19
Ottesen_2023	Risdiplam	AHI1	annotated	chr6:135818324-135818387	GRCh37/hg19
Ottesen_2023	Risdiplam	FGFR1OP2	annotated	chr12:27113446-27113561	GRCh37/hg19
Ottesen_2023	Risdiplam	PAPOLA	annotated	chr14:97026984-97027048	GRCh37/hg19
Ottesen_2023	Risdiplam	PAPOLA	annotated	chr14:97029154-97029230	GRCh37/hg19
Ottesen_2023	Risdiplam	DST	annotated	chr6:56333778-56333797	GRCh37/hg19
Ottesen_2023	Risdiplam	NFASC	annotated	chr1:204971722-204971876	GRCh37/hg19
Ottesen_2023	Risdiplam	NFASC	annotated	chr1:204966296-204966534	GRCh37/hg19
Ottesen_2023	Risdiplam	NFASC	annotated	chr1:204970296-204970414	GRCh37/hg19
Ottesen_2023	Risdiplam	NFASC	annotated	chr1:204960418-204960434	GRCh37/hg19
Ottesen_2023	Risdiplam	NFASC	annotated	chr1:204955036-204955242	GRCh37/hg19
Ottesen_2023	Risdiplam	PUM2	annotated	chr2:20478342-20478580	GRCh37/hg19
Ottesen_2023	Risdiplam	OPA1	annotated	chr3:193343879-193343991	GRCh37/hg19
Ottesen_2023	Risdiplam	NDEL1	annotated	chr17:8366636-8366672	GRCh37/hg19
Ottesen_2023	Risdiplam	PRORP	annotated	chr14:35595939-35595988	GRCh37/hg19
Ottesen_2023	Risdiplam	BTBD10	annotated	chr11:13466569-13466728	GRCh37/hg19
Ottesen_2023	Risdiplam	RANGAP1	annotated	chr22:41680903-41681157	GRCh37/hg19
Ottesen_2023	Risdiplam	RANGAP1	annotated	chr22:41680903-41681157	GRCh37/hg19
Ottesen_2023	Risdiplam	MRPL22	annotated	chr5:154330379-154330498	GRCh37/hg19
Ottesen_2023	Risdiplam	MRPL22	annotated	chr5:154330361-154330498	GRCh37/hg19
Ottesen_2023	Risdiplam	AKAP13	annotated	chr15:86205617-86205684	GRCh37/hg19
Ottesen_2023	Risdiplam	AKAP13	annotated	chr15:86201766-86201821	GRCh37/hg19
Ottesen_2023	Risdiplam	RUBCN	annotated	chr3:197417943-197418019	GRCh37/hg19
Ottesen_2023	Risdiplam	ZNF585B	annotated	chr19:37686781-37686921	GRCh37/hg19
Ottesen_2023	Risdiplam	C12orf49	annotated	chr12:117160870-117161028	GRCh37/hg19
Ottesen_2023	Risdiplam	C12orf49	annotated	chr12:117160870-117161028	GRCh37/hg19
Ottesen_2023	Risdiplam	HERPUD2	annotated	chr7:35712809-35712888	GRCh37/hg19
Ottesen_2023	Risdiplam	HERPUD2	annotated	chr7:35709823-35709938	GRCh37/hg19
Ottesen_2023	Risdiplam	PPCDC	annotated	chr15:75335780-75335877	GRCh37/hg19
Ottesen_2023	Risdiplam	CCDC88A	annotated	chr2:55591084-55591169	GRCh37/hg19
Ottesen_2023	Risdiplam	NDUFAF6	annotated	chr8:96048597-96048722	GRCh37/hg19
Ottesen_2023	Risdiplam	KMT2C	annotated	chr7:151892990-151893096	GRCh37/hg19
Ottesen_2023	Risdiplam	DTWD1	annotated	chr15:49925715-49925809	GRCh37/hg19
Ottesen_2023	Risdiplam	STRN3	annotated	chr14:31388170-31388312	GRCh37/hg19
Ottesen_2023	Risdiplam	ZNF529-AS1	annotated	chr19:37085056-37085201	GRCh37/hg19
Ottesen_2023	Risdiplam	CRAT	annotated	chr9:131871456-131871556	GRCh37/hg19
Ottesen_2023	Risdiplam	NT5C	annotated	chr17:73126846-73126962	GRCh37/hg19
Ottesen_2023	Risdiplam	NT5C	annotated	chr17:73127058-73127200	GRCh37/hg19
Ottesen_2023	Risdiplam	NT5C	annotated	chr17:73127138-73127200	GRCh37/hg19
Ottesen_2023	Risdiplam	SNHG6	annotated	chr8:67834847-67834960	GRCh37/hg19
Ottesen_2023	Risdiplam	TAF6	annotated	chr7:99716139-99716272	GRCh37/hg19
Ottesen_2023	Risdiplam	UBE2Q2	annotated	chr15:76182774-76182824	GRCh37/hg19
Ottesen_2023	Risdiplam	SCOC	annotated	chr4:141300721-141300806	GRCh37/hg19
Ottesen_2023	Risdiplam	BNIP2	annotated	chr15:59960300-59960337	GRCh37/hg19
Ottesen_2023	Risdiplam	NUMA1	annotated	chr11:71723445-71723488	GRCh37/hg19
Ottesen_2023	Risdiplam	MRPS18C	annotated	chr4:84379497-84379582	GRCh37/hg19
Ottesen_2023	Risdiplam	CCNK	annotated	chr14:99958281-99958657	GRCh37/hg19
Ottesen_2023	Risdiplam	SUPV3L1	annotated	chr10:70942274-70942410	GRCh37/hg19
Ottesen_2023	Risdiplam	AKAP11	annotated	chr13:42871182-42871318	GRCh37/hg19
Ottesen_2023	Risdiplam	AKAP11	annotated	chr13:42860120-42860171	GRCh37/hg19
Ottesen_2023	Risdiplam	MTMR2	annotated	chr11:95620774-95620848	GRCh37/hg19
Ottesen_2023	Risdiplam	FBH1	annotated	chr10:5944981-5945138	GRCh37/hg19
Ottesen_2023	Risdiplam	POLK	annotated	chr5:74889701-74889874	GRCh37/hg19
Ottesen_2023	Risdiplam	POLK	annotated	chr5:74889789-74889874	GRCh37/hg19
Ottesen_2023	Risdiplam	POLK	annotated	chr5:74886167-74886265	GRCh37/hg19
Ottesen_2023	Risdiplam	POLK	annotated	chr5:74842833-74842982	GRCh37/hg19
Ottesen_2023	Risdiplam	ARHGAP12	annotated	chr10:32128563-32128639	GRCh37/hg19
Ottesen_2023	Risdiplam	ARHGAP12	annotated	chr10:32142992-32143134	GRCh37/hg19
Ottesen_2023	Risdiplam	DLEU2	annotated	chr13:50603412-50603628	GRCh37/hg19
Ottesen_2023	Risdiplam	DLEU2	annotated	chr13:50618785-50618904	GRCh37/hg19
Ottesen_2023	Risdiplam	CLCC1	annotated	chr1:109504929-109505091	GRCh37/hg19
Ottesen_2023	Risdiplam	DENND4A	annotated	chr15:65992880-65993010	GRCh37/hg19
Ottesen_2023	Risdiplam	DENND4A	annotated	chr15:65992880-65993013	GRCh37/hg19
Ottesen_2023	Risdiplam	PPHLN1	annotated	chr12:42778740-42778798	GRCh37/hg19
Ottesen_2023	Risdiplam	UHRF1BP1L	annotated	chr12:100522356-100522503	GRCh37/hg19
Ottesen_2023	Risdiplam	CNOT2	annotated	chr12:70679178-70679366	GRCh37/hg19
Ottesen_2023	Risdiplam	PHETA1	annotated	chr12:111803366-111803455	GRCh37/hg19
Ottesen_2023	Risdiplam	SYTL2	annotated	chr11:85425454-85425550	GRCh37/hg19
Ottesen_2023	Risdiplam	SYTL2	annotated	chr11:85428524-85428573	GRCh37/hg19
Ottesen_2023	Risdiplam	BOD1	annotated	chr5:173040132-173040258	GRCh37/hg19
Ottesen_2023	Risdiplam	KLC1	annotated	chr14:104153416-104153548	GRCh37/hg19
Ottesen_2023	Risdiplam	KLC1	annotated	chr14:104153416-104153548	GRCh37/hg19
Ottesen_2023	Risdiplam	MACF1	annotated	chr1:39930765-39930784	GRCh37/hg19
Ottesen_2023	Risdiplam	MAPK8	annotated	chr10:49533938-49534008	GRCh37/hg19
Ottesen_2023	Risdiplam	NF2	annotated	chr22:30079007-30079053	GRCh37/hg19
Ottesen_2023	Risdiplam	NF2	annotated	chr22:30079007-30079068	GRCh37/hg19
Ottesen_2023	Risdiplam	METTL6	annotated	chr3:15456235-15456421	GRCh37/hg19
Ottesen_2023	Risdiplam	CASK	annotated	chrX:41414851-41414888	GRCh37/hg19
Ottesen_2023	Risdiplam	EIF3M	annotated	chr11:32608556-32608690	GRCh37/hg19
Ottesen_2023	Risdiplam	EIF3M	annotated	chr11:32610138-32610278	GRCh37/hg19
Ottesen_2023	Risdiplam	RBM6	annotated	chr3:50012754-50012825	GRCh37/hg19
Ottesen_2023	Risdiplam	NAV3	annotated	chr12:78570217-78570239	GRCh37/hg19
Ottesen_2023	Risdiplam	NAV3	annotated	chr12:78388581-78388651	GRCh37/hg19
Ottesen_2023	Risdiplam	MIR4435-2HG	annotated	chr2:112227362-112227564	GRCh37/hg19
Ottesen_2023	Risdiplam	MIR4435-2HG	annotated	chr2:112234911-112235058	GRCh37/hg19
Ottesen_2023	Risdiplam	MIR4435-2HG	annotated	chr2:111991203-111991316	GRCh37/hg19
Ottesen_2023	Risdiplam	MIR4435-2HG	annotated	chr2:112005723-112005818	GRCh37/hg19
Ottesen_2023	Risdiplam	MIR4435-2HG	annotated	chr2:111997377-111997573	GRCh37/hg19
Ottesen_2023	Risdiplam	MIR4435-2HG	annotated	chr2:111997377-111997573	GRCh37/hg19
Ottesen_2023	Risdiplam	NIPA2	annotated	chr15:23033277-23033414	GRCh37/hg19
Ottesen_2023	Risdiplam	NIPA2	annotated	chr15:23027800-23027923	GRCh37/hg19
Ottesen_2023	Risdiplam	NIPA2	annotated	chr15:23033277-23033414	GRCh37/hg19
Ottesen_2023	Risdiplam	NIPA2	annotated	chr15:23033277-23033414	GRCh37/hg19
Ottesen_2023	Risdiplam	NIPA2	annotated	chr15:23027800-23027923	GRCh37/hg19
Ottesen_2023	Risdiplam	DDIAS	annotated	chr11:82624997-82625212	GRCh37/hg19
Ottesen_2023	Risdiplam	MACROH2A1	annotated	chr5:134686511-134686603	GRCh37/hg19
Ottesen_2023	Risdiplam	MACROH2A1	annotated	chr5:134686511-134686603	GRCh37/hg19
Ottesen_2023	Risdiplam	MPHOSPH6	annotated	chr16:82198255-82198545	GRCh37/hg19
Ottesen_2023	Risdiplam	ERC1	annotated	chr12:1221379-1221464	GRCh37/hg19
Ottesen_2023	Risdiplam	ERC1	annotated	chr12:1221379-1221473	GRCh37/hg19
Ottesen_2023	Risdiplam	PSPH	annotated	chr7:56110839-56110954	GRCh37/hg19
Ottesen_2023	Risdiplam	RREB1	annotated	chr6:7240669-7240835	GRCh37/hg19
Ottesen_2023	Risdiplam	PLEKHA1	annotated	chr10:124187790-124187936	GRCh37/hg19
Ottesen_2023	Risdiplam	TUT4	annotated	chr1:52947093-52947307	GRCh37/hg19
Ottesen_2023	Risdiplam	ZFHX4	annotated	chr8:77754889-77755007	GRCh37/hg19
Ottesen_2023	Risdiplam	SRPK2	annotated	chr7:104766693-104766787	GRCh37/hg19
Ottesen_2023	Risdiplam	COL12A1	annotated	chr6:75884752-75885026	GRCh37/hg19
Ottesen_2023	Risdiplam	RABGAP1L	annotated	chr1:174927026-174927310	GRCh37/hg19
Ottesen_2023	Risdiplam	PCM1	annotated	chr8:17838098-17838264	GRCh37/hg19
Ottesen_2023	Risdiplam	PCM1	annotated	chr8:17797549-17797667	GRCh37/hg19
Ottesen_2023	Risdiplam	TJP1	annotated	chr15:30011979-30012220	GRCh37/hg19
Ottesen_2023	Risdiplam	SPAG9	annotated	chr17:49053222-49053262	GRCh37/hg19
Ottesen_2023	Risdiplam	THBS3	annotated	chr1:155165776-155165917	GRCh37/hg19
Ottesen_2023	Risdiplam	DMTF1	annotated	chr7:86783704-86783844	GRCh37/hg19
Ottesen_2023	Risdiplam	IP6K2	annotated	chr3:48731890-48731958	GRCh37/hg19
Ottesen_2023	Risdiplam	IP6K2	annotated	chr3:48731890-48731958	GRCh37/hg19
Ottesen_2023	Risdiplam	IP6K2	annotated	chr3:48732133-48732257	GRCh37/hg19
Ottesen_2023	Risdiplam	IP6K2	annotated	chr3:48752746-48752960	GRCh37/hg19
Ottesen_2023	Risdiplam	IP6K2	annotated	chr3:48732125-48732257	GRCh37/hg19
Ottesen_2023	Risdiplam	KTN1	annotated	chr14:56130671-56130759	GRCh37/hg19
Ottesen_2023	Risdiplam	TTC7A	annotated	chr2:47185632-47185691	GRCh37/hg19
Ottesen_2023	Risdiplam	TRMO	annotated	chr9:100678444-100678620	GRCh37/hg19
Ottesen_2023	Risdiplam	TTC23	annotated	chr15:99775191-99775285	GRCh37/hg19
Ottesen_2023	Risdiplam	TTC23	annotated	chr15:99781568-99781764	GRCh37/hg19
Ottesen_2023	Risdiplam	OXNAD1	annotated	chr3:16313650-16313828	GRCh37/hg19
Ottesen_2023	Risdiplam	PREPL	annotated	chr2:44586634-44586889	GRCh37/hg19
Ottesen_2023	Risdiplam	PREPL	annotated	chr2:44586634-44587177	GRCh37/hg19
Ottesen_2023	Risdiplam	XIAP	annotated	chrX:123019479-123020389	GRCh37/hg19
Ottesen_2023	Risdiplam	XIAP	annotated	chrX:123019479-123020389	GRCh37/hg19
Ottesen_2023	Risdiplam	SVIL-AS1	annotated	chr10:29747201-29747449	GRCh37/hg19
Ottesen_2023	Risdiplam	DPH5	annotated	chr1:101458191-101458296	GRCh37/hg19
Ottesen_2023	Risdiplam	OSR2	annotated	chr8:99960399-99960649	GRCh37/hg19
Ottesen_2023	Risdiplam	SLC25A36	annotated	chr3:140685774-140685878	GRCh37/hg19
Ottesen_2023	Risdiplam	SLC25A36	annotated	chr3:140685840-140685878	GRCh37/hg19
Ottesen_2023	Risdiplam	SPATS2L	annotated	chr2:201242862-201243094	GRCh37/hg19
Ottesen_2023	Risdiplam	C1orf52	annotated	chr1:85724616-85724744	GRCh37/hg19
Ottesen_2023	Risdiplam	CLOCK	annotated	chr4:56376077-56376232	GRCh37/hg19
Ottesen_2023	Risdiplam	LINC00960	annotated	chr3:75725117-75725279	GRCh37/hg19
Ottesen_2023	Risdiplam	SECISBP2L	annotated	chr15:49311613-49311749	GRCh37/hg19
Ottesen_2023	Risdiplam	USPL1	annotated	chr13:31195208-31195376	GRCh37/hg19
Ottesen_2023	Risdiplam	UBE2A	annotated	chrX:118715468-118715559	GRCh37/hg19
Ottesen_2023	Risdiplam	TOP3B	annotated	chr22:22330275-22330559	GRCh37/hg19
Ottesen_2023	Risdiplam	TOP3B	annotated	chr22:22330351-22330559	GRCh37/hg19
Ottesen_2023	Risdiplam	TOP3B	annotated	chr22:22330351-22330559	GRCh37/hg19
Ottesen_2023	Risdiplam	THAP9-AS1	annotated	chr4:83819140-83819215	GRCh37/hg19
Ottesen_2023	Risdiplam	THAP9-AS1	annotated	chr4:83816843-83816927	GRCh37/hg19
Ottesen_2023	Risdiplam	VPS13B	annotated	chr8:100519363-100519431	GRCh37/hg19
Ottesen_2023	Risdiplam	VPS13B	annotated	chr8:100519996-100520139	GRCh37/hg19
Ottesen_2023	Risdiplam	HNRNPR	annotated	chr1:23667343-23667510	GRCh37/hg19
Ottesen_2023	Risdiplam	HNRNPR	annotated	chr1:23667343-23667513	GRCh37/hg19
Ottesen_2023	Risdiplam	THOC5	annotated	chr22:29927065-29927099	GRCh37/hg19
Ottesen_2023	Risdiplam	THOC5	annotated	chr22:29946715-29946832	GRCh37/hg19
Ottesen_2023	Risdiplam	MARK3	annotated	chr14:103966491-103966537	GRCh37/hg19
Ottesen_2023	Risdiplam	MARK3	annotated	chr14:103964837-103964865	GRCh37/hg19
Ottesen_2023	Risdiplam	NAV1	annotated	chr1:201757594-201757766	GRCh37/hg19
Ottesen_2023	Risdiplam	POSTN	annotated	chr13:38143435-38143520	GRCh37/hg19
Ottesen_2023	Risdiplam	BCS1L	annotated	chr2:219524758-219524968	GRCh37/hg19
Ottesen_2023	Risdiplam	CNNM2	annotated	chr10:104831529-104831596	GRCh37/hg19
Ottesen_2023	Risdiplam	ADAMTS6	annotated	chr5:64766603-64766969	GRCh37/hg19
Ottesen_2023	Risdiplam	PTPN13	annotated	chr4:87622392-87622954	GRCh37/hg19
Ottesen_2023	Risdiplam	PTPN13	annotated	chr4:87674160-87674218	GRCh37/hg19
Ottesen_2023	Risdiplam	NRG1	annotated	chr8:32599524-32599593	GRCh37/hg19
Ottesen_2023	Risdiplam	HAUS2	annotated	chr15:42852978-42853068	GRCh37/hg19
Ottesen_2023	Risdiplam	KAT6A	annotated	chr8:41907092-41907225	GRCh37/hg19
Ottesen_2023	Risdiplam	TIA1	annotated	chr2:70455474-70455594	GRCh37/hg19
Ottesen_2023	Risdiplam	EML4	annotated	chr2:42488259-42488434	GRCh37/hg19
Ottesen_2023	Risdiplam	FBXW11	annotated	chr5:171423892-171424055	GRCh37/hg19
Ottesen_2023	Risdiplam	FBXW11	annotated	chr5:171423892-171424055	GRCh37/hg19
Ottesen_2023	Risdiplam	FBXW11	annotated	chr5:171423892-171424055	GRCh37/hg19
Ottesen_2023	Risdiplam	LCORL	annotated	chr4:17875009-17879836	GRCh37/hg19
Ottesen_2023	Risdiplam	FAT1	annotated	chr4:187511520-187511557	GRCh37/hg19
Ottesen_2023	Risdiplam	ZFYVE16	annotated	chr5:79723309-79723364	GRCh37/hg19
Ottesen_2023	Risdiplam	DIP2C	annotated	chr10:357475-357506	GRCh37/hg19
Ottesen_2023	Risdiplam	APC	annotated	chr5:112170646-112170862	GRCh37/hg19
Ottesen_2023	Risdiplam	SLAIN2	annotated	chr4:48396591-48396670	GRCh37/hg19
Ottesen_2023	Risdiplam	REV3L	annotated	chr6:111793214-111793343	GRCh37/hg19
Ottesen_2023	Risdiplam	MIS12	annotated	chr17:5390875-5391014	GRCh37/hg19
Ottesen_2023	Risdiplam	RBPJ	annotated	chr4:26364066-26364250	GRCh37/hg19
Ottesen_2023	Risdiplam	OSBPL3	annotated	chr7:24888686-24888795	GRCh37/hg19
Ottesen_2023	Risdiplam	CSF1	annotated	chr1:110465786-110466333	GRCh37/hg19
Ottesen_2023	Risdiplam	ZNF384	annotated	chr12:6781514-6781698	GRCh37/hg19
Ottesen_2023	Risdiplam	PI4KB	annotated	chr1:151298646-151298849	GRCh37/hg19
Ottesen_2023	Risdiplam	PI4KB	annotated	chr1:151298646-151298849	GRCh37/hg19
Ottesen_2023	Risdiplam	USP33	annotated	chr1:78211104-78211284	GRCh37/hg19
Ottesen_2023	Risdiplam	USP33	annotated	chr1:78167052-78167156	GRCh37/hg19
Ottesen_2023	Risdiplam	ABI1	annotated	chr10:27047989-27048167	GRCh37/hg19
Ottesen_2023	Risdiplam	ABI1	annotated	chr10:27060002-27060018	GRCh37/hg19
Ottesen_2023	Risdiplam	ABI1	annotated	chr10:27047989-27048164	GRCh37/hg19
Ottesen_2023	Risdiplam	ABI1	annotated	chr10:27047989-27048167	GRCh37/hg19
Ottesen_2023	Risdiplam	ABI1	annotated	chr10:27047989-27048164	GRCh37/hg19
Ottesen_2023	Risdiplam	ABI1	annotated	chr10:27044582-27044670	GRCh37/hg19
Ottesen_2023	Risdiplam	KAT5	annotated	chr11:65480817-65480974	GRCh37/hg19
Ottesen_2023	Risdiplam	PMS2CL	annotated	chr7:6773028-6773158	GRCh37/hg19
Ottesen_2023	Risdiplam	ZNF621	annotated	chr3:40570808-40570936	GRCh37/hg19
Ottesen_2023	Risdiplam	RBM39	annotated	chr20:34327313-34327469	GRCh37/hg19
Ottesen_2023	Risdiplam	ACSL4	annotated	chrX:108939371-108939425	GRCh37/hg19
Ottesen_2023	Risdiplam	ARFIP1	annotated	chr4:153791903-153792000	GRCh37/hg19
Ottesen_2023	Risdiplam	KIF13A	annotated	chr6:17790101-17790141	GRCh37/hg19
Ottesen_2023	Risdiplam	KIF13A	annotated	chr6:17790101-17790141	GRCh37/hg19
Ottesen_2023	Risdiplam	ST6GALNAC6	annotated	chr9:130660103-130660289	GRCh37/hg19
Ottesen_2023	Risdiplam	CEP57	annotated	chr11:95555661-95555740	GRCh37/hg19
Ottesen_2023	Risdiplam	SNX5	annotated	chr20:17941781-17941969	GRCh37/hg19
Ottesen_2023	Risdiplam	TMEM11	annotated	chr17:21114247-21114540	GRCh37/hg19
Ottesen_2023	Risdiplam	CTNND1	annotated	chr11:57556507-57556627	GRCh37/hg19
Ottesen_2023	Risdiplam	LRRFIP2	annotated	chr3:37132956-37133029	GRCh37/hg19
Ottesen_2023	Risdiplam	MIER1	annotated	chr1:67394568-67394646	GRCh37/hg19
Ottesen_2023	Risdiplam	MIER1	annotated	chr1:67394571-67394646	GRCh37/hg19
Ottesen_2023	Risdiplam	MTDH	annotated	chr8:98711980-98712080	GRCh37/hg19
Ottesen_2023	Risdiplam	COL16A1	annotated	chr1:32136201-32136247	GRCh37/hg19
Ottesen_2023	Risdiplam	SYNE1	annotated	chr6:152466620-152466690	GRCh37/hg19
Ottesen_2023	Risdiplam	FNBP1	annotated	chr9:132678243-132678259	GRCh37/hg19
Ottesen_2023	Risdiplam	AFDN	annotated	chr6:168314081-168314103	GRCh37/hg19
Ottesen_2023	Risdiplam	BAZ2B	annotated	chr2:160287372-160287667	GRCh37/hg19
Ottesen_2023	Risdiplam	BAZ2B	annotated	chr2:160284450-160284553	GRCh37/hg19
Ottesen_2023	Risdiplam	GMPPB	annotated	chr3:49759863-49759943	GRCh37/hg19
Ottesen_2023	Risdiplam	CYTOR	annotated	chr2:87769667-87769823	GRCh37/hg19
Ottesen_2023	Risdiplam	CYTOR	annotated	chr2:87769667-87769823	GRCh37/hg19
Ottesen_2023	Risdiplam	CYTOR	annotated	chr2:87772257-87772404	GRCh37/hg19
Ottesen_2023	Risdiplam	RPL23AP53	annotated	chr8:169288-169417	GRCh37/hg19
Ottesen_2023	Risdiplam	DDHD1	annotated	chr14:53518560-53518645	GRCh37/hg19
Ottesen_2023	Risdiplam	HBP1	annotated	chr7:106814891-106815190	GRCh37/hg19
Ottesen_2023	Risdiplam	CHD8	annotated	chr14:21905058-21905124	GRCh37/hg19
Ottesen_2023	Risdiplam	CIZ1	annotated	chr9:130950140-130950213	GRCh37/hg19
Ottesen_2023	Risdiplam	TBP	annotated	chr6:170876312-170876593	GRCh37/hg19
Ottesen_2023	Risdiplam	HIPK3	annotated	chr11:33369710-33369774	GRCh37/hg19
Ottesen_2023	Risdiplam	GRB10	annotated	chr7:50772835-50773020	GRCh37/hg19
Ottesen_2023	Risdiplam	GRB10	annotated	chr7:50772835-50773020	GRCh37/hg19
Ottesen_2023	Risdiplam	GRB10	annotated	chr7:50772835-50773020	GRCh37/hg19
Ottesen_2023	Risdiplam	METTL14	annotated	chr4:119626764-119626976	GRCh37/hg19
Ottesen_2023	Risdiplam	RWDD1	annotated	chr6:116895219-116895334	GRCh37/hg19
Ottesen_2023	Risdiplam	FIP1L1	annotated	chr4:54306747-54306775	GRCh37/hg19
Ottesen_2023	Risdiplam	NIPBL	annotated	chr5:37038702-37038840	GRCh37/hg19
Ottesen_2023	Risdiplam	DNM2	annotated	chr19:10906735-10906875	GRCh37/hg19
Ottesen_2023	Risdiplam	FAM126A	annotated	chr7:22986650-22986866	GRCh37/hg19
Ottesen_2023	Risdiplam	USP3	annotated	chr15:63821211-63821365	GRCh37/hg19
Ottesen_2023	Risdiplam	ARMC6	annotated	chr19:19148359-19148516	GRCh37/hg19
Ottesen_2023	Risdiplam	CCSER2	annotated	chr10:86259629-86259715	GRCh37/hg19
Ottesen_2023	Risdiplam	CMTM7	annotated	chr3:32490944-32491044	GRCh37/hg19
Ottesen_2023	Risdiplam	PLEKHM2	annotated	chr1:16047822-16047883	GRCh37/hg19
Ottesen_2023	Risdiplam	PICALM	annotated	chr11:85701291-85701442	GRCh37/hg19
Ottesen_2023	Risdiplam	PICALM	annotated	chr11:85689111-85689136	GRCh37/hg19
Ottesen_2023	Risdiplam	PICALM	annotated	chr11:85685749-85685855	GRCh37/hg19
Ottesen_2023	Risdiplam	PICALM	annotated	chr11:85701291-85701421	GRCh37/hg19
Ottesen_2023	Risdiplam	PICALM	annotated	chr11:85687664-85687725	GRCh37/hg19
Ottesen_2023	Risdiplam	CSGALNACT2	annotated	chr10:43662450-43662546	GRCh37/hg19
Ottesen_2023	Risdiplam	CSGALNACT2	annotated	chr10:43654161-43654379	GRCh37/hg19
Ottesen_2023	Risdiplam	CEP85L	annotated	chr6:118812847-118813028	GRCh37/hg19
Ottesen_2023	Risdiplam	TBL1XR1	annotated	chr3:176797613-176797733	GRCh37/hg19
Ottesen_2023	Risdiplam	FYN	annotated	chr6:112021305-112021471	GRCh37/hg19
Ottesen_2023	Risdiplam	BRPF1	annotated	chr3:9785906-9786192	GRCh37/hg19
Ottesen_2023	Risdiplam	MYPN	annotated	chr10:69873988-69874053	GRCh37/hg19
Ottesen_2023	Risdiplam	MYPN	annotated	chr10:69869360-69869480	GRCh37/hg19
Ottesen_2023	Risdiplam	BICD1	annotated	chr12:32520602-32520679	GRCh37/hg19
Ottesen_2023	Risdiplam	SOS1	annotated	chr2:39216409-39216455	GRCh37/hg19
Ottesen_2023	Risdiplam	ZNF471	annotated	chr19:57027642-57027770	GRCh37/hg19
Ottesen_2023	Risdiplam	NSD3	annotated	chr8:38156960-38157108	GRCh37/hg19
Ottesen_2023	Risdiplam	CTBP2	annotated	chr10:126811224-126811437	GRCh37/hg19
Ottesen_2023	Risdiplam	PPM1K	annotated	chr4:89199294-89199794	GRCh37/hg19
Ottesen_2023	Risdiplam	PELI1	annotated	chr2:64370450-64370660	GRCh37/hg19
Ottesen_2023	Risdiplam	TNRC6B	annotated	chr22:40666124-40666284	GRCh37/hg19
Ottesen_2023	Risdiplam	MAST2	annotated	chr1:46466629-46466651	GRCh37/hg19
Ottesen_2023	Risdiplam	KCTD9	annotated	chr8:25307894-25307997	GRCh37/hg19
Ottesen_2023	Risdiplam	KCTD9	annotated	chr8:25303643-25303766	GRCh37/hg19
Ottesen_2023	Risdiplam	KCTD9	annotated	chr8:25303594-25303766	GRCh37/hg19
Ottesen_2023	Risdiplam	CSNK1G3	annotated	chr5:122941031-122941056	GRCh37/hg19
Ottesen_2023	Risdiplam	SF1	annotated	chr11:64533421-64533627	GRCh37/hg19
Ottesen_2023	Risdiplam	ZNF654	annotated	chr3:88175282-88175419	GRCh37/hg19
Ottesen_2023	Risdiplam	ZNF654	annotated	chr3:88177957-88178161	GRCh37/hg19
Ottesen_2023	Risdiplam	MTSS2	annotated	chr16:70708207-70708431	GRCh37/hg19
Ottesen_2023	Risdiplam	MBD1	annotated	chr18:47797837-47797910	GRCh37/hg19
Ottesen_2023	Risdiplam	AC138932.1	annotated	chr16:15013718-15013940	GRCh37/hg19
Ottesen_2023	Risdiplam	YPEL5	annotated	chr2:30378714-30378776	GRCh37/hg19
Ottesen_2023	Risdiplam	USP47	annotated	chr11:11901722-11901927	GRCh37/hg19
Ottesen_2023	Risdiplam	MPP6	annotated	chr7:24659669-24659839	GRCh37/hg19
Ottesen_2023	Risdiplam	EBF3	annotated	chr10:131639106-131639296	GRCh37/hg19
Ottesen_2023	Risdiplam	UPF3A	annotated	chr13:115064313-115064475	GRCh37/hg19
Ottesen_2023	Risdiplam	UPF3A	annotated	chr13:115051732-115051875	GRCh37/hg19
Ottesen_2023	Risdiplam	UPF3A	annotated	chr13:115051775-115051875	GRCh37/hg19
Ottesen_2023	Risdiplam	UPF3A	annotated	chr13:115051775-115051875	GRCh37/hg19
Ottesen_2023	Risdiplam	ENPP2	annotated	chr8:120608085-120608242	GRCh37/hg19
Ottesen_2023	Risdiplam	RAP1B	annotated	chr12:69018449-69018653	GRCh37/hg19
Ottesen_2023	Risdiplam	RAP1B	annotated	chr12:69018453-69018653	GRCh37/hg19
Ottesen_2023	Risdiplam	RAP1B	annotated	chr12:69018449-69018653	GRCh37/hg19
Ottesen_2023	Risdiplam	RAP1B	annotated	chr12:69018453-69018653	GRCh37/hg19
Ottesen_2023	Risdiplam	ARID1B	annotated	chr6:157495979-157496139	GRCh37/hg19
Ottesen_2023	Risdiplam	EIF4G2	annotated	chr11:10823206-10823321	GRCh37/hg19
Ottesen_2023	Risdiplam	ZNF136	annotated	chr19:12275279-12275689	GRCh37/hg19
Ottesen_2023	Risdiplam	PRRC2C	annotated	chr1:171560289-171560343	GRCh37/hg19
Ottesen_2023	Risdiplam	TEAD1	annotated	chr11:12900434-12900447	GRCh37/hg19
Ottesen_2023	Risdiplam	LARP4	annotated	chr12:50796456-50796596	GRCh37/hg19
Ottesen_2023	Risdiplam	MGST1	annotated	chr12:16507163-16507204	GRCh37/hg19
Ottesen_2023	Risdiplam	UBE3A	annotated	chr15:25652212-25652359	GRCh37/hg19
Ottesen_2023	Risdiplam	UBE3A	annotated	chr15:25652212-25652409	GRCh37/hg19
Ottesen_2023	Risdiplam	UBE3A	annotated	chr15:25652212-25652284	GRCh37/hg19
Ottesen_2023	Risdiplam	TASOR2	annotated	chr10:5751491-5751626	GRCh37/hg19
Ottesen_2023	Risdiplam	TASOR2	annotated	chr10:5777265-5777509	GRCh37/hg19
Ottesen_2023	Risdiplam	TASOR2	annotated	chr10:5754355-5754502	GRCh37/hg19
Ottesen_2023	Risdiplam	TASOR2	annotated	chr10:5759620-5759713	GRCh37/hg19
Ottesen_2023	Risdiplam	TASOR2	annotated	chr10:5759620-5759713	GRCh37/hg19
Ottesen_2023	Risdiplam	KMT5B	annotated	chr11:67957382-67957619	GRCh37/hg19
Ottesen_2023	Risdiplam	BCL9L	annotated	chr11:118789533-118789588	GRCh37/hg19
Ottesen_2023	Risdiplam	C2orf42	annotated	chr2:70417673-70417847	GRCh37/hg19
Ottesen_2023	Risdiplam	GLS	annotated	chr2:191777917-191778090	GRCh37/hg19
Ottesen_2023	Risdiplam	GLS	annotated	chr2:191777917-191778090	GRCh37/hg19
Ottesen_2023	Risdiplam	DCUN1D4	annotated	chr4:52777234-52777340	GRCh37/hg19
Ottesen_2023	Risdiplam	RNF4	annotated	chr4:2472712-2472836	GRCh37/hg19
Ottesen_2023	Risdiplam	XPO1	annotated	chr2:61752403-61752468	GRCh37/hg19
Ottesen_2023	Risdiplam	TOGARAM1	annotated	chr14:45473262-45473569	GRCh37/hg19
Ottesen_2023	Risdiplam	RFXANK	annotated	chr19:19307993-19308060	GRCh37/hg19
Ottesen_2023	Risdiplam	CHD1	annotated	chr5:98204716-98204981	GRCh37/hg19
Ottesen_2023	Risdiplam	ZC3H14	annotated	chr14:89069170-89069389	GRCh37/hg19
Ottesen_2023	Risdiplam	ZC3H14	annotated	chr14:89069170-89069404	GRCh37/hg19
Ottesen_2023	Risdiplam	ZC3H14	annotated	chr14:89063076-89063152	GRCh37/hg19
Ottesen_2023	Risdiplam	LARP1B	annotated	chr4:129012154-129012299	GRCh37/hg19
Ottesen_2023	Risdiplam	ZFX	annotated	chrX:24195799-24195983	GRCh37/hg19
Ottesen_2023	Risdiplam	ZFX	annotated	chrX:24191722-24191840	GRCh37/hg19
Ottesen_2023	Risdiplam	KMT2E	annotated	chr7:104678571-104678646	GRCh37/hg19
Ottesen_2023	Risdiplam	PHF21A	annotated	chr11:46112004-46112132	GRCh37/hg19
Ottesen_2023	Risdiplam	SAMD9L	annotated	chr7:92776194-92776459	GRCh37/hg19
Ottesen_2023	Risdiplam	RNF146	annotated	chr6:127606351-127606493	GRCh37/hg19
Ottesen_2023	Risdiplam	TSSC4	annotated	chr11:2423067-2423377	GRCh37/hg19
Ottesen_2023	Risdiplam	STXBP5	annotated	chr6:147660313-147660374	GRCh37/hg19
Ottesen_2023	Risdiplam	AL157935.3	annotated	chr9:130660233-130660289	GRCh37/hg19
Ottesen_2023	Risdiplam	KCNG1	annotated	chr20:49630264-49630381	GRCh37/hg19
Ottesen_2023	Risdiplam	DNAJC25	annotated	chr9:114405135-114405374	GRCh37/hg19
Ottesen_2023	Risdiplam	BCLAF1	annotated	chr6:136588165-136588313	GRCh37/hg19
Ottesen_2023	Risdiplam	ZMYM5	annotated	chr13:20412838-20413125	GRCh37/hg19
Ottesen_2023	Risdiplam	ZBTB20	annotated	chr3:114099622-114099787	GRCh37/hg19
Ottesen_2023	Risdiplam	UBE2H	annotated	chr7:129498740-129498781	GRCh37/hg19
Ottesen_2023	Risdiplam	MIR100HG	annotated	chr11:121986839-121987031	GRCh37/hg19
Ottesen_2023	Risdiplam	MIR100HG	annotated	chr11:121986839-121987031	GRCh37/hg19
Ottesen_2023	Risdiplam	MIR100HG	annotated	chr11:121971080-121971875	GRCh37/hg19
Ottesen_2023	Risdiplam	MIR100HG	annotated	chr11:121971080-121971737	GRCh37/hg19
Ottesen_2023	Risdiplam	MIR100HG	annotated	chr11:121908733-121908951	GRCh37/hg19
Ottesen_2023	Risdiplam	MIR100HG	annotated	chr11:121908733-121908951	GRCh37/hg19
Ottesen_2023	Risdiplam	MIR100HG	annotated	chr11:121908733-121908951	GRCh37/hg19
Ottesen_2023	Risdiplam	PINX1	annotated	chr8:10677701-10677779	GRCh37/hg19
Ottesen_2023	Risdiplam	MAP7D1	annotated	chr1:36640497-36640609	GRCh37/hg19
Ottesen_2023	Risdiplam	CSRNP2	annotated	chr12:51476302-51476477	GRCh37/hg19
Ottesen_2023	Risdiplam	CSRNP2	annotated	chr12:51476302-51476477	GRCh37/hg19
Ottesen_2023	Risdiplam	PPP4R3B	annotated	chr2:55800753-55800913	GRCh37/hg19
Ottesen_2023	Risdiplam	SLC4A7	annotated	chr3:27472787-27473160	GRCh37/hg19
Ottesen_2023	Risdiplam	SLC4A7	annotated	chr3:27472787-27473160	GRCh37/hg19
Ottesen_2023	Risdiplam	RUNX1T1	annotated	chr8:93074772-93074937	GRCh37/hg19
Ottesen_2023	Risdiplam	RUNX1T1	annotated	chr8:93074772-93074937	GRCh37/hg19
Ottesen_2023	Risdiplam	RUNX1T1	annotated	chr8:93074772-93074850	GRCh37/hg19
Ottesen_2023	Risdiplam	RUNX1T1	annotated	chr8:93074772-93074855	GRCh37/hg19
Ottesen_2023	Risdiplam	RUNX1T1	annotated	chr8:93107254-93107399	GRCh37/hg19
Ottesen_2023	Risdiplam	AC138969.1	annotated	chr16:16412406-16412591	GRCh37/hg19
Ottesen_2023	Risdiplam	CDKL5	annotated	chrX:18641997-18642121	GRCh37/hg19
Ottesen_2023	Risdiplam	WAC	annotated	chr10:28884660-28884970	GRCh37/hg19
Ottesen_2023	Risdiplam	ODR4	annotated	chr1:186380941-186381025	GRCh37/hg19
Ottesen_2023	Risdiplam	CPEB2	annotated	chr4:15009960-15010051	GRCh37/hg19
Ottesen_2023	Risdiplam	ARNTL	annotated	chr11:13376771-13376843	GRCh37/hg19
Ottesen_2023	Risdiplam	UAP1	annotated	chr1:162562523-162562572	GRCh37/hg19
Ottesen_2023	Risdiplam	UAP1	annotated	chr1:162562520-162562572	GRCh37/hg19
Ottesen_2023	Risdiplam	ZNF529	annotated	chr19:37042777-37042879	GRCh37/hg19
Ottesen_2023	Risdiplam	NFYA	annotated	chr6:41048548-41048636	GRCh37/hg19
Ottesen_2023	Risdiplam	AC016831.6	annotated	chr7:130553075-130553231	GRCh37/hg19
Ottesen_2023	Risdiplam	AC016831.6	annotated	chr7:130557258-130557517	GRCh37/hg19
Ottesen_2023	Risdiplam	AC016831.6	annotated	chr7:130557258-130557517	GRCh37/hg19
Ottesen_2023	Risdiplam	AC016831.6	annotated	chr7:130557217-130557398	GRCh37/hg19
Ottesen_2023	Risdiplam	AC016831.6	annotated	chr7:130553075-130553231	GRCh37/hg19
Ottesen_2023	Risdiplam	MYBL1	annotated	chr8:67478297-67478478	GRCh37/hg19
Ottesen_2023	Risdiplam	MKNK2	annotated	chr19:2039628-2039855	GRCh37/hg19
Ottesen_2023	Risdiplam	SLFN5	annotated	chr17:33591200-33591922	GRCh37/hg19
Ottesen_2023	Risdiplam	PKD1	annotated	chr16:2166832-2167054	GRCh37/hg19
Ottesen_2023	Risdiplam	PKD1	annotated	chr16:2166832-2167017	GRCh37/hg19
Ottesen_2023	Risdiplam	PKD1	annotated	chr16:2142953-2143094	GRCh37/hg19
Ottesen_2023	Risdiplam	RPP14	annotated	chr3:58296015-58296133	GRCh37/hg19
Ottesen_2023	Risdiplam	RPP14	annotated	chr3:58296034-58296133	GRCh37/hg19
Ottesen_2023	Risdiplam	RPP14	annotated	chr3:58296015-58296133	GRCh37/hg19
Ottesen_2023	Risdiplam	RPP14	annotated	chr3:58296034-58296133	GRCh37/hg19
Ottesen_2023	Risdiplam	MSC-AS1	annotated	chr8:72877642-72877769	GRCh37/hg19
Ottesen_2023	Risdiplam	MSC-AS1	annotated	chr8:72877642-72877769	GRCh37/hg19
Ottesen_2023	Risdiplam	PLOD2	annotated	chr3:145795647-145795711	GRCh37/hg19
Ottesen_2023	Risdiplam	ZNF442	annotated	chr19:12463800-12463928	GRCh37/hg19
Ottesen_2023	Risdiplam	TUFT1	annotated	chr1:151534565-151534641	GRCh37/hg19
Monteys_2021	Branaplam	SF3B3	pseudoexon	chr16:70561279-70561332	GRCh37/hg19
Monteys_2021	Branaplam	BENC1	pseudoexon	chr17:40963310-40963348	GRCh37/hg19
Monteys_2021	Branaplam	GXYLT1	pseudoexon	chr12:42488953-42489016	GRCh37/hg19
Monteys_2021	Branaplam	SKP1	pseudoexon	chr5:133510975-133511076	GRCh37/hg19
Monteys_2021	Branaplam	SKP1	pseudoexon	chr5:133510975-133511114	GRCh37/hg19
Monteys_2021	Branaplam	C12orf4	pseudoexon	chr12:4646546-4646680	GRCh37/hg19
Monteys_2021	Branaplam	SSBP1	pseudoexon	chr7:141441110-141441259	GRCh37/hg19
Monteys_2021	Branaplam	RARS	pseudoexon	chr5:167945374-167945528	GRCh37/hg19
Monteys_2021	Branaplam	RARS	pseudoexon	chr5:167945474-167945528	GRCh37/hg19
Monteys_2021	Branaplam	PDXDC2P	pseudoexon	chr16:70065089-70065151	GRCh37/hg19
Monteys_2021	Branaplam	STRADB	pseudoexon	chr2:202335630-202335834	GRCh37/hg19
Monteys_2021	Branaplam	WNK1	pseudoexon	chr12:1004327-1004362	GRCh37/hg19
Monteys_2021	Branaplam	WDR27	pseudoexon	chr6:170061799-170061846	GRCh37/hg19
Monteys_2021	Branaplam	CIP2A	pseudoexon	chr3:108284745-108284778	GRCh37/hg19
Monteys_2021	Branaplam	ITF57	pseudoexon	chr3:107911323-107911373	GRCh37/hg19
Monteys_2021	Branaplam	HTT	pseudoexon	chr4:3215349-3215463	GRCh37/hg19
Monteys_2021	Branaplam	SKA2	pseudoexon	chr17:57196756-57196856	GRCh37/hg19
Monteys_2021	Branaplam	EVC	pseudoexon	chr4:5743061-5743168	GRCh37/hg19
Monteys_2021	Branaplam	DYRK1A	pseudoexon	chr21:38794883-38794954	GRCh37/hg19
Monteys_2021	Branaplam	GNAQ	pseudoexon	chr9:80535564-80535619	GRCh37/hg19
Monteys_2021	Branaplam	ZMYM6	pseudoexon	chr1:35485862-35485880	GRCh37/hg19
Monteys_2021	Branaplam	CYB5B	pseudoexon	chr16:69482508-69482656	GRCh37/hg19
Monteys_2021	Branaplam	MMS22L	pseudoexon	chr6:97649238-97649341	GRCh37/hg19
Monteys_2021	Branaplam	MEMO1	pseudoexon	chr2:32112104-32112156	GRCh37/hg19
Monteys_2021	Branaplam	PNISR	pseudoexon	chr6:99868399-99868460	GRCh37/hg19
Monteys_2021	Branaplam	CACNA2D1	annotated	chr7:81705332-81705438	GRCh37/hg19
Monteys_2021	Branaplam	SSBP1	annotated	chr7:141441110-141441259	GRCh37/hg19
Monteys_2021	Branaplam	ASAP1	annotated	chr8:131173031-131173039	GRCh37/hg19
Monteys_2021	Branaplam	DUXAP10	annotated	chr14:19893035-19893150	GRCh37/hg19
Monteys_2021	Branaplam	AVL9	annotated	chr7:32602170-32602525	GRCh37/hg19
Monteys_2021	Branaplam	DYRK1A	annotated	chr21:38794884-38794954	GRCh37/hg19
Monteys_2021	Branaplam	FAM3A	annotated	chrX:153740892-153741030	GRCh37/hg19
Monteys_2021	Branaplam	FHOD3	annotated	chr18:34322340-34322431	GRCh37/hg19
Monteys_2021	Branaplam	TBCA	annotated	chr5:77070041	GRCh37/hg19
Monteys_2021	Branaplam	MZT1	annotated	chr13:73299780-73299916	GRCh37/hg19
Monteys_2021	Branaplam	LINC01296	annotated	chr14:19682237-19682352	GRCh37/hg19
Monteys_2021	Branaplam	SF3B3	annotated	chr16:70578072-70578152	GRCh37/hg19
Monteys_2021	Branaplam	SAFB	annotated	chr19:5654151-5654379	GRCh37/hg19
Monteys_2021	Branaplam	GCFC2	annotated	chr2:75929817-75929933	GRCh37/hg19
Monteys_2021	Branaplam	MRPL45	annotated	chr17:36468550-36468624	GRCh37/hg19
Monteys_2021	Branaplam	SPIDR	annotated	chr8:48185929-48186042	GRCh37/hg19
Monteys_2021	Branaplam	DUXAP8	annotated	chr14:19682237-19682352	GRCh37/hg19
Monteys_2021	Branaplam	PDXDC1	annotated	chr16:15103356-15103418	GRCh37/hg19
Monteys_2021	Branaplam	MAN1A2	annotated	chr1:117998707-117998828	GRCh37/hg19
Monteys_2021	Branaplam	RAF1	annotated	chr3:12644977-12645036	GRCh37/hg19
Monteys_2021	Branaplam	ERGIC3	annotated	chr20:34136917-34136961	GRCh37/hg19
Keller_2022	Branaplam	AC022433.1	pseudoexon	chr5:50841363-50841601	GRCh37/hg19
Keller_2022	Branaplam	AC105389.3	pseudoexon	chr4:41751216-41751359	GRCh37/hg19
Keller_2022	Branaplam	ADGRA3	pseudoexon	chr4:22448952-22448979	GRCh37/hg19
Keller_2022	Branaplam	ADGRL1	pseudoexon	chr19:14284107-14284211	GRCh37/hg19
Keller_2022	Branaplam	AL162417.1,RALGDS	pseudoexon	chr9:135984580-135984665	GRCh37/hg19
Keller_2022	Branaplam	AP002026.1	pseudoexon	chr4:100080577-100080779	GRCh37/hg19
Keller_2022	Branaplam	APPL2	pseudoexon	chr12:105625146-105625422	GRCh37/hg19
Keller_2022	Branaplam	ARAP3	pseudoexon	chr5:141048037-141048218	GRCh37/hg19
Keller_2022	Branaplam	ARHGAP5	pseudoexon	chr14:32619664-32619772	GRCh37/hg19
Keller_2022	Branaplam	ARMC8	pseudoexon	chr3:137925516-137925559	GRCh37/hg19
Keller_2022	Branaplam	ARMH3	pseudoexon	chr10:103608156-103608231	GRCh37/hg19
Keller_2022	Branaplam	ASCC3	pseudoexon	chr6:101084803-101084860	GRCh37/hg19
Keller_2022	Branaplam	ATF6	pseudoexon	chr1:161840761-161840851	GRCh37/hg19
Keller_2022	Branaplam	BIN3	pseudoexon	chr8:22500884-22501255	GRCh37/hg19
Keller_2022	Branaplam	BTBD10	pseudoexon	chr11:13440823-13440890	GRCh37/hg19
Keller_2022	Branaplam	BUB1	pseudoexon	chr2:111396561-111396646	GRCh37/hg19
Keller_2022	Branaplam	C12orf4	pseudoexon	chr12:4646545-4646680	GRCh37/hg19
Keller_2022	Branaplam	C1orf21	pseudoexon	chr1:184415285-184415381	GRCh37/hg19
Keller_2022	Branaplam	CACNA2D1	pseudoexon	chr7:81696524-81696572	GRCh37/hg19
Keller_2022	Branaplam	CBX3	pseudoexon	chr7:26246227-26246316	GRCh37/hg19
Keller_2022	Branaplam	CENPI	pseudoexon	chrX:100411510-100411544	GRCh37/hg19
Keller_2022	Branaplam	CEP162	pseudoexon	chr6:84932695-84932786	GRCh37/hg19
Keller_2022	Branaplam	CHRM2	pseudoexon	chr7:136686609-136686804	GRCh37/hg19
Keller_2022	Branaplam	CIP2A	pseudoexon	chr3:108284744-108284778	GRCh37/hg19
Keller_2022	Branaplam	CNOT3	pseudoexon	chr19:54642991-54643229	GRCh37/hg19
Keller_2022	Branaplam	CNRIP1	pseudoexon	chr2:68542839-68542975	GRCh37/hg19
Keller_2022	Branaplam	CNTN1	pseudoexon	chr12:41263093-41263196	GRCh37/hg19
Keller_2022	Branaplam	CPLX2	pseudoexon	chr5:175246438-175246493	GRCh37/hg19
Keller_2022	Branaplam	CRACD	pseudoexon	chr4:57191553-57191637	GRCh37/hg19
Keller_2022	Branaplam	CTNS	pseudoexon	chr17:3551031-3551141	GRCh37/hg19
Keller_2022	Branaplam	CUX1	pseudoexon	chr7:101592134-101592250	GRCh37/hg19
Keller_2022	Branaplam	DAD1	pseudoexon	chr14:23040778-23040864	GRCh37/hg19
Keller_2022	Branaplam	DCAF17	pseudoexon	chr2:172298368-172298546	GRCh37/hg19
Keller_2022	Branaplam	DDX49	pseudoexon	chr19:19038052-19038168	GRCh37/hg19
Keller_2022	Branaplam	DDX50	pseudoexon	chr10:70667666-70667726	GRCh37/hg19
Keller_2022	Branaplam	DENND1A	pseudoexon	chr9:126216281-126216330	GRCh37/hg19
Keller_2022	Branaplam	DHFR	pseudoexon	chr5:79928050-79928121	GRCh37/hg19
Keller_2022	Branaplam	DLG5	pseudoexon	chr10:79572470-79572531	GRCh37/hg19
Keller_2022	Branaplam	DPH1	pseudoexon	chr17:1935193-1935237	GRCh37/hg19
Keller_2022	Branaplam	DYRK1A	pseudoexon	chr21:38794883-38794954	GRCh37/hg19
Keller_2022	Branaplam	EMSY	pseudoexon	chr11:76259971-76260061	GRCh37/hg19
Keller_2022	Branaplam	ENAH	pseudoexon	chr1:225787909-225788064	GRCh37/hg19
Keller_2022	Branaplam	ERI3	pseudoexon	chr1:44783812-44783896	GRCh37/hg19
Keller_2022	Branaplam	EVC	pseudoexon	chr4:5743060-5743168	GRCh37/hg19
Keller_2022	Branaplam	EXOC4	pseudoexon	chr7:133478977-133479077	GRCh37/hg19
Keller_2022	Branaplam	FBL	pseudoexon	chr19:40327533-40327613	GRCh37/hg19
Keller_2022	Branaplam	FBXO38	pseudoexon	chr5:147790642-147790801	GRCh37/hg19
Keller_2022	Branaplam	FHOD3	pseudoexon	chr18:34322339-34322431	GRCh37/hg19
Keller_2022	Branaplam	FOXM1	pseudoexon	chr12:2969214-2969311	GRCh37/hg19
Keller_2022	Branaplam	GCFC2	pseudoexon	chr2:75929834-75929933	GRCh37/hg19
Keller_2022	Branaplam	GNA13	pseudoexon	chr17:63012030-63012158	GRCh37/hg19
Keller_2022	Branaplam	GNAQ	pseudoexon	chr9:80535577-80535618	GRCh37/hg19
Keller_2022	Branaplam	GPHN	pseudoexon	chr14:67454652-67454724	GRCh37/hg19
Keller_2022	Branaplam	GTF2H2	pseudoexon	chr5:70334255-70334308	GRCh37/hg19
Keller_2022	Branaplam	GXYLT1	pseudoexon	chr12:42488952-42489016	GRCh37/hg19
Keller_2022	Branaplam	HMGXB4	pseudoexon	chr22:35663360-35663507	GRCh37/hg19
Keller_2022	Branaplam	HSD17B4	pseudoexon	chr5:118792985-118793063	GRCh37/hg19
Keller_2022	Branaplam	HTT	pseudoexon	chr4:3215348-3215463	GRCh37/hg19
Keller_2022	Branaplam	IFT57	pseudoexon	chr3:107911322-107911373	GRCh37/hg19
Keller_2022	Branaplam	KDSR	pseudoexon	chr18:61008168-61008313	GRCh37/hg19
Keller_2022	Branaplam	KIDINS220	pseudoexon	chr2:8961096-8961232	GRCh37/hg19
Keller_2022	Branaplam	KIF21A	pseudoexon	chr12:39835763-39835889	GRCh37/hg19
Keller_2022	Branaplam	KLHL13	pseudoexon	chrX:117162898-117163061	GRCh37/hg19
Keller_2022	Branaplam	LARP7	pseudoexon	chr4:113559773-113559829	GRCh37/hg19
Keller_2022	Branaplam	LHFPL2	pseudoexon	chr5:77943504-77943561	GRCh37/hg19
Keller_2022	Branaplam	LUC7L3	pseudoexon	chr17:48798189-48798241	GRCh37/hg19
Keller_2022	Branaplam	MAP6	pseudoexon	chr11:75313678-75313763	GRCh37/hg19
Keller_2022	Branaplam	MARCHF11	pseudoexon	chr5:16068524-16068946	GRCh37/hg19
Keller_2022	Branaplam	MARCHF8	pseudoexon	chr10:45955187-45955325	GRCh37/hg19
Keller_2022	Branaplam	MEAF6	pseudoexon	chr1:37959740-37959764	GRCh37/hg19
Keller_2022	Branaplam	MEMO1	pseudoexon	chr2:32112103-32112156	GRCh37/hg19
Keller_2022	Branaplam	MLLT10	pseudoexon	chr10:22017560-22017604	GRCh37/hg19
Keller_2022	Branaplam	MMS22L	pseudoexon	chr6:97649237-97649342	GRCh37/hg19
Keller_2022	Branaplam	MRPL45	pseudoexon	chr17:36468549-36468624	GRCh37/hg19
Keller_2022	Branaplam	MRPS27	pseudoexon	chr5:71579331-71579485	GRCh37/hg19
Keller_2022	Branaplam	MYT1L	pseudoexon	chr2:2059581-2059838	GRCh37/hg19
Keller_2022	Branaplam	MZT1	pseudoexon	chr13:73299779-73299916	GRCh37/hg19
Keller_2022	Branaplam	NFIB	pseudoexon	chr9:14089320-14089358	GRCh37/hg19
Keller_2022	Branaplam	NREP	pseudoexon	chr5:111086048-111086122	GRCh37/hg19
Keller_2022	Branaplam	PBX3	pseudoexon	chr9:128726316-128726477	GRCh37/hg19
Keller_2022	Branaplam	PDE3A	pseudoexon	chr12:20755158-20755255	GRCh37/hg19
Keller_2022	Branaplam	PDE7A	pseudoexon	chr8:66633381-66633532	GRCh37/hg19
Keller_2022	Branaplam	PELI1	pseudoexon	chr2:64339696-64339806	GRCh37/hg19
Keller_2022	Branaplam	PIGN	pseudoexon	chr18:59764913-59764997	GRCh37/hg19
Keller_2022	Branaplam	PMS1	pseudoexon	chr2:190683463-190683555	GRCh37/hg19
Keller_2022	Branaplam	POP7	pseudoexon	chr7:100304120-100304223	GRCh37/hg19
Keller_2022	Branaplam	PRKACB	pseudoexon	chr1:84570923-84571071	GRCh37/hg19
Keller_2022	Branaplam	PRPF31	pseudoexon	chr19:54632111-54632180	GRCh37/hg19
Keller_2022	Branaplam	PSMB1	pseudoexon	chr6:170853408-170853454	GRCh37/hg19
Keller_2022	Branaplam	RAD21	pseudoexon	chr8:117873392-117873536	GRCh37/hg19
Keller_2022	Branaplam	RCOR3	pseudoexon	chr1:211478331-211478493	GRCh37/hg19
Keller_2022	Branaplam	RHOA	pseudoexon	chr3:49434437-49434555	GRCh37/hg19
Keller_2022	Branaplam	RNF144A	pseudoexon	chr2:7114062-7114154	GRCh37/hg19
Keller_2022	Branaplam	RPF2	pseudoexon	chr6:111305509-111305566	GRCh37/hg19
Keller_2022	Branaplam	RSL24D1	pseudoexon	chr15:55487862-55488020	GRCh37/hg19
Keller_2022	Branaplam	SAR1A	pseudoexon	chr10:71926031-71926149	GRCh37/hg19
Keller_2022	Branaplam	SENP6	pseudoexon	chr6:76331642-76331687	GRCh37/hg19
Keller_2022	Branaplam	SEPTIN2	pseudoexon	chr2:242286930-242287052	GRCh37/hg19
Keller_2022	Branaplam	SF3B3	pseudoexon	chr16:70561278-70561332	GRCh37/hg19
Keller_2022	Branaplam	SGIP1	pseudoexon	chr1:67051354-67051531	GRCh37/hg19
Keller_2022	Branaplam	SNRPD2	pseudoexon	chr19:46194420-46194551	GRCh37/hg19
Keller_2022	Branaplam	SNX24	pseudoexon	chr5:122233836-122233931	GRCh37/hg19
Keller_2022	Branaplam	SNX4	pseudoexon	chr3:125189409-125189505	GRCh37/hg19
Keller_2022	Branaplam	SNX7	pseudoexon	chr1:99204215-99204359	GRCh37/hg19
Keller_2022	Branaplam	SPIDR	pseudoexon	chr8:48185928-48186042	GRCh37/hg19
Keller_2022	Branaplam	STMN2	pseudoexon	chr8:80543251-80543362	GRCh37/hg19
Keller_2022	Branaplam	STRADB	pseudoexon	chr2:202335629-202335834	GRCh37/hg19
Keller_2022	Branaplam	STRN	pseudoexon	chr2:37111662-37111749	GRCh37/hg19
Keller_2022	Branaplam	TBCA	pseudoexon	chr5:77070008-77070041	GRCh37/hg19
Keller_2022	Branaplam	TCF4	pseudoexon	chr18:53202789-53202868	GRCh37/hg19
Keller_2022	Branaplam	TENT2	pseudoexon	chr5:78937277-78937340	GRCh37/hg19
Keller_2022	Branaplam	TET1	pseudoexon	chr10:70440628-70440724	GRCh37/hg19
Keller_2022	Branaplam	TIAM1	pseudoexon	chr21:32640726-32641011	GRCh37/hg19
Keller_2022	Branaplam	TMEM214	pseudoexon	chr2:27260129-27260168	GRCh37/hg19
Keller_2022	Branaplam	TNRC6A	pseudoexon	chr16:24769759-24769920	GRCh37/hg19
Keller_2022	Branaplam	UBAP2L	pseudoexon	chr1:154234648-154234678	GRCh37/hg19
Keller_2022	Branaplam	UBE2D3	pseudoexon	chr4:103774194-103774240	GRCh37/hg19
Keller_2022	Branaplam	UBE2L3	pseudoexon	chr22:21933069-21933127	GRCh37/hg19
Keller_2022	Branaplam	UBE2L6	pseudoexon	chr11:57324707-57324958	GRCh37/hg19
Keller_2022	Branaplam	URGCP,URGCP-MRPS24	pseudoexon	chr7:43944970-43945050	GRCh37/hg19
Keller_2022	Branaplam	URGCP-MRPS24,URGCP	pseudoexon	chr7:43944970-43945050	GRCh37/hg19
Keller_2022	Branaplam	VDAC2	pseudoexon	chr10:76990168-76990208	GRCh37/hg19
Keller_2022	Branaplam	WDR27,AL031315.1	pseudoexon	chr6:170061798-170061846	GRCh37/hg19
Keller_2022	Branaplam	WNK1	pseudoexon	chr12:1004326-1004362	GRCh37/hg19
Keller_2022	Branaplam	XRN2	pseudoexon	chr20:21326471-21326525	GRCh37/hg19
Keller_2022	Branaplam	ZFP82	pseudoexon	chr19:36891186-36891305	GRCh37/hg19
Keller_2022	Branaplam	ZMYM6,AC114490.2	pseudoexon	chr1:35485861-35485880	GRCh37/hg19
Keller_2022	Branaplam	ZNF558	pseudoexon	chr19:8924936-8925047	GRCh37/hg19
Keller_2022	Branaplam	ZNF680	pseudoexon	chr7:64002107-64002295	GRCh37/hg19
Bhattacharyya_2021	Branaplam	POMT2	annotated	chr14:77753576-77753614	GRCh37/hg19
Bhattacharyya_2021	Branaplam	LIMCH1	annotated	chr4:41640949-41640984	GRCh37/hg19
Bhattacharyya_2021	Branaplam	STRN3	annotated	chr14:31398407-31398517	GRCh37/hg19
Bhattacharyya_2021	Branaplam	GGCT	annotated	chr7:30540152-30540297	GRCh37/hg19
Bhattacharyya_2021	Branaplam	LRRC42	annotated	chr1:54413535-54413654	GRCh37/hg19
Bhattacharyya_2021	Branaplam	PAPD4	annotated	chr5:78937278-78937340	GRCh37/hg19
Bhattacharyya_2021	Branaplam	PDE7A	annotated	chr8:66693079-66693182	GRCh37/hg19
Bhattacharyya_2021	Branaplam	TAF2	annotated	chr8:120757121-120757276	GRCh37/hg19
Bhattacharyya_2021	Branaplam	ZNF37BP	annotated	chr10:43046848-43046910	GRCh37/hg19
Bhattacharyya_2021	Branaplam	HDX	annotated	chrX:83756437-83756519	GRCh37/hg19
Bhattacharyya_2021	Branaplam	MADD	annotated	chr11:47314094-47314147	GRCh37/hg19
Bhattacharyya_2021	Branaplam	RCC1	annotated	chr1:28844486-28844820	GRCh37/hg19
Bhattacharyya_2021	Branaplam	OSGEPL1	annotated	chr2:190626146-190626251	GRCh37/hg19
Bhattacharyya_2021	Branaplam	LARP7	annotated	chr4:113558800-113558943	GRCh37/hg19
Bhattacharyya_2021	Branaplam	CMSS1	annotated	chr3:99728975-99729024	GRCh37/hg19
Bhattacharyya_2021	Branaplam	CHEK1	annotated	chr11:125526101-125526230	GRCh37/hg19
Bhattacharyya_2021	Branaplam	TRIM65	annotated	chr17:73887894-73887957	GRCh37/hg19
Bhattacharyya_2021	Branaplam	MYCBP2	annotated	chr13:77692475-77692630	GRCh37/hg19
Bhattacharyya_2021	Branaplam	OSGEPL1	annotated	chr2:190626373-190626386	GRCh37/hg19
Bhattacharyya_2021	Branaplam	CHEK1	annotated	chr11:125545823-125545945	GRCh37/hg19
Bhattacharyya_2021	Branaplam	WDR27	pseudoexon	chr6:170061799-170061846	GRCh37/hg19
Bhattacharyya_2021	Branaplam	ARL15	annotated	chr5:53603718-53603776	GRCh37/hg19
Bhattacharyya_2021	Branaplam	KDM6A	annotated	chrX:44965787-44965894	GRCh37/hg19
Bhattacharyya_2021	Branaplam	HTT	pseudoexon	chr4:3215349-3215463	GRCh37/hg19
Bhattacharyya_2021	Branaplam	ZNF37BP	annotated	chr10:43047021-43047024	GRCh37/hg19
Bhattacharyya_2021	Branaplam	CASP8AP2	annotated	chr6:90541983-90542039	GRCh37/hg19
Bhattacharyya_2021	Branaplam	DHFR	annotated	chr5:79928051-79928121	GRCh37/hg19
Bhattacharyya_2021	Branaplam	GOLGA6L10	annotated	chr15:82824436-82824436	GRCh37/hg19
Bhattacharyya_2021	Branaplam	MCF2L	annotated	chr13:113714907-113715026	GRCh37/hg19
Bhattacharyya_2021	Branaplam	MCF2L	annotated	chr13:113732677-113732750	GRCh37/hg19
Bhattacharyya_2021	Branaplam	MCF2L	annotated	chr13:113732980-113733053	GRCh37/hg19
Bhattacharyya_2021	Branaplam	MCF2L	annotated	chr13:113735527-113735593	GRCh37/hg19
Bhattacharyya_2021	Branaplam	MCF2L	annotated	chr13:113718618-113718734	GRCh37/hg19
Bhattacharyya_2021	Branaplam	MCF2L	annotated	chr13:113699585-113699675	GRCh37/hg19
Bhattacharyya_2021	Branaplam	MCF2L	annotated	chr13:113736793-113736856	GRCh37/hg19
Bhattacharyya_2021	Branaplam	MCF2L	annotated	chr13:113738312-113738381	GRCh37/hg19
Bhattacharyya_2021	Branaplam	MCF2L	annotated	chr13:113678958-113679072	GRCh37/hg19
Bhattacharyya_2021	Branaplam	MCF2L	annotated	chr13:113731366-113731525	GRCh37/hg19
Bhattacharyya_2021	Branaplam	MCF2L	annotated	chr13:113728758-113728877	GRCh37/hg19
Bhattacharyya_2021	Branaplam	MCF2L	annotated	chr13:113739400-113739492	GRCh37/hg19
Bhattacharyya_2021	Branaplam	MCF2L	annotated	chr13:113729312-113729503	GRCh37/hg19
Bhattacharyya_2021	Branaplam	MCF2L	annotated	chr13:113730280-113730471	GRCh37/hg19
Bhattacharyya_2021	Branaplam	MCF2L	annotated	chr13:113741549-113741770	GRCh37/hg19
Bhattacharyya_2021	Branaplam	MCF2L	annotated	chr13:113719250-113719399	GRCh37/hg19
Bhattacharyya_2021	Branaplam	MCF2L	annotated	chr13:113748828-113748949	GRCh37/hg19
Bhattacharyya_2021	Branaplam	MCF2L	annotated	chr13:113750685-113750691	GRCh37/hg19
Bhattacharyya_2021	Branaplam	MCF2L	annotated	chr13:113750864-113750967	GRCh37/hg19
Bhattacharyya_2021	Branaplam	NBPF20	annotated	chr1:144823813-144823985	GRCh37/hg19
Bhattacharyya_2021	Branaplam	SYNPO2	annotated	chr4:119877718-119877721	GRCh37/hg19
Bhattacharyya_2021	Branaplam	GOLGA6L10	annotated	chr15:82823324-82823326	GRCh37/hg19
Bhattacharyya_2021	Branaplam	GOLGA6L10	annotated	chr15:82824489-82824540	GRCh37/hg19
Bhattacharyya_2021	Branaplam	BACH2	annotated	chr6:90916288-90916395	GRCh37/hg19
Bhattacharyya_2021	Branaplam	NBPF20	annotated	chr1:144615252-144615303	GRCh37/hg19
Bhattacharyya_2021	Branaplam	GOLGA6L10	annotated	chr15:83207672-83207689	GRCh37/hg19
Bhattacharyya_2021	Branaplam	GOLGA6L10	annotated	chr15:82824487-82824488	GRCh37/hg19
Bhattacharyya_2021	Branaplam	GOLGA6L10	pseudoexon	chr15:82824440-82824486	GRCh37/hg19
Bhattacharyya_2021	Branaplam	GOLGA6L10	pseudoexon	chr15:82823304-82823308	GRCh37/hg19
Bhattacharyya_2021	Branaplam	PDE4D	annotated	chr5:58730268-58730450	GRCh37/hg19
Bhattacharyya_2021	Branaplam	C12orf4	pseudoexon	chr12:4646546-4646680	GRCh37/hg19
Bhattacharyya_2021	Branaplam	GOLGA6L10	annotated	chr15:83208738-83208830	GRCh37/hg19
Bhattacharyya_2021	Branaplam	GOLGA6L10	annotated	chr15:82824434-82824435	GRCh37/hg19
Bhattacharyya_2021	Branaplam	GOLGA6L10	annotated	chr15:82823309-82823316	GRCh37/hg19
Bhattacharyya_2021	Branaplam	PPP6R3	annotated	chr11:68228911-68228914	GRCh37/hg19
Bhattacharyya_2021	Branaplam	FOXM1	annotated	chr12:2970545-2970578	GRCh37/hg19
Bhattacharyya_2021	Branaplam	APLP2	annotated	chr11:129993507-129993674	GRCh37/hg19
Bhattacharyya_2021	Branaplam	DPH1	pseudoexon	chr17:1935194-1935237	GRCh37/hg19
Bhattacharyya_2021	Branaplam	ENAH	annotated	chr1:225787910-225788060	GRCh37/hg19
Bhattacharyya_2021	Branaplam	ZNF618	annotated	chr9:116797471-116797515	GRCh37/hg19
Bhattacharyya_2021	Branaplam	AP1G2	annotated	chr14:24035810-24035895	GRCh37/hg19
Bhattacharyya_2021	Branaplam	TNRC6A	pseudoexon	chr16:24769760-24769920	GRCh37/hg19
Bhattacharyya_2021	Branaplam	AXIN1	annotated	chr16:341190-341297	GRCh37/hg19
Bhattacharyya_2021	Branaplam	SPIDR	annotated	chr8:48185929-48186042	GRCh37/hg19
Bhattacharyya_2021	Branaplam	C1orf86	annotated	chr1:2124284-2124414	GRCh37/hg19
Bhattacharyya_2021	Branaplam	LARP7	annotated	chr4:113559774-113559829	GRCh37/hg19
Bhattacharyya_2021	Branaplam	ERGIC3	annotated	chr20:34142143-34142157	GRCh37/hg19
Bhattacharyya_2021	Branaplam	SENP6	annotated	chr6:76331643-76331687	GRCh37/hg19
Bhattacharyya_2021	Branaplam	LYRM1	annotated	chr16:20922505-20922586	GRCh37/hg19
Bhattacharyya_2021	Branaplam	PRPF39	annotated	chr14:45579944-45580020	GRCh37/hg19
Bhattacharyya_2021	Branaplam	KHSRP	annotated	chr19:6424561-6424565	GRCh37/hg19
Bhattacharyya_2021	Branaplam	ZNF680	annotated	chr7:64002108-64002295	GRCh37/hg19
Bhattacharyya_2021	Branaplam	MRPS28	annotated	chr8:80915234-80915355	GRCh37/hg19
Bhattacharyya_2021	Branaplam	CMSS1	annotated	chr3:99770076-99770150	GRCh37/hg19
Bhattacharyya_2021	Branaplam	ADAMTS19	annotated	chr5:129023788-129023907	GRCh37/hg19
Bhattacharyya_2021	Branaplam	RAB3IP	annotated	chr12:70206558-70206580	GRCh37/hg19
Bhattacharyya_2021	Branaplam	GOLGA6L10	annotated	chr15:83207086-83207099	GRCh37/hg19
Bhattacharyya_2021	Branaplam	VPS29	annotated	chr12:110939842-110939853	GRCh37/hg19
Bhattacharyya_2021	Branaplam	ARMCX6	annotated	chrX:100872282-100872360	GRCh37/hg19
Bhattacharyya_2021	Branaplam	MAOA	annotated	chrX:43517110-43517177	GRCh37/hg19
Bhattacharyya_2021	Branaplam	ENOX1	annotated	chr13:44204731-44204789	GRCh37/hg19
Bhattacharyya_2021	Branaplam	CTNS	pseudoexon	chr17:3551032-3551108	GRCh37/hg19
Bhattacharyya_2021	Branaplam	C14orf132	annotated	chr14:96506612-96506704	GRCh37/hg19
Bhattacharyya_2021	Branaplam	ZNF347	annotated	chr19:53644521-53645809	GRCh37/hg19
Bhattacharyya_2021	Branaplam	SLC10A7	annotated	chr4:147177978-147178088	GRCh37/hg19
Bhattacharyya_2021	Branaplam	ST7L	annotated	chr1:113150077-113150219	GRCh37/hg19
Bhattacharyya_2021	Branaplam	IQSEC2	annotated	chrX:53308746-53308795	GRCh37/hg19
Bhattacharyya_2021	Branaplam	KCNT2	annotated	chr1:196295847-196296019	GRCh37/hg19
Bhattacharyya_2021	Branaplam	TMEM161B-AS1	annotated	chr5:87581561-87581668	GRCh37/hg19
Bhattacharyya_2021	Branaplam	NBEA	annotated	chr13:36050975-36051051	GRCh37/hg19
Bhattacharyya_2021	Branaplam	NUPL1	pseudoexon	chr13:25877240-25877293	GRCh37/hg19
Bhattacharyya_2021	Branaplam	ZNF211	annotated	chr19:58145154-58145273	GRCh37/hg19
Bhattacharyya_2021	Branaplam	PLK3	annotated	chr1:45270322-45270451	GRCh37/hg19
Bhattacharyya_2021	Branaplam	IQCB1	annotated	chr3:121518043-121518140	GRCh37/hg19
Bhattacharyya_2021	Branaplam	DLGAP4	pseudoexon	chr20:35127645-35127724	GRCh37/hg19
Bhattacharyya_2021	Branaplam	CENPBD1P1	annotated	chr19:59094540-59094543	GRCh37/hg19
Bhattacharyya_2021	Branaplam	ZFP82	pseudoexon	chr19:36891187-36891305	GRCh37/hg19
Bhattacharyya_2021	Branaplam	NOX4	annotated	chr11:89222009-89222161	GRCh37/hg19
Bhattacharyya_2021	Branaplam	ANKRD12	annotated	chr18:9208796-9208801	GRCh37/hg19
Bhattacharyya_2021	Branaplam	ABCB8	annotated	chr7:150728328-150728378	GRCh37/hg19
Bhattacharyya_2021	Branaplam	ZNF433	annotated	chr19:12145643-12145689	GRCh37/hg19
Bhattacharyya_2021	Branaplam	SYN2	annotated	chr3:12228869-12229112	GRCh37/hg19
Bhattacharyya_2021	Branaplam	ATG5	annotated	chr6:106756239-106756366	GRCh37/hg19
Bhattacharyya_2021	Branaplam	LRRC42	annotated	chr1:54413461-54413494	GRCh37/hg19
Bhattacharyya_2021	Branaplam	RABGGTB	annotated	chr1:76252602-76252650	GRCh37/hg19
Bhattacharyya_2021	Branaplam	ZNF615	annotated	chr19:52510546-52510583	GRCh37/hg19
Bhattacharyya_2021	Branaplam	CRTC1	annotated	chr19:18882252-18882356	GRCh37/hg19
Bhattacharyya_2021	Branaplam	ZKSCAN7	annotated	chr3:44611414-44611416	GRCh37/hg19
Bhattacharyya_2021	Branaplam	PTPRN	annotated	chr2:220164422-220164508	GRCh37/hg19
Bhattacharyya_2021	Branaplam	CCDC125	annotated	chr5:68588015-68588174	GRCh37/hg19
Bhattacharyya_2021	Branaplam	FHOD3	pseudoexon	chr18:34322340-34322431	GRCh37/hg19
Bhattacharyya_2021	Branaplam	PDXDC1	annotated	chr16:15125592-15125714	GRCh37/hg19
Bhattacharyya_2021	Branaplam	TNPO2	annotated	chr19:12834175-12834177	GRCh37/hg19
Bhattacharyya_2021	Branaplam	MEMO1	pseudoexon	chr2:32112104-32112156	GRCh37/hg19
Bhattacharyya_2021	Branaplam	ZNF266	annotated	chr19:9544866-9544911	GRCh37/hg19
Bhattacharyya_2021	Branaplam	TIAM1	annotated	chr21:32640727-32641011	GRCh37/hg19
Bhattacharyya_2021	Branaplam	ZNF519	annotated	chr18:14084876-14085075	GRCh37/hg19
Bhattacharyya_2021	Branaplam	ERN1	annotated	chr17:62145550-62145651	GRCh37/hg19
Bhattacharyya_2021	Branaplam	TMEM116	annotated	chr12:112374964-112375047	GRCh37/hg19
Bhattacharyya_2021	Branaplam	C1orf86	annotated	chr1:2118277-2118645	GRCh37/hg19
Bhattacharyya_2021	Branaplam	NBPF20	annotated	chr1:144823128-144823179	GRCh37/hg19
Bhattacharyya_2021	Branaplam	GUCY1A3	annotated	chr4:156617958-156618001	GRCh37/hg19
Bhattacharyya_2021	Branaplam	GPR162	annotated	chr12:6932806-6932929	GRCh37/hg19
Bhattacharyya_2021	Branaplam	GOLGA6L10	annotated	chr15:82823317-82823320	GRCh37/hg19
Bhattacharyya_2021	Branaplam	TMEM116	annotated	chr12:112374496-112374634	GRCh37/hg19
Bhattacharyya_2021	Branaplam	PTPRG-AS1	annotated	chr3:62278289-62278392	GRCh37/hg19
Bhattacharyya_2021	Branaplam	MIR548N	annotated	chr2:179402331-179402418	GRCh37/hg19
Bhattacharyya_2021	Branaplam	TTN-AS1	annotated	chr2:179402331-179402418	GRCh37/hg19
Bhattacharyya_2021	Branaplam	WDFY3	annotated	chr4:85729487-85729570	GRCh37/hg19
Bhattacharyya_2021	Branaplam	AHDC1	annotated	chr1:27930003-27930005	GRCh37/hg19
Bhattacharyya_2021	Branaplam	KIAA1109	annotated	chr4:123247010-123247072	GRCh37/hg19
Bhattacharyya_2021	Branaplam	ZNF438	annotated	chr10:31263523-31263581	GRCh37/hg19
Bhattacharyya_2021	Branaplam	LINC00630	annotated	chrX:102071920-102072010	GRCh37/hg19
Bhattacharyya_2021	Branaplam	CHRM2	annotated	chr7:136686610-136686804	GRCh37/hg19
Bhattacharyya_2021	Branaplam	SLC39A11	annotated	chr17:70943870-70943890	GRCh37/hg19
Bhattacharyya_2021	Branaplam	GPR176	annotated	chr15:40153021-40153123	GRCh37/hg19
Bhattacharyya_2021	Branaplam	MIR548N	annotated	chr2:179462323-179462408	GRCh37/hg19
Bhattacharyya_2021	Branaplam	TTN-AS1	annotated	chr2:179462323-179462408	GRCh37/hg19
Bhattacharyya_2021	Branaplam	ZNF519	annotated	chr18:14078199-14078297	GRCh37/hg19
Bhattacharyya_2021	Branaplam	IL15	annotated	chr4:142577339-142577460	GRCh37/hg19
Bhattacharyya_2021	Branaplam	CCDC150	annotated	chr2:197541839-197541916	GRCh37/hg19
Bhattacharyya_2021	Branaplam	GOLGA6L10	annotated	chr15:82824430-82824430	GRCh37/hg19
Bhattacharyya_2021	Branaplam	ENOX1	annotated	chr13:44127603-44127709	GRCh37/hg19
Bhattacharyya_2021	Branaplam	YIPF3	annotated	chr6:43483926-43483928	GRCh37/hg19
Bhattacharyya_2021	Branaplam	ADAMTS9-AS2	annotated	chr3:64959487-64959579	GRCh37/hg19
Bhattacharyya_2021	Branaplam	PTCHD4	annotated	chr6:47976321-47976369	GRCh37/hg19
Bhattacharyya_2021	Branaplam	DISP1	annotated	chr1:223073123-223073207	GRCh37/hg19
Bhattacharyya_2021	Branaplam	GOLGA6L10	annotated	chr15:82823321-82823323	GRCh37/hg19
Bhattacharyya_2021	Branaplam	MCF2L	annotated	chr13:113740438-113740563	GRCh37/hg19
Bhattacharyya_2021	Branaplam	MYO9A	annotated	chr15:72185306-72185518	GRCh37/hg19
Bhattacharyya_2021	Branaplam	GNG4	annotated	chr1:235775804-235775806	GRCh37/hg19
Bhattacharyya_2021	Branaplam	MCF2L	annotated	chr13:113739206-113739298	GRCh37/hg19
Bhattacharyya_2021	Branaplam	MCF2L	annotated	chr13:113720360-113720484	GRCh37/hg19
Bhattacharyya_2021	Branaplam	MCF2L	annotated	chr13:113724373-113724487	GRCh37/hg19
Bhattacharyya_2021	Branaplam	SERPINH1	annotated	chr11:75277653-75277676	GRCh37/hg19
Bhattacharyya_2021	Branaplam	LOC100131691	annotated	chr19:59080280-59080362	GRCh37/hg19
Bhattacharyya_2021	Branaplam	SDCBP2-AS1	annotated	chr20:1355128-1355342	GRCh37/hg19
Bhattacharyya_2021	Branaplam	LARP1B	annotated	chr4:129098027-129098062	GRCh37/hg19
Bhattacharyya_2021	Branaplam	UBE2V2	annotated	chr8:48954399-48954496	GRCh37/hg19
Bhattacharyya_2021	Branaplam	FRMD5	annotated	chr15:44253623-44253780	GRCh37/hg19
Bhattacharyya_2021	Branaplam	SLC39A11	annotated	chr17:70845773-70845943	GRCh37/hg19
Bhattacharyya_2021	Branaplam	MAPK10	annotated	chr4:87275683-87275797	GRCh37/hg19
Bhattacharyya_2021	Branaplam	KRIT1	annotated	chr7:91875158-91875219	GRCh37/hg19
Bhattacharyya_2021	Branaplam	GOLGA6L17P	annotated	chr15:82808796-82808860	GRCh37/hg19
Bhattacharyya_2021	Branaplam	CALML4	annotated	chr15:68497459-68497489	GRCh37/hg19
Bhattacharyya_2021	Branaplam	GOLGA6L17P	annotated	chr15:83103157-83103239	GRCh37/hg19
Bhattacharyya_2021	Branaplam	GOLGA6L10	annotated	chr15:83207101-83207101	GRCh37/hg19
Bhattacharyya_2021	Branaplam	GOLGA6L10	annotated	chr15:83205534-83205547	GRCh37/hg19
Bhattacharyya_2021	Branaplam	MYH15	annotated	chr3:108139935-108140061	GRCh37/hg19
Bhattacharyya_2021	Branaplam	LOC100506990	annotated	chr8:12388452-12388540	GRCh37/hg19
Bhattacharyya_2021	Branaplam	ERN1	annotated	chr17:62158135-62158168	GRCh37/hg19
Bhattacharyya_2021	Branaplam	ERN1	annotated	chr17:62135162-62135353	GRCh37/hg19
Bhattacharyya_2021	Branaplam	ERN1	annotated	chr17:62126415-62126562	GRCh37/hg19
Bhattacharyya_2021	Branaplam	ERN1	annotated	chr17:62137829-62137947	GRCh37/hg19
Bhattacharyya_2021	Branaplam	MTA3	annotated	chr2:42722303-42722394	GRCh37/hg19
Bhattacharyya_2021	Branaplam	LOC100507291	annotated	chr3:139141858-139141956	GRCh37/hg19
Bhattacharyya_2021	Branaplam	TRIM2	annotated	chr4:154073770-154073866	GRCh37/hg19
Bhattacharyya_2021	Branaplam	GARNL3	annotated	chr9:130127595-130127645	GRCh37/hg19
Bhattacharyya_2021	Branaplam	GOLGA6L10	annotated	chr15:83207657-83207657	GRCh37/hg19
Bhattacharyya_2021	Branaplam	GOLGA6L10	annotated	chr15:83205548-83205563	GRCh37/hg19
Bhattacharyya_2021	Branaplam	GOLGA6L10	annotated	chr15:83207668-83207669	GRCh37/hg19
Bhattacharyya_2021	Branaplam	GOLGA6L10	annotated	chr15:83207658-83207658	GRCh37/hg19
Bhattacharyya_2021	Branaplam	GOLGA6L10	annotated	chr15:83205564-83205565	GRCh37/hg19
Bhattacharyya_2021	Branaplam	GOLGA6L10	annotated	chr15:82823347-82823352	GRCh37/hg19
Bhattacharyya_2021	Branaplam	GOLGA6L17P	pseudoexon	chr15:83102946-83102966	GRCh37/hg19
Bhattacharyya_2021	Branaplam	PDXDC1	pseudoexon	chr16:15103356-15103418	GRCh37/hg19
Bhattacharyya_2021	Branaplam	GOLGA6L10	annotated	chr15:82823327-82823329	GRCh37/hg19
Bhattacharyya_2021	Branaplam	GTF2I	annotated	chr7:74165693-74165748	GRCh37/hg19
Bhattacharyya_2021	Branaplam	HPCAL1	annotated	chr2:10527884-10527886	GRCh37/hg19
Bhattacharyya_2021	Branaplam	LOC100131691	annotated	chr19:59083945-59084190	GRCh37/hg19
Bhattacharyya_2021	Branaplam	ENOX1	pseudoexon	chr13:44184019-44184055	GRCh37/hg19
Bhattacharyya_2021	Branaplam	MMS22L	pseudoexon	chr6:97649238-97649342	GRCh37/hg19
Bhattacharyya_2021	Branaplam	DHFR	annotated	chr5:79933702-79933795	GRCh37/hg19
Bhattacharyya_2021	Branaplam	GOLGA6L10	annotated	chr15:83207670-83207671	GRCh37/hg19
Bhattacharyya_2021	Branaplam	GOLGA6L10	annotated	chr15:82823353-82823358	GRCh37/hg19
Bhattacharyya_2021	Branaplam	KCNIP4	annotated	chr4:21523465-21523521	GRCh37/hg19
Bhattacharyya_2021	Branaplam	GOLGA6L17P	annotated	chr15:83024030-83024079	GRCh37/hg19
Bhattacharyya_2021	Branaplam	CERS4	annotated	chr19:8319434-8319500	GRCh37/hg19
Bhattacharyya_2021	Branaplam	OSBPL5	annotated	chr11:3143578-3143658	GRCh37/hg19
Bhattacharyya_2021	Branaplam	FBXW11	annotated	chr5:171430185-171430186	GRCh37/hg19
Bhattacharyya_2021	Branaplam	EVC	pseudoexon	chr4:5743061-5743168	GRCh37/hg19
Bhattacharyya_2021	Branaplam	LOC100506990	annotated	chr8:12338338-12338444	GRCh37/hg19
Bhattacharyya_2021	Branaplam	GOLGA6L17P	annotated	chr15:83100556-83100619	GRCh37/hg19
Bhattacharyya_2021	Branaplam	CERS4	annotated	chr19:8320706-8320763	GRCh37/hg19
Bhattacharyya_2021	Branaplam	SLC25A10	annotated	chr17:79684724-79684786	GRCh37/hg19
Bhattacharyya_2021	Branaplam	BECN1	pseudoexon	chr17:40963310-40963348	GRCh37/hg19
Bhattacharyya_2021	Branaplam	GXYLT1	pseudoexon	chr12:42488953-42489016	GRCh37/hg19
Bhattacharyya_2021	Branaplam	ZMYM6	pseudoexon	chr1:35485862-35485880	GRCh37/hg19
Bhattacharyya_2021	Branaplam	RRN3P1	annotated	chr16:21813957-21814049	GRCh37/hg19
Bhattacharyya_2021	Branaplam	MYH15	annotated	chr3:108133079-108133275	GRCh37/hg19
Bhattacharyya_2021	Branaplam	TET1	pseudoexon	chr10:70440629-70440724	GRCh37/hg19
Bhattacharyya_2021	Branaplam	SLC25A44	annotated	chr1:156177682-156177727	GRCh37/hg19
Bhattacharyya_2021	Branaplam	GOLGA6L10	pseudoexon	chr15:83207690-83207702	GRCh37/hg19
Bhattacharyya_2021	Branaplam	ZNF559-ZNF177	annotated	chr19:9466333-9466397	GRCh37/hg19
Bhattacharyya_2021	Branaplam	TMEM150C	annotated	chr4:83417232-83417348	GRCh37/hg19
Bhattacharyya_2021	Branaplam	DENND4A	pseudoexon	chr15:65957537-65957563	GRCh37/hg19
Bhattacharyya_2021	Branaplam	WDR90	annotated	chr16:705886-705889	GRCh37/hg19
Bhattacharyya_2021	Branaplam	PDE5A	annotated	chr4:120427011-120427087	GRCh37/hg19
Bhattacharyya_2021	Branaplam	LOC101926941	annotated	chr5:141724981-141725050	GRCh37/hg19
Bhattacharyya_2021	Branaplam	ERN1	annotated	chr17:62157022-62157094	GRCh37/hg19
Bhattacharyya_2021	Branaplam	ERN1	annotated	chr17:62125218-62125345	GRCh37/hg19
Bhattacharyya_2021	Branaplam	ERN1	annotated	chr17:62152535-62152607	GRCh37/hg19
Bhattacharyya_2021	Branaplam	ERN1	annotated	chr17:62133035-62133308	GRCh37/hg19
Bhattacharyya_2021	Branaplam	TMEM150C	annotated	chr4:83424212-83424265	GRCh37/hg19
Bhattacharyya_2021	Branaplam	URI1	pseudoexon	chr19:30462081-30462099	GRCh37/hg19
Bhattacharyya_2021	Branaplam	ERN1	annotated	chr17:62175481-62175601	GRCh37/hg19
Bhattacharyya_2021	Branaplam	TMEM150C	annotated	chr4:83424048-83424080	GRCh37/hg19
Bhattacharyya_2021	Branaplam	ERN1	annotated	chr17:62149341-62149463	GRCh37/hg19
Bhattacharyya_2021	Branaplam	ERN1	annotated	chr17:62122719-62122842	GRCh37/hg19
Bhattacharyya_2021	Branaplam	ERN1	annotated	chr17:62132098-62132188	GRCh37/hg19
Bhattacharyya_2021	Branaplam	ERN1	annotated	chr17:62141346-62141511	GRCh37/hg19
Bhattacharyya_2021	Branaplam	RPH3AL	annotated	chr17:96902-97076	GRCh37/hg19
Bhattacharyya_2021	Branaplam	GNAQ	pseudoexon	chr9:80535578-80535618	GRCh37/hg19
Bhattacharyya_2021	Risdiplam	FHOD3	pseudoexon	chr18:34322340-34322431	GRCh37/hg19
Bhattacharyya_2021	Risdiplam	LARP7	annotated	chr4:113558800-113558943	GRCh37/hg19
Bhattacharyya_2021	Risdiplam	SLC25A17	pseudoexon	chr22:41193288-41193340	GRCh37/hg19
Bhattacharyya_2021	Risdiplam	APLP2	annotated	chr11:129993507-129993674	GRCh37/hg19
Bhattacharyya_2021	Risdiplam	GON4L	annotated	chr1:155737216-155737271	GRCh37/hg19
Bhattacharyya_2021	Risdiplam	YY1AP1	annotated	chr1:155737216-155737271	GRCh37/hg19
Bhattacharyya_2021	Risdiplam	YY1AP1	annotated	chr1:155631098-155631153	GRCh37/hg19
Bhattacharyya_2021	Risdiplam	MEMO1	pseudoexon	chr2:32112104-32112156	GRCh37/hg19
Bhattacharyya_2021	Risdiplam	STRN3	annotated	chr14:31398407-31398517	GRCh37/hg19
Bhattacharyya_2021	Risdiplam	LARP7	annotated	chr4:113559774-113559829	GRCh37/hg19
Bhattacharyya_2021	Risdiplam	COPS7B	annotated	chr2:232655632-232655883	GRCh37/hg19
Bhattacharyya_2021	Risdiplam	VPS29	annotated	chr12:110937340-110937351	GRCh37/hg19
Bhattacharyya_2021	Risdiplam	POMT2	annotated	chr14:77753576-77753614	GRCh37/hg19
Bhattacharyya_2021	Risdiplam	PDXDC2P	pseudoexon	chr16:70065089-70065151	GRCh37/hg19
Bhattacharyya_2021	Risdiplam	GON4L	annotated	chr1:155631154-155631214	GRCh37/hg19
Bhattacharyya_2021	Risdiplam	YY1AP1	annotated	chr1:155631154-155631214	GRCh37/hg19
Bhattacharyya_2021	Risdiplam	TAF2	annotated	chr8:120757121-120757276	GRCh37/hg19
Bhattacharyya_2021	Risdiplam	FN1	pseudoexon	chr2:216230275-216230321	GRCh37/hg19
Bhattacharyya_2021	Risdiplam	MFN2	annotated	chr1:12041867-12041910	GRCh37/hg19
Bhattacharyya_2021	Risdiplam	MYCBP2	annotated	chr13:77692475-77692630	GRCh37/hg19
Bhattacharyya_2021	Risdiplam	RAPGEF1	pseudoexon	chr9:134479348-134479440	GRCh37/hg19
Bhattacharyya_2021	Risdiplam	ENAH	annotated	chr1:225787910-225788064	GRCh37/hg19
Bhattacharyya_2021	Risdiplam	KDM6A	annotated	chrX:44965787-44965894	GRCh37/hg19
Bhattacharyya_2021	Risdiplam	MEMO1	annotated	chr2:32108455-32108531	GRCh37/hg19
Bhattacharyya_2021	Risdiplam	NGF	annotated	chr1:115843018-115843104	GRCh37/hg19
Bhattacharyya_2021	Risdiplam	COL1A1	annotated	chr17:48266564-48266608	GRCh37/hg19
Bhattacharyya_2021	Risdiplam	SNAP23	pseudoexon	chr15:42805372-42805407	GRCh37/hg19
Bhattacharyya_2021	Risdiplam	PDXDC1	pseudoexon	chr16:15103356-15103418	GRCh37/hg19
Bhattacharyya_2021	Risdiplam	RERE	pseudoexon	chr1:8456504-8456591	GRCh37/hg19
Bhattacharyya_2021	Risdiplam	PPHLN1	annotated	chr12:42745687-42745851	GRCh37/hg19
Bhattacharyya_2021	Risdiplam	FN1	annotated	chr2:216240374-216240429	GRCh37/hg19
Bhattacharyya_2021	Risdiplam	FOXM1	pseudoexon	chr12:2970545-2970578	GRCh37/hg19
Bhattacharyya_2021	Risdiplam	THBS1	annotated	chr15:39882787-39882809	GRCh37/hg19
Bhattacharyya_2021	Risdiplam	KIF3A	annotated	chr5:132042143-132042151	GRCh37/hg19
Bhattacharyya_2021	Risdiplam	COL1A2	annotated	chr7:94034161-94034169	GRCh37/hg19
Bhattacharyya_2021	Risdiplam	LRRC42	annotated	chr1:54413535-54413654	GRCh37/hg19
Bhattacharyya_2021	Risdiplam	GGCT	annotated	chr7:30540152-30540297	GRCh37/hg19
Bhattacharyya_2021	Risdiplam	FBN2	pseudoexon	chr5:127850370-127850450	GRCh37/hg19
Bhattacharyya_2021	Risdiplam	GON4L	annotated	chr1:155737272-155737332	GRCh37/hg19
Bhattacharyya_2021	Risdiplam	PAPD4	annotated	chr5:78937278-78937340	GRCh37/hg19
Bhattacharyya_2021	Risdiplam	ST13	annotated	chr22:41231564-41231674	GRCh37/hg19
Bhattacharyya_2021	Risdiplam	ASAP1	pseudoexon	chr8:131173031-131173039	GRCh37/hg19
Bhattacharyya_2021	Risdiplam	C12orf4	pseudoexon	chr12:4646546-4646680	GRCh37/hg19
Bhattacharyya_2021	Risdiplam	ACTB	annotated	chr7:5568266-5568302	GRCh37/hg19
Bhattacharyya_2021	Risdiplam	TSEN15	annotated	chr1:184041433-184041444	GRCh37/hg19
Bhattacharyya_2021	Risdiplam	CTBP1	annotated	chr4:1206212-1206214	GRCh37/hg19
Bhattacharyya_2021	Risdiplam	NOP9	pseudoexon	chr14:24770776-24770817	GRCh37/hg19
Bhattacharyya_2021	Risdiplam	UBE2V1	annotated	chr20:48713209-48713357	GRCh37/hg19
Bhattacharyya_2021	Risdiplam	TMEM189-UBE2V1	annotated	chr20:48713209-48713357	GRCh37/hg19
Bhattacharyya_2021	Risdiplam	ASCC3	annotated	chr6:100957808-100957872	GRCh37/hg19
Bhattacharyya_2021	Risdiplam	MYL12A	pseudoexon	chr18:3253892-3253930	GRCh37/hg19
Bhattacharyya_2021	Risdiplam	TARBP1	annotated	chr1:234536599-234536694	GRCh37/hg19
Bhattacharyya_2021	Risdiplam	FN1	annotated	chr2:216236976-216236992	GRCh37/hg19
Bhattacharyya_2021	Risdiplam	IGF2BP3	annotated	chr7:23401309-23401360	GRCh37/hg19
Bhattacharyya_2021	Risdiplam	FN1	annotated	chr2:216296560-216296591	GRCh37/hg19
Bhattacharyya_2021	Risdiplam	ZNF618	annotated	chr9:116797471-116797515	GRCh37/hg19
Bhattacharyya_2021	Risdiplam	PAN2	annotated	chr12:56712021-56712218	GRCh37/hg19
Bhattacharyya_2021	Risdiplam	RUNX2	annotated	chr6:45459678-45459851	GRCh37/hg19
Bhattacharyya_2021	Risdiplam	ERC1	pseudoexon	chr12:1536281-1536343	GRCh37/hg19
Bhattacharyya_2021	Risdiplam	HNRNPA3	annotated	chr2:178081270-178081320	GRCh37/hg19
Bhattacharyya_2021	Risdiplam	STXBP6	annotated	chr14:25457092-25457178	GRCh37/hg19
Bhattacharyya_2021	Risdiplam	FAM162A	annotated	chr3:122120223-122120382	GRCh37/hg19
Bhattacharyya_2021	Risdiplam	HERC2P2	annotated	chr15:23299915-23300167	GRCh37/hg19
Bhattacharyya_2021	Risdiplam	HERC2P2	annotated	chr15:23303805-23303947	GRCh37/hg19
Bhattacharyya_2021	Risdiplam	PDE7A	pseudoexon	chr8:66693079-66693182	GRCh37/hg19
Bhattacharyya_2021	Risdiplam	EXOC6B	annotated	chr2:72410023-72410034	GRCh37/hg19
Bhattacharyya_2021	Risdiplam	SERBP1	annotated	chr1:67890614-67890642	GRCh37/hg19
Bhattacharyya_2021	Risdiplam	FGFR2	annotated	chr10:123324952-123325218	GRCh37/hg19
Bhattacharyya_2021	Risdiplam	HERC2P2	annotated	chr15:23313126-23313307	GRCh37/hg19
Bhattacharyya_2021	Risdiplam	FAM82B	annotated	chr8:87487139-87487143	GRCh37/hg19
Bhattacharyya_2021	Risdiplam	SEC22A	pseudoexon	chr3:122935406-122935473	GRCh37/hg19
Bhattacharyya_2021	Risdiplam	HERC2P2	annotated	chr15:23326496-23326666	GRCh37/hg19
Bhattacharyya_2021	Risdiplam	HERC2P2	annotated	chr15:23299681-23299817	GRCh37/hg19
Bhattacharyya_2021	Risdiplam	HERC2P2	annotated	chr15:23327196-23327329	GRCh37/hg19
Bhattacharyya_2021	Risdiplam	FBXO31	annotated	chr16:87400979-87401551	GRCh37/hg19
Bhattacharyya_2021	Risdiplam	MALAT1	annotated	chr11:65270588-65270591	GRCh37/hg19
Bhattacharyya_2021	Risdiplam	ALG13	annotated	chrX:110925360-110925463	GRCh37/hg19
Bhattacharyya_2021	Risdiplam	PSG9	annotated	chr19:43766012-43766290	GRCh37/hg19
Bhattacharyya_2021	Risdiplam	BGN	annotated	chrX:152772321-152772352	GRCh37/hg19
Bhattacharyya_2021	Risdiplam	PMS1	pseudoexon	chr2:190683464-190683555	GRCh37/hg19
Bhattacharyya_2021	Risdiplam	GCFC2	pseudoexon	chr2:75929835-75929933	GRCh37/hg19
Bhattacharyya_2021	Risdiplam	HERC2P2	annotated	chr15:23308564-23308707	GRCh37/hg19
Bhattacharyya_2021	Risdiplam	HERC2P2	annotated	chr15:23299023-23299121	GRCh37/hg19
Bhattacharyya_2021	Risdiplam	AKR7A2	annotated	chr1:19632512-19632641	GRCh37/hg19
Bhattacharyya_2021	Risdiplam	BTN3A1	annotated	chr6:26410122-26410142	GRCh37/hg19
Bhattacharyya_2021	Risdiplam	HERC2P2	annotated	chr15:23329958-23330153	GRCh37/hg19
Bhattacharyya_2021	Risdiplam	HAUS3	annotated	chr4:2233672-2233887	GRCh37/hg19
Bhattacharyya_2021	Risdiplam	HERC2P2	annotated	chr15:23310009-23310147	GRCh37/hg19
Bhattacharyya_2021	Risdiplam	HERC2P2	annotated	chr15:23316892-23317084	GRCh37/hg19
Bhattacharyya_2021	Risdiplam	KIAA1456	annotated	chr8:12864068-12864152	GRCh37/hg19
Bhattacharyya_2021	Risdiplam	RPL7A	annotated	chr9:136217452-136217511	GRCh37/hg19
Bhattacharyya_2021	Risdiplam	TBCEL	annotated	chr11:120924339-120924441	GRCh37/hg19
Bhattacharyya_2021	Risdiplam	MPPE1	annotated	chr18:11897525-11897619	GRCh37/hg19
Bhattacharyya_2021	Risdiplam	TUBA1B	NA	chr12:49521837-49521850	GRCh37/hg19
Bhattacharyya_2021	Risdiplam	NSUN4	pseudoexon	chr1:46823248-46823331	GRCh37/hg19
Bhattacharyya_2021	Risdiplam	GOLGA8B	annotated	chr15:34845096-34845292	GRCh37/hg19
Bhattacharyya_2021	Risdiplam	TUBG2	annotated	chr17:40817747-40817845	GRCh37/hg19
Bhattacharyya_2021	Risdiplam	FN1	annotated	chr2:216230267-216230274	GRCh37/hg19
Bhattacharyya_2021	Risdiplam	DPH1	pseudoexon	chr17:1935194-1935237	GRCh37/hg19
Bhattacharyya_2021	Risdiplam	COL1A1	NA	chr17:48266768-48266853	GRCh37/hg19
Bhattacharyya_2021	Risdiplam	HERC2P2	annotated	chr15:23330246-23330373	GRCh37/hg19
Bhattacharyya_2021	Risdiplam	ANXA5	annotated	chr4:122599595-122599636	GRCh37/hg19
Bhattacharyya_2021	Risdiplam	GAPDH	annotated	chr12:6646475-6646517	GRCh37/hg19
Bhattacharyya_2021	Risdiplam	MYL12A	annotated	chr18:3277251-3277294	GRCh37/hg19
Bhattacharyya_2021	Risdiplam	MYL12B	annotated	chr18:3277251-3277294	GRCh37/hg19
Bhattacharyya_2021	Risdiplam	ST13	pseudoexon	chr22:41228573-41228675	GRCh37/hg19
Bhattacharyya_2021	Risdiplam	COL1A1	annotated	chr17:48262941-48262958	GRCh37/hg19
Bhattacharyya_2021	Risdiplam	RPS3A	annotated	chr4:152022127-152022314	GRCh37/hg19
Bhattacharyya_2021	Risdiplam	COL1A2	annotated	chr7:94040206-94040219	GRCh37/hg19
Bhattacharyya_2021	Risdiplam	CALU	annotated	chr7:128398934-128399028	GRCh37/hg19
Bhattacharyya_2021	Risdiplam	COL1A1	NA	chr17:48265318-48265334	GRCh37/hg19
Bhattacharyya_2021	Risdiplam	FN1	annotated	chr2:216261895-216261946	GRCh37/hg19
Bhattacharyya_2021	Risdiplam	FN1	annotated	chr2:216262403-216262456	GRCh37/hg19
Bhattacharyya_2021	Risdiplam	APEX1	annotated	chr14:20924075-20924258	GRCh37/hg19
Bhattacharyya_2021	Risdiplam	COL1A2	annotated	chr7:94038082-94038109	GRCh37/hg19
Bhattacharyya_2021	Risdiplam	GAPDH	annotated	chr12:6646357-6646382	GRCh37/hg19
Bhattacharyya_2021	Risdiplam	GAPDH	annotated	chr12:6647092-6647162	GRCh37/hg19
Bhattacharyya_2021	Risdiplam	FN1	annotated	chr2:216274286-216274457	GRCh37/hg19
Bhattacharyya_2021	Risdiplam	PALM2	annotated	chr9:112704966-112705661	GRCh37/hg19
Bhattacharyya_2021	Risdiplam	PALM2-AKAP2	annotated	chr9:112704966-112705661	GRCh37/hg19
Bhattacharyya_2021	Risdiplam	LDHC	annotated	chr11:18436731-18436848	GRCh37/hg19
Bhattacharyya_2021	Risdiplam	EEF1A1	pseudoexon	chr6:74228424-74228439	GRCh37/hg19
Bhattacharyya_2021	Risdiplam	EEF1A1	annotated	chr6:74228421-74228423	GRCh37/hg19
Bhattacharyya_2021	Risdiplam	HERC2P2	annotated	chr15:23335488-23335658	GRCh37/hg19
Bhattacharyya_2021	Risdiplam	ZNF780A	annotated	chr19:40582043-40582116	GRCh37/hg19
Bhattacharyya_2021	Risdiplam	ACTB	annotated	chr7:5568792-5568815	GRCh37/hg19
Bhattacharyya_2021	Risdiplam	SPARC	annotated	chr5:151054206-151054228	GRCh37/hg19
Bhattacharyya_2021	Risdiplam	TUBG2	annotated	chr17:40817494-40817580	GRCh37/hg19
Bhattacharyya_2021	Risdiplam	COL1A2	annotated	chr7:94038634-94038652	GRCh37/hg19
Bhattacharyya_2021	Risdiplam	COL1A2	annotated	chr7:94043206-94043224	GRCh37/hg19
Bhattacharyya_2021	Risdiplam	RPL7A	annotated	chr9:136217512-136217543	GRCh37/hg19
Bhattacharyya_2021	Risdiplam	INIP	annotated	chr9:115451807-115451897	GRCh37/hg19
Bhattacharyya_2021	Risdiplam	CALR	annotated	chr19:13054536-13054570	GRCh37/hg19
Bhattacharyya_2021	Risdiplam	COL1A2	annotated	chr7:94042395-94042413	GRCh37/hg19
Bhattacharyya_2021	Risdiplam	COL1A2	annotated	chr7:94043534-94043552	GRCh37/hg19
Bhattacharyya_2021	Risdiplam	RPL7A	annotated	chr9:136217575-136217582	GRCh37/hg19
Bhattacharyya_2021	Risdiplam	COL1A2	annotated	chr7:94041380-94041425	GRCh37/hg19
Bhattacharyya_2021	Risdiplam	P4HB	NA	chr17:79804889-79804944	GRCh37/hg19
Bhattacharyya_2021	Risdiplam	SUMO1	annotated	chr2:203084755-203084829	GRCh37/hg19
Bhattacharyya_2021	Risdiplam	COL1A1	pseudoexon	chr17:48268240-48268266	GRCh37/hg19
Bhattacharyya_2021	Risdiplam	FN1	annotated	chr2:216251483-216251655	GRCh37/hg19
Bhattacharyya_2021	Risdiplam	EEF1A1	annotated	chr6:74228077-74228187	GRCh37/hg19
Bhattacharyya_2021	Risdiplam	PSG9	annotated	chr19:43771984-43772301	GRCh37/hg19
Bhattacharyya_2021	Risdiplam	COL1A2	annotated	chr7:94043553-94043587	GRCh37/hg19
Bhattacharyya_2021	Risdiplam	TPM3	annotated	chr1:154145560-154145675	GRCh37/hg19
Bhattacharyya_2021	Risdiplam	TUBA1A	NA	chr12:49578847-49578902	GRCh37/hg19
Bhattacharyya_2021	Risdiplam	CALR	annotated	chr19:13054531-13054535	GRCh37/hg19
Bhattacharyya_2021	Risdiplam	HERC2P2	annotated	chr15:23306734-23306791	GRCh37/hg19
Bhattacharyya_2021	Risdiplam	RPS15	NA	chr19:1440241-1440252	GRCh37/hg19
Bhattacharyya_2021	Risdiplam	COL1A1	annotated	chr17:48266755-48266763	GRCh37/hg19
Bhattacharyya_2021	Risdiplam	COL1A1	annotated	chr17:48272797-48272802	GRCh37/hg19
Bhattacharyya_2021	Risdiplam	TGFBI	annotated	chr5:135389677-135389724	GRCh37/hg19
Bhattacharyya_2021	Risdiplam	RPS8	NA	chr1:45242387-45242411	GRCh37/hg19
Bhattacharyya_2021	Risdiplam	RPS27A	annotated	chr2:55462546-55462548	GRCh37/hg19
Bhattacharyya_2021	Risdiplam	MALAT1	pseudoexon	chr11:65266934-65266953	GRCh37/hg19
Bhattacharyya_2021	Risdiplam	FN1	annotated	chr2:216241255-216241381	GRCh37/hg19
Bhattacharyya_2021	Risdiplam	TBC1D5	annotated	chr3:17560394-17560487	GRCh37/hg19
Bhattacharyya_2021	Risdiplam	COL1A2	NA	chr7:94029554-94029595	GRCh37/hg19
Bhattacharyya_2021	Risdiplam	YBX1	pseudoexon	chr1:43162851-43162865	GRCh37/hg19
Bhattacharyya_2021	Risdiplam	PSAP	annotated	chr10:73581768-73581769	GRCh37/hg19
Bhattacharyya_2021	Risdiplam	FN1	pseudoexon	chr2:216296592-216296664	GRCh37/hg19
Bhattacharyya_2021	Risdiplam	TGFBI	annotated	chr5:135388665-135388706	GRCh37/hg19
Bhattacharyya_2021	Risdiplam	FN1	annotated	chr2:216285420-216285453	GRCh37/hg19
Bhattacharyya_2021	Risdiplam	TBC1D5	annotated	chr3:17665341-17665405	GRCh37/hg19
Bhattacharyya_2021	Risdiplam	AHNAK	annotated	chr11:62289397-62289611	GRCh37/hg19
Bhattacharyya_2021	Risdiplam	CDK11B	annotated	chr1:1636343-1636357	GRCh37/hg19
Bhattacharyya_2021	Risdiplam	CDK11A	annotated	chr1:1636343-1636357	GRCh37/hg19
Bhattacharyya_2021	Risdiplam	YWHAE	annotated	chr17:1257511-1257606	GRCh37/hg19
Bhattacharyya_2021	Risdiplam	ST13	annotated	chr22:41244298-41244373	GRCh37/hg19
Bhattacharyya_2021	Risdiplam	UBC	pseudoexon	chr12:125397639-125397681	GRCh37/hg19
Bhattacharyya_2021	Risdiplam	MAPK9	annotated	chr5:179713975-179714067	GRCh37/hg19
Bhattacharyya_2021	Risdiplam	COL1A1	annotated	chr17:48271310-48271311	GRCh37/hg19
Bhattacharyya_2021	Risdiplam	MALAT1	annotated	chr11:65268383-65268466	GRCh37/hg19
Bhattacharyya_2021	Risdiplam	GSDMB	annotated	chr17:38065211-38065295	GRCh37/hg19
Bhattacharyya_2021	Risdiplam	GTF2IRD2B	pseudoexon	chr7:74539289-74539317	GRCh37/hg19
Bhattacharyya_2021	Risdiplam	USP42	annotated	chr7:6161122-6161269	GRCh37/hg19
