# Supplementary material for: Splice modulators target PMS1 to reduce somatic expansion of the Huntington’s disease-associated CAG repeat
Source: Nat Commun. 2024 Apr 12;15:3182. doi: 10.1038/s41467-024-47485-0 (PMC11015039; doi:10.1038/s41467-024-47485-0)
Supplement: Supplementary file 5 — Dataset 2 [file 41467_2024_47485_MOESM5_ESM.xlsx]

## Sheet: supplementary_data_2
original_paper	drug	chromosome	exon_start	exon_end	gene_symbol	site_tested	ref	alt	splice_ai_score	rs_id	allele_freq
Ottesen et al., 2023	Risdiplam	12	56393115	56393374	SUOX	56393379	A	G	0.18	rs1081976	0.942196
Ottesen et al., 2023	Risdiplam	19	12723038	12723179	ZNF791	12723145	T	G	0.11	rs4804725	0.575749
Ottesen et al., 2023	Risdiplam	2	191520701	191520879	NAB1	191520845	C	A	-0.18	rs2293765	0.501149
Ottesen et al., 2023	Risdiplam	18	11905735	11905952	MPPE1	11905953	C	T	-0.75	rs8097892	0.423878
Ottesen et al., 2023	Risdiplam	15	89436203	89436343	HAPLN3	89436295	G	A	-0.28	rs8039131	0.366117
Ottesen et al., 2023	Branaplam	2	224862	224920	SH3YL1	224919	A	G	-0.2	rs2290911	0.293134
Ottesen et al., 2023	Branaplam	11	86037553	86037718	HIKESHI	86037696	T	A	-0.1	rs12295985	0.244608
Ottesen et al., 2023	Risdiplam	14	104179210	104179268	XRCC3	104179267	T	C	-0.13	rs1799794	0.221914
Ottesen et al., 2023	Risdiplam	14	100841618	100841687	WARS1	100841700	A	T	-0.14	rs7143006	0.20299
Ottesen et al., 2023	Risdiplam	13	115064313	115064475	UPF3A	115064482	G	A	0.21	rs7999630	0.202155
Keller et al., 2022	Branaplam	5	78937277	78937340	TENT2	78937321	C	T	-0.27	rs6896893	0.193953
Monteys et al., 2021	Branaplam	3	12644977	12645036	RAF1	12645007	C	T	-0.13	rs2596828	0.164508
Ottesen et al., 2023	Risdiplam	9	34336225	34336339	NUDT2	34336342	A	G	-0.16	rs10972063	0.163306
Ottesen et al., 2023	Risdiplam	22	41680903	41681157	RANGAP1	41680898	C	T	-0.26	rs8139705	0.144523
Keller et al., 2022	Branaplam	1	161840761	161840851	ATF6	161840820	G	T	-0.21	rs16857524	0.132047
Ottesen et al., 2023	Risdiplam	3	48731890	48731958	IP6K2	48731961	A	G	0.13	rs72929172	0.122105
Ottesen et al., 2023	Risdiplam	2	239344350	239344654	ASB1	239344663	T	A	-0.1	rs11904390	0.0993815
Bhattacharyya et al., 2021	Branaplam	20	35127645	35127724	DLGAP4	35127757	A	C	0.1	rs772313463	0.0585536
Bhattacharyya et al., 2021	Branaplam	20	35127645	35127724	DLGAP4	35127768	A	C	0.1	rs372366318	0.052439
Bhattacharyya et al., 2021	Branaplam	20	35127645	35127724	DLGAP4	35127764	G	C	0.1	rs201502029	0.0507183
Ottesen et al., 2023	Risdiplam	19	12720682	12720788	ZNF490	12720739	G	A	-0.14	rs74789101	0.0492845
Bhattacharyya et al., 2021	Branaplam	7	64002108	64002295	ZNF680	64002158	C	T	0.24	rs62461517	0.0436751
Bhattacharyya et al., 2021	Branaplam	6	90541983	90542039	CASP8AP2	90542028	A	T	-0.14	rs16882153	0.0309653
Ottesen et al., 2023	Risdiplam	17	79881227	79881292	MAFG	79881293	C	G	-0.35	rs79001837	0.0265374
Bhattacharyya et al., 2021	Branaplam	1	54413535	54413654	LRRC42	54413530	T	G	-0.22	rs57820446	0.0185704
Bhattacharyya et al., 2021	Branaplam	6	90541983	90542039	CASP8AP2	90541969	C	T	0.13	rs16882149	0.0182472
Bhattacharyya et al., 2021	Branaplam	16	20922505	20922586	LYRM1	20922511	T	G	0.38	rs74014629	0.0180631
Ottesen et al., 2023	Branaplam	13	77677342	77677445	MYCBP2	77677419	G	A	-0.14	rs41288244	0.0173996
Ottesen et al., 2023	Risdiplam	3	33600615	33600667	CLASP2	33600695	T	G	-0.11	rs112460588	0.0172974
Bhattacharyya et al., 2021	Branaplam	8	80915234	80915355	MRPS28	80915364	G	A	0.14	rs115541997	0.0159205
Ottesen et al., 2023	Risdiplam	21	38529461	38529516	TTC3	38529520	A	T	-0.6	rs145341094	0.0124833
Bhattacharyya et al., 2021	Branaplam	13	44127603	44127709	ENOX1	44127603	C	T	-0.33	rs77243197	0.0122611
Ottesen et al., 2023	Branaplam	2	43765566	43765705	THADA	43765692	T	C	-0.11	rs77900531	0.0117857
Ottesen et al., 2023	Risdiplam	11	118484007	118484165	PHLDB1	118484119	G	A	0.12	rs115608962	0.0114064
Bhattacharyya et al., 2021	Branaplam	5	68588015	68588174	CCDC125	68588029	T	C	0.11	rs112794294	0.00967845
Ottesen et al., 2023	Risdiplam	1	162562520	162562572	UAP1	162562566	A	G	-0.1	rs113556635	0.00891833
Bhattacharyya et al., 2021	Branaplam	12	70206558	70206580	RAB3IP	70206529	A	G	-0.1	rs75724582	0.00885463
Ottesen et al., 2023	Risdiplam	21	38529461	38529516	TTC3	38529482	G	A	-0.11	rs150044803	0.00878925
Keller et al., 2022	Branaplam	1	37959740	37959764	MEAF6	37959745	G	T	-0.13	rs111619433	0.00820091
Ottesen et al., 2023	Risdiplam	10	131639106	131639296	EBF3	131639317	G	C	0.1	rs775071337	0.00745223
Ottesen et al., 2023	Risdiplam	1	52221990	52222030	OSBPL9	52222016	G	A	-0.17	rs72900003	0.0071333
Ottesen et al., 2023	Branaplam	16	84536325	84536468	MEAK7	84536459	G	C	0.2	rs138975497	0.00707277
Bhattacharyya et al., 2021	Branaplam	15	40153021	40153123	GPR176	40153051	T	C	-0.17	rs75819449	0.00706826
Ottesen et al., 2023	Risdiplam	19	37686781	37686921	ZNF585B	37686931	T	C	0.15	rs113156880	0.00705232
Keller et al., 2022	Branaplam	19	14284107	14284211	ADGRL1	14284197	C	T	-0.15	rs76902541	0.00665902
Ottesen et al., 2023	Risdiplam	1	151297219	151297393	PI4KB	151297395	T	A	-0.58	rs114580495	0.00657055
Bhattacharyya et al., 2021	Branaplam	6	90916288	90916395	BACH2	90916404	T	G	0.47	rs144934993	0.00653241
Keller et al., 2022	Branaplam	19	36891186	36891305	ZFP82	36891323	C	T	-0.19	rs190169579	0.00634283
Bhattacharyya et al., 2021	Branaplam	19	9466333	9466397	ZNF559-ZNF177	9466395	C	T	-0.37	rs73506768	0.00618307
Keller et al., 2022	Branaplam	19	14284107	14284211	ADGRL1	14284168	G	A	-0.19	rs80055970	0.00611816
Bhattacharyya et al., 2021	Branaplam	13	44127603	44127709	ENOX1	44127682	G	C	0.1	rs78370379	0.00586398
Bhattacharyya et al., 2021	Branaplam	X	100872282	100872360	ARMCX6	100872384	A	T	0.16	rs782781270	0.00561407
Ottesen et al., 2023	Risdiplam	20	49521301	49521386	ADNP	49521380	C	T	-0.11	rs60298219	0.0055857
Bhattacharyya et al., 2021	Branaplam	4	156617958	156618001	GUCY1A3	156617949	G	T	0.3	rs113213277	0.0054784
Ottesen et al., 2023	Risdiplam	13	38143435	38143520	POSTN	38143472	A	G	0.11	rs75157793	0.00503859
Ottesen et al., 2023	Risdiplam	16	684887	684956	METTL26	684935	T	G	-0.17	rs138791784	0.00493882
Ottesen et al., 2023	Risdiplam	2	30378714	30378776	YPEL5	30378775	A	G	-0.56	rs183660976	0.00407617
Ottesen et al., 2023	Risdiplam	1	204960418	204960434	NFASC	204960405	C	T	-0.13	rs16854899	0.00401223
Ottesen et al., 2023	Risdiplam	12	131280538	131280665	STX2	131280639	T	C	0.17	rs73457951	0.00394804
Ottesen et al., 2023	Risdiplam	6	147660313	147660374	STXBP5	147660387	G	C	0.12	rs149323956	0.00389851
Ottesen et al., 2023	Risdiplam	11	3382971	3390085	ZNF195	3390088	G	C	-0.44	rs187916332	0.00388609
Ottesen et al., 2023	Risdiplam	11	3390585	3390732	ZNF195	3390727	C	T	-0.21	rs115968570	0.00385375
Keller et al., 2022	Branaplam	10	70667666	70667726	DDX50	70667751	A	G	-0.12	rs144069531	0.0037292
Ottesen et al., 2023	Risdiplam	14	103964837	103964865	MARK3	103964823	A	T	0.31	rs1375944336	0.0036368
Bhattacharyya et al., 2021	Branaplam	17	73887894	73887957	TRIM65	73887916	T	C	0.12	rs148765547	0.00360516
Ottesen et al., 2023	Risdiplam	4	87674160	87674218	PTPN13	87674183	G	A	-0.15	rs61757792	0.00353661
Keller et al., 2022	Branaplam	4	5743060	5743168	EVC	5743173	G	C	-0.38	rs186188539	0.00350252
Ottesen et al., 2023	Branaplam	6	125317719	125317801	RNF217	125317792	C	T	-0.24	rs139765938	0.00347289
Bhattacharyya et al., 2021	Branaplam	4	123247010	123247072	KIAA1109	123246986	A	T	0.36	rs1476450974	0.00328704
Ottesen et al., 2023	Risdiplam	15	49925715	49925809	DTWD1	49925799	C	T	-0.13	rs146686608	0.00328172
Bhattacharyya et al., 2021	Branaplam	4	123247010	123247072	KIAA1109	123246968	T	G	-0.26	rs187014125	0.00323049
Bhattacharyya et al., 2021	Branaplam	7	150728328	150728378	ABCB8	150728384	C	T	0.66	rs182407134	0.00308957
Ottesen et al., 2023	Risdiplam	4	38870017	38870167	FAM114A1	38870153	C	T	-0.19	rs139208981	0.00302644
Bhattacharyya et al., 2021	Branaplam	13	25877240	25877293	NUPL1	25877255	A	G	0.1	rs557458065	0.00283494
Ottesen et al., 2023	Risdiplam	17	33591200	33591922	SLFN5	33591927	G	A	-0.25	rs190252725	0.00270718
Ottesen et al., 2023	Risdiplam	3	37402732	37402796	GOLGA4	37402784	T	C	0.34	rs77152934	0.00270632
Bhattacharyya et al., 2021	Branaplam	11	89222009	89222161	NOX4	89222005	A	T	0.1	rs146068026	0.00264382
Ottesen et al., 2023	Risdiplam	1	168083692	168083787	GPR161	168083794	C	A	-0.11	rs371976867	0.00258218
Keller et al., 2022	Branaplam	4	3215348	3215463	HTT	3215465	T	G	-0.16	rs148430407	0.00255265
Keller et al., 2022	Branaplam	1	161840761	161840851	ATF6	161840803	T	C	0.23	rs113765444	0.00236286
Ottesen et al., 2023	Branaplam	2	44586634	44587177	PREPL	44587129	A	C	0.12	rs74910905	0.00235594
Ottesen et al., 2023	Risdiplam	6	127606351	127606493	RNF146	127606445	T	C	0.12	rs117480106	0.00226519
Bhattacharyya et al., 2021	Branaplam	4	41640949	41640984	LIMCH1	41640952	C	T	-0.21	rs143603745	0.00226187
Ottesen et al., 2023	Risdiplam	10	29821456	29822387	SVIL	29822402	A	T	-0.2	rs149276732	0.00226043
Bhattacharyya et al., 2021	Branaplam	21	32640727	32641011	TIAM1	32640729	T	C	-0.12	rs114770733	0.00222816
Ottesen et al., 2023	Risdiplam	4	48833242	48833513	OCIAD1	48833515	T	G	-0.7	rs762352053	0.00219596
Ottesen et al., 2023	Risdiplam	14	103964837	103964865	MARK3	103964824	C	T	0.14	.	0.00218838
Ottesen et al., 2023	Branaplam	21	38802569	38802702	DYRK1A	38802705	C	G	0.11	rs117029590	0.0020694
Ottesen et al., 2023	Risdiplam	2	47185632	47185691	TTC7A	47185686	G	C	0.25	rs543740098	0.00204147
Ottesen et al., 2023	Branaplam	14	31388170	31388312	STRN3	31388312	C	T	-0.31	rs143046858	0.00203913
Ottesen et al., 2023	Risdiplam	15	99781568	99781764	TTC23	99781775	G	A	0.13	rs144532592	0.00203822
Ottesen et al., 2023	Risdiplam	4	26364066	26364250	RBPJ	26364220	G	A	-0.1	rs115117936	0.00203783
Ottesen et al., 2023	Risdiplam	12	69018449	69018653	RAP1B	69018607	C	T	-0.1	rs1047024354	0.00197503
Ottesen et al., 2023	Risdiplam	8	99960399	99960649	OSR2	99960654	G	A	-0.38	rs549661384	0.00195877
Bhattacharyya et al., 2021	Branaplam	13	44204731	44204789	ENOX1	44204791	T	A	-0.68	rs1214539004	0.00194372
Bhattacharyya et al., 2021	Branaplam	4	147177978	147178088	SLC10A7	147177986	T	A	-0.1	rs560154516	0.00191083
Ottesen et al., 2023	Risdiplam	14	53518560	53518645	DDHD1	53518639	C	A	-0.13	rs147133475	0.00172922
Ottesen et al., 2023	Risdiplam	1	9816537	9816568	CLSTN1	9816591	C	G	0.11	rs181708862	0.00156051
Bhattacharyya et al., 2021	Branaplam	4	123247010	123247072	KIAA1109	123246992	C	G	-0.14	rs550656411	0.00153181
Ottesen et al., 2023	Risdiplam	14	103964837	103964865	MARK3	103964827	A	T	0.24	rs1309425105	0.00148772
Ottesen et al., 2023	Risdiplam	12	121682374	121682418	CAMKK2	121682462	C	G	0.1	rs201114832	0.00146553
Keller et al., 2022	Branaplam	5	175246438	175246493	CPLX2	175246466	G	A	-0.1	rs113168588	0.00146506
Ottesen et al., 2023	Branaplam	6	125317719	125317801	RNF217	125317803	T	C	-0.46	rs368400078	0.00143285
Ottesen et al., 2023	Risdiplam	1	151297219	151297393	PI4KB	151297417	G	C	-0.11	rs115150572	0.00140638
Ottesen et al., 2023	Risdiplam	14	103964837	103964865	MARK3	103964828	A	T	0.22	rs778473766	0.00132435
Ottesen et al., 2023	Risdiplam	7	48141419	48141467	UPP1	48141472	G	A	-0.19	rs200426788	0.0013074
Ottesen et al., 2023	Risdiplam	13	42860120	42860171	AKAP11	42860174	A	G	-0.38	rs150281985	0.00124354
Keller et al., 2022	Branaplam	17	1935193	1935237	DPH1	1935241	C	T	-0.12	rs115446522	0.00124228
Ottesen et al., 2023	Risdiplam	11	3382971	3383119	ZNF195	3383121	T	C	-0.13	rs201739425	0.00124196
Bhattacharyya et al., 2021	Branaplam	4	123247010	123247072	KIAA1109	123246998	A	T	0.25	rs1385825552	0.0012286
Ottesen et al., 2023	Risdiplam	10	29821456	29822387	SVIL	29822358	T	C	-0.22	rs138539716	0.00121011
Ottesen et al., 2023	Risdiplam	8	11627681	11627844	NEIL2	11627802	G	A	-0.11	rs189564317	0.001115
Ottesen et al., 2023	Branaplam	4	114891629	114891666	ARSJ	114891632	T	A	-0.36	rs559900002	0.00111479
Bhattacharyya et al., 2021	Branaplam	6	90541983	90542039	CASP8AP2	90541998	C	T	-0.11	rs564524479	0.00105069
Ottesen et al., 2023	Risdiplam	5	175786463	175786570	KIAA1191	175786566	G	A	-0.22	rs377077431	9.87261e-4
Ottesen et al., 2023	Risdiplam	7	158496339	158496393	NCAPG2	158496356	C	G	-0.2	rs186968440	8.92004e-4
Ottesen et al., 2023	Risdiplam	7	102183970	102184108	POLR2J3	102184118	C	T	-0.17	rs1238615666	8.63558e-4
Ottesen et al., 2023	Risdiplam	10	104831529	104831596	CNNM2	104831613	C	T	0.12	rs201729946	8.59818e-4
Bhattacharyya et al., 2021	Branaplam	17	79684724	79684786	SLC25A10	79684746	C	T	-0.22	rs558173781	8.29293e-4
Bhattacharyya et al., 2021	Branaplam	17	79684724	79684786	SLC25A10	79684746	C	T	-0.22	rs558173781	8.29293e-4
Ottesen et al., 2023	Risdiplam	7	5232747	5232802	WIPI2	5232786	C	T	-0.13	rs146496665	8.28342e-4
Ottesen et al., 2023	Branaplam	4	77916932	77917091	SEPTIN11	77917094	A	G	-0.2	rs147908030	8.27815e-4
Bhattacharyya et al., 2021	Branaplam	4	123247010	123247072	KIAA1109	123246995	A	T	0.39	rs1172312790	8.19794e-4
Bhattacharyya et al., 2021	Branaplam	16	24769760	24769920	TNRC6A	24769788	C	G	-0.14	rs117491798	7.96381e-4
Ottesen et al., 2023	Risdiplam	2	9560117	9560229	ITGB1BP1	9560248	C	T	0.16	rs370536197	7.64477e-4
Ottesen et al., 2023	Risdiplam	11	3390585	3390732	ZNF195	3390711	A	G	0.16	rs189475753	7.64185e-4
Bhattacharyya et al., 2021	Branaplam	19	12145643	12145689	ZNF433	12145604	C	A	-0.12	rs182171687	7.34214e-4
Ottesen et al., 2023	Risdiplam	13	41835825	41835961	MTRF1	41835947	C	T	-0.11	rs187025669	7.33465e-4
Ottesen et al., 2023	Risdiplam	15	91512307	91512350	PRC1	91512342	C	T	-0.1	rs145879948	7.32904e-4
Bhattacharyya et al., 2021	Branaplam	7	64002108	64002295	ZNF680	64002153	C	G	0.1	rs549963081	7.32717e-4
Ottesen et al., 2023	Risdiplam	3	15132844	15133000	RBSN	15133014	C	A	0.1	rs556247577	6.68662e-4
Ottesen et al., 2023	Risdiplam	2	70417673	70417847	C2orf42	70417896	C	T	-0.13	rs567728511	6.38325e-4
Ottesen et al., 2023	Risdiplam	14	21905058	21905124	CHD8	21905141	G	A	0.1	rs73579683	5.79225e-4
Keller et al., 2022	Branaplam	7	26246227	26246316	CBX3	26246308	C	G	-0.19	rs552127686	5.73504e-4
Ottesen et al., 2023	Risdiplam	X	129843215	129843305	ENOX2	129843281	T	C	0.16	rs151144078	5.53735e-4
Keller et al., 2022	Branaplam	17	1935193	1935237	DPH1	1935242	G	A	-0.23	rs138446168	5.09619e-4
Ottesen et al., 2023	Risdiplam	3	37402732	37402796	GOLGA4	37402749	A	C	0.27	rs537734461	5.09619e-4
Bhattacharyya et al., 2021	Branaplam	7	150728328	150728378	ABCB8	150728299	T	A	-0.1	rs199866661	5.09359e-4
Bhattacharyya et al., 2021	Branaplam	13	44204731	44204789	ENOX1	44204790	C	A	-0.68	rs796099639	5.0627e-4
Ottesen et al., 2023	Risdiplam	20	54965610	54965721	AURKA	54965676	C	T	-0.11	rs187562812	4.80031e-4
Ottesen et al., 2023	Risdiplam	21	44323290	44324386	NDUFV3	44324388	T	A	-0.74	rs145166807	4.78011e-4
Ottesen et al., 2023	Risdiplam	17	5014369	5014514	ZNF232	5014517	A	G	0.16	rs554206224	4.77829e-4
Ottesen et al., 2023	Risdiplam	16	684887	684956	METTL26	684921	G	A	-0.22	rs376480846	4.77677e-4
Ottesen et al., 2023	Risdiplam	7	24902817	24902911	OSBPL3	24902911	C	T	-0.14	rs114339772	4.45917e-4
Ottesen et al., 2023	Risdiplam	15	63821211	63821365	USP3	63821324	A	G	-0.12	rs570548470	4.17443e-4
Ottesen et al., 2023	Risdiplam	3	16313650	16313828	OXNAD1	16313794	G	A	0.15	rs141048462	4.16053e-4
Ottesen et al., 2023	Risdiplam	10	49533938	49534008	MAPK8	49533980	A	G	0.1	rs1046135704	4.14065e-4
Ottesen et al., 2023	Risdiplam	11	3390585	3390732	ZNF195	3390722	G	A	-0.23	rs114086678	4.14039e-4
Ottesen et al., 2023	Risdiplam	9	134479346	134479440	RAPGEF1	134479407	C	T	-0.16	rs187581993	4.14039e-4
Ottesen et al., 2023	Risdiplam	7	5232747	5232802	WIPI2	5232789	C	T	-0.16	rs200241348	3.82434e-4
Keller et al., 2022	Branaplam	7	64002107	64002295	ZNF680	64002270	G	A	-0.14	rs572514506	3.8236e-4
Ottesen et al., 2023	Risdiplam	15	85189202	85189316	WDR73	85189330	T	A	0.2	rs148946855	3.82287e-4
Ottesen et al., 2023	Risdiplam	14	24700856	24700943	NEDD8	24700909	C	T	-0.13	rs759363935	3.82214e-4
Ottesen et al., 2023	Risdiplam	3	15456235	15456421	METTL6	15456431	A	C	-0.1	rs187596677	3.8219e-4
Ottesen et al., 2023	Risdiplam	3	48752746	48752960	IP6K2	48752947	T	C	0.38	rs770955850	3.82141e-4
Bhattacharyya et al., 2021	Branaplam	17	62152535	62152607	ERN1	62152608	C	T	-0.97	rs199790651	3.78043e-4
Ottesen et al., 2023	Risdiplam	7	99716139	99716272	TAF6	99716279	C	A	-0.47	rs576952051	3.76884e-4
Keller et al., 2022	Branaplam	19	46194420	46194551	SNRPD2	46194535	C	T	0.12	rs555213166	3.51236e-4
Ottesen et al., 2023	Risdiplam	7	48141419	48141467	UPP1	48141471	C	T	-0.14	rs146220922	3.5081e-4
Ottesen et al., 2023	Branaplam	11	956784	956982	AP2A2	956975	A	G	-0.15	rs535475065	3.50452e-4
Bhattacharyya et al., 2021	Branaplam	19	9544866	9544911	ZNF266	9544881	A	C	0.14	rs140851203	3.50452e-4
Ottesen et al., 2023	Risdiplam	22	29946715	29946832	THOC5	29946827	G	C	-0.1	rs546208796	3.5043e-4
Keller et al., 2022	Branaplam	19	36891186	36891305	ZFP82	36891259	C	T	-0.22	rs540752430	3.50408e-4
Bhattacharyya et al., 2021	Branaplam	13	25877240	25877293	NUPL1	25877266	C	T	-0.22	rs148038207	3.50252e-4
Ottesen et al., 2023	Risdiplam	12	100522356	100522503	UHRF1BP1L	100522546	T	C	-0.39	rs529705466	3.19734e-4
Keller et al., 2022	Branaplam	6	76331642	76331687	SENP6	76331648	C	T	-0.2	rs557152971	3.18817e-4
Ottesen et al., 2023	Risdiplam	21	38530431	38530505	TTC3	38530524	G	A	-0.15	rs188414972	3.18674e-4
Ottesen et al., 2023	Risdiplam	4	129012154	129012299	LARP1B	129012283	C	T	-0.11	rs151207924	3.18654e-4
Ottesen et al., 2023	Risdiplam	15	75335780	75335877	PPCDC	75335862	C	T	-0.1	rs74831578	3.18492e-4
Bhattacharyya et al., 2021	Branaplam	10	31263523	31263581	ZNF438	31263530	G	A	-0.16	rs780708664	3.18471e-4
Ottesen et al., 2023	Risdiplam	18	8809444	8809559	MTCL1	8809514	G	A	0.23	rs1042845774	3.18451e-4
Ottesen et al., 2023	Branaplam	5	60187862	60189470	ERCC8	60189480	G	C	-0.18	rs189947183	3.18451e-4
Ottesen et al., 2023	Risdiplam	10	129913190	129914271	MKI67	129914272	C	T	-0.91	rs117762702	3.18431e-4
Ottesen et al., 2023	Risdiplam	16	90015823	90016046	DEF8	90016038	G	T	0.11	rs201776185	2.87118e-4
Ottesen et al., 2023	Risdiplam	7	99951516	99951635	PILRB	99951597	T	C	0.11	rs934746320	2.87008e-4
Bhattacharyya et al., 2021	Branaplam	1	2124284	2124414	C1orf86	2124383	G	A	-0.18	rs774911040	2.86752e-4
Bhattacharyya et al., 2021	Branaplam	6	43483926	43483928	YIPF3	43483976	C	G	-0.1	rs775118993	2.86679e-4
Ottesen et al., 2023	Risdiplam	21	38530431	38530505	TTC3	38530460	T	C	0.13	rs145715135	2.86606e-4
Ottesen et al., 2023	Risdiplam	16	24939003	24939053	ARHGAP17	24939027	T	G	-0.14	rs1365528667	2.86551e-4
Ottesen et al., 2023	Risdiplam	4	941902	941942	TMEM175	941924	G	A	-0.21	rs6836083	2.86533e-4
Bhattacharyya et al., 2021	Branaplam	1	144823128	144823179	NBPF20	144823179	G	C	-0.14	rs587753947	2.59051e-4
Keller et al., 2022	Branaplam	3	125189409	125189505	SNX4	125189497	C	T	-0.12	rs558430181	2.56246e-4
Ottesen et al., 2023	Risdiplam	8	67478297	67478478	MYBL1	67478442	G	T	-0.13	rs369038131	2.55281e-4
Ottesen et al., 2023	Risdiplam	6	97681735	97681856	MMS22L	97681855	C	A	0.2	rs764886614	2.552e-4
Ottesen et al., 2023	Risdiplam	15	89422647	89423841	HAPLN3	89423792	G	A	-0.1	rs762867733	2.55167e-4
Bhattacharyya et al., 2021	Branaplam	19	9466333	9466397	ZNF559-ZNF177	9466360	C	T	-0.48	rs1443679148	2.55118e-4
Ottesen et al., 2023	Risdiplam	7	91873314	91873463	KRIT1	91873471	C	A	0.24	rs868410860	2.55102e-4
Ottesen et al., 2023	Risdiplam	9	136242108	136242259	SURF4	136242259	T	C	0.15	.	2.5507e-4
Ottesen et al., 2023	Risdiplam	11	85687664	85687725	PICALM	85687719	G	C	0.14	rs147556602	2.54907e-4
Keller et al., 2022	Branaplam	7	26246227	26246316	CBX3	26246302	A	C	0.18	rs960302030	2.54891e-4
Bhattacharyya et al., 2021	Branaplam	10	31263523	31263581	ZNF438	31263550	T	G	0.1	rs914965530	2.54777e-4
Ottesen et al., 2023	Branaplam	21	34828309	34828404	TMEM50B	34828426	A	G	-0.1	rs770876784	2.54696e-4
Bhattacharyya et al., 2021	Branaplam	7	30540152	30540297	GGCT	30540163	A	T	0.1	rs201160960	2.54647e-4
Bhattacharyya et al., 2021	Branaplam	4	123247010	123247072	KIAA1109	123247035	C	A	-0.22	rs191001456	2.28415e-4
Keller et al., 2022	Branaplam	5	70334255	70334308	GTF2H2	70334259	A	G	0.32	rs1342328541	2.252e-4
Monteys et al., 2021	Branaplam	8	131173031	131173039	ASAP1	131173069	G	T	-0.21	rs559862282	2.24907e-4
Ottesen et al., 2023	Risdiplam	5	153832014	153832059	SAP30L	153832061	T	G	-0.25	rs940314171	2.24014e-4
Ottesen et al., 2023	Branaplam	2	44586634	44587177	PREPL	44587179	T	A	-0.1	rs762488454	2.23799e-4
Ottesen et al., 2023	Risdiplam	20	44466905	44466999	SNX21	44466989	T	C	0.14	rs560850252	2.23699e-4
Ottesen et al., 2023	Risdiplam	12	56393115	56393242	SUOX	56393240	G	A	0.18	rs974829951	2.23072e-4
Ottesen et al., 2023	Risdiplam	1	113247720	113247790	RHOC	113247773	G	A	-0.18	rs534491665	2.23001e-4
Ottesen et al., 2023	Risdiplam	12	49213417	49213725	CACNB3	49213676	G	A	-0.12	rs761203278	2.22958e-4
Ottesen et al., 2023	Risdiplam	6	75884752	75885026	COL12A1	75885040	T	G	0.17	rs768551555	2.22944e-4
Ottesen et al., 2023	Risdiplam	11	85687664	85687725	PICALM	85687767	A	C	-0.12	rs367832364	2.22887e-4
Monteys et al., 2021	Branaplam	5	133510975	133511076	SKP1	133510987	A	G	0.1	rs188578875	2.22873e-4
Bhattacharyya et al., 2021	Branaplam	6	90541983	90542039	CASP8AP2	90541974	C	G	-0.35	rs562181110	2.22873e-4
Bhattacharyya et al., 2021	Branaplam	11	68228911	68228914	PPP6R3	68228917	A	G	-0.5	rs375863716	1.94691e-4
Ottesen et al., 2023	Risdiplam	20	2816683	2816756	PCED1A	2816743	T	G	-0.15	rs762134179	1.94345e-4
Keller et al., 2022	Branaplam	7	100304120	100304223	POP7	100304225	T	A	-0.46	rs541199488	1.92308e-4
Ottesen et al., 2023	Risdiplam	9	139304540	139304691	ENTR1	139304653	G	C	-0.32	rs200125316	1.91571e-4
Ottesen et al., 2023	Risdiplam	3	183354007	183354099	KLHL24	183354090	C	T	-0.1	rs920428190	1.91485e-4
Ottesen et al., 2023	Risdiplam	3	25761503	25761682	NGLY1	25761697	G	T	-0.14	rs371364572	1.91144e-4
Monteys et al., 2021	Branaplam	5	167945374	167945528	RARS	167945501	A	G	0.1	rs950463686	1.91144e-4
Ottesen et al., 2023	Risdiplam	21	44323290	44324386	NDUFV3	44324371	C	T	-0.18	rs368251445	1.91119e-4
Ottesen et al., 2023	Risdiplam	4	84379497	84379582	MRPS18C	84379554	G	T	-0.33	rs764848808	1.91119e-4
Ottesen et al., 2023	Risdiplam	9	116760537	116760634	ZNF618	116760638	C	T	-0.2	rs150648900	1.91107e-4
Ottesen et al., 2023	Risdiplam	15	99781568	99781764	TTC23	99781733	T	G	0.13	rs1009398438	1.91095e-4
Bhattacharyya et al., 2021	Branaplam	8	120757121	120757276	TAF2	120757228	G	T	-0.14	rs1190500269	1.91083e-4
Bhattacharyya et al., 2021	Branaplam	4	123247010	123247072	KIAA1109	123247003	A	T	0.11	rs1318598356	1.81462e-4
Ottesen et al., 2023	Risdiplam	7	99716139	99716272	TAF6	99716266	G	A	-0.11	rs561605069	1.60875e-4
Ottesen et al., 2023	Risdiplam	16	4736258	4736304	MGRN1	4736309	G	A	-0.72	rs372775412	1.59439e-4
Keller et al., 2022	Branaplam	19	54632111	54632180	PRPF31	54632178	C	T	-0.1	.	1.59439e-4
Ottesen et al., 2023	Branaplam	6	125317719	125317801	RNF217	125317762	G	A	0.19	rs1035918667	1.59388e-4
Ottesen et al., 2023	Branaplam	10	5751491	5751626	TASOR2	5751606	C	T	-0.14	rs1032982020	1.59378e-4
Ottesen et al., 2023	Risdiplam	15	89436203	89436343	HAPLN3	89436326	G	A	-0.18	rs1007903218	1.59368e-4
Ottesen et al., 2023	Risdiplam	10	134162465	134162561	LRRC27	134162520	G	A	-0.21	rs372811294	1.59337e-4
Ottesen et al., 2023	Risdiplam	12	57999125	57999514	DTX3	57999474	T	C	0.11	rs551839168	1.59337e-4
Keller et al., 2022	Branaplam	17	1935193	1935237	DPH1	1935193	G	A	-0.21	rs377314428	1.59317e-4
Monteys et al., 2021	Branaplam	3	12644977	12645036	RAF1	12644934	C	T	0.17	rs945721414	1.59297e-4
Ottesen et al., 2023	Risdiplam	9	131871456	131871556	CRAT	131871589	C	T	0.28	rs564567667	1.59286e-4
Ottesen et al., 2023	Risdiplam	4	87674160	87674218	PTPN13	87674208	A	G	0.18	rs1479478399	1.59276e-4
Ottesen et al., 2023	Risdiplam	2	148811958	148812018	MBD5	148811985	G	A	-0.25	rs369451564	1.59236e-4
Ottesen et al., 2023	Risdiplam	10	7848935	7848973	ATP5F1C	7848993	C	T	0.15	rs370656869	1.59226e-4
Bhattacharyya et al., 2021	Branaplam	4	83417232	83417348	TMEM150C	83417367	C	G	0.23	rs755541644	1.59215e-4
Ottesen et al., 2023	Risdiplam	11	67957382	67957619	KMT5B	67957607	T	C	0.26	rs887811760	1.59205e-4
Ottesen et al., 2023	Risdiplam	3	37132956	37133029	LRRFIP2	37133035	G	C	-0.17	rs374320726	1.59205e-4
Ottesen et al., 2023	Branaplam	21	34828309	34828404	TMEM50B	34828405	C	A	-0.48	rs143106590	1.59175e-4
Ottesen et al., 2023	Branaplam	8	10645132	10645335	PINX1	10645331	A	G	0.15	rs779890475	1.59165e-4
Ottesen et al., 2023	Risdiplam	2	219148760	219148883	TMBIM1	219148886	C	A	0.53	rs34609665	1.4264e-4
Ottesen et al., 2023	Risdiplam	14	53518560	53518645	DDHD1	53518651	A	G	0.11	rs201040001	1.29266e-4
Ottesen et al., 2023	Risdiplam	14	21905058	21905124	CHD8	21905125	C	T	-0.59	rs762718189	1.28279e-4
Keller et al., 2022	Branaplam	3	108284744	108284925	CIP2A	108284885	T	C	-0.1	rs374200652	1.27714e-4
Ottesen et al., 2023	Risdiplam	19	1615282	1615514	TCF3	1615523	T	C	0.15	rs202076298	1.27657e-4
Bhattacharyya et al., 2021	Branaplam	17	79684724	79684786	SLC25A10	79684773	G	A	-0.14	rs368499577	1.27543e-4
Bhattacharyya et al., 2021	Branaplam	17	79684724	79684786	SLC25A10	79684773	G	A	-0.14	rs368499577	1.27543e-4
Ottesen et al., 2023	Risdiplam	7	48141419	48141467	UPP1	48141466	A	G	-0.18	rs773852185	1.27527e-4
Bhattacharyya et al., 2021	Branaplam	13	113736793	113736856	MCF2L	113736767	A	G	-0.22	rs572172660	1.27494e-4
Ottesen et al., 2023	Risdiplam	4	48396591	48396670	SLAIN2	48396620	G	A	-0.31	rs766653076	1.27486e-4
Ottesen et al., 2023	Risdiplam	14	105181619	105181677	INF2	105181670	C	T	-0.11	rs765432583	1.27462e-4
Ottesen et al., 2023	Risdiplam	7	50772835	50773020	GRB10	50772998	G	A	-0.13	rs981349700	1.27462e-4
Ottesen et al., 2023	Risdiplam	1	113247720	113247790	RHOC	113247762	C	A	-0.15	rs547527828	1.27453e-4
Keller et al., 2022	Branaplam	14	67454652	67454724	GPHN	67454690	A	C	-0.18	rs943927577	1.27445e-4
Bhattacharyya et al., 2021	Branaplam	15	44253623	44253780	FRMD5	44253785	C	T	0.14	rs138658582	1.27445e-4
Ottesen et al., 2023	Risdiplam	22	29946715	29946832	THOC5	29946819	A	C	-0.13	rs187233362	1.27445e-4
Keller et al., 2022	Branaplam	8	117873392	117873536	RAD21	117873554	A	G	-0.12	rs766859038	1.27445e-4
Bhattacharyya et al., 2021	Branaplam	12	112374496	112374634	TMEM116	112374514	G	A	-0.35	rs372986676	1.27421e-4
Bhattacharyya et al., 2021	Branaplam	2	190626373	190626386	OSGEPL1	190626394	A	C	-0.19	rs756784294	1.27421e-4
Ottesen et al., 2023	Risdiplam	8	10677701	10677779	PINX1	10677806	G	C	-0.37	rs368049075	1.27421e-4
Ottesen et al., 2023	Risdiplam	12	102569259	102569444	PARPBP	102569397	C	T	-0.42	rs771967838	1.27413e-4
Bhattacharyya et al., 2021	Branaplam	1	2124284	2124414	C1orf86	2124382	C	T	-0.22	rs113874353	1.27397e-4
Ottesen et al., 2023	Risdiplam	17	80407305	80407832	CYBC1	80407795	C	T	0.16	rs540937933	1.27397e-4
Bhattacharyya et al., 2021	Branaplam	3	108133079	108133275	MYH15	108133277	T	C	-0.99	rs200849354	1.27389e-4
Ottesen et al., 2023	Risdiplam	8	17797549	17797667	PCM1	17797670	A	T	-0.91	rs184359257	1.27389e-4
Ottesen et al., 2023	Risdiplam	12	124429214	124429287	CCDC92	124429239	C	T	-0.11	rs919906520	1.2738e-4
Ottesen et al., 2023	Risdiplam	17	73887892	73887959	TRIM65	73887937	C	T	-0.1	rs151318251	1.2738e-4
Ottesen et al., 2023	Risdiplam	5	154330361	154330498	MRPL22	154330503	G	A	-0.9	rs765000906	1.2738e-4
Ottesen et al., 2023	Risdiplam	1	151298646	151298849	PI4KB	151298855	A	G	-0.18	rs546204521	1.27364e-4
Ottesen et al., 2023	Risdiplam	17	27412620	27412666	MYO18A	27412646	T	G	0.22	rs371828071	1.27364e-4
Ottesen et al., 2023	Risdiplam	10	27512134	27512168	ACBD5	27512137	T	G	-0.46	rs202152944	1.27356e-4
Ottesen et al., 2023	Risdiplam	17	5014369	5014514	ZNF232	5014488	G	C	0.2	rs568633696	1.27356e-4
Bhattacharyya et al., 2021	Branaplam	3	108139935	108140061	MYH15	108140025	G	A	-0.1	rs201690373	1.27356e-4
Ottesen et al., 2023	Risdiplam	11	67957382	67957619	KMT5B	67957596	A	G	0.28	rs909966905	1.27348e-4
Bhattacharyya et al., 2021	Branaplam	4	147177978	147178088	SLC10A7	147178028	G	T	-0.14	rs530641752	1.27348e-4
Ottesen et al., 2023	Risdiplam	9	130950140	130950213	CIZ1	130950232	G	A	0.1	rs372639326	1.03792e-4
Bhattacharyya et al., 2021	Branaplam	4	123247010	123247072	KIAA1109	123247004	A	T	0.33	rs1327604147	1.02487e-4
Bhattacharyya et al., 2021	Branaplam	17	62152535	62152607	ERN1	62152640	T	A	-0.13	rs751949218	9.88012e-5
Ottesen et al., 2023	Risdiplam	2	20478342	20478580	PUM2	20478593	T	A	0.2	rs545230252	9.81033e-5
Bhattacharyya et al., 2021	Branaplam	4	123247010	123247072	KIAA1109	123247073	G	A	-0.3	rs779802559	9.7251e-5
Ottesen et al., 2023	Risdiplam	3	17603509	17603634	TBC1D5	17603629	C	G	0.31	rs976360192	9.65499e-5
Ottesen et al., 2023	Risdiplam	3	16313650	16313828	OXNAD1	16313833	G	A	-0.79	rs374282072	9.59325e-5
Ottesen et al., 2023	Risdiplam	17	5390875	5391014	MIS12	5390998	T	G	-0.12	rs6502863	9.59202e-5
Ottesen et al., 2023	Risdiplam	12	51476302	51476477	CSRNP2	51476477	C	T	-0.26	rs530364691	9.59018e-5
Bhattacharyya et al., 2021	Branaplam	3	121518043	121518140	IQCB1	121518130	T	C	-0.1	rs372507201	9.58466e-5
Keller et al., 2022	Branaplam	1	161840761	161840851	ATF6	161840810	T	A	0.18	rs1054656856	9.57732e-5
Ottesen et al., 2023	Branaplam	1	243340002	243340118	CEP170	243340133	C	A	0.12	rs181707262	9.57732e-5
Ottesen et al., 2023	Risdiplam	1	67147550	67148052	SGIP1	67148057	G	C	-0.27	rs781432454	9.57671e-5
Keller et al., 2022	Branaplam	2	68542839	68542975	CNRIP1	68542969	C	T	0.23	rs542227619	9.57304e-5
Bhattacharyya et al., 2021	Branaplam	16	341190	341297	AXIN1	341185	C	T	-0.85	rs761244199	9.57121e-5
Ottesen et al., 2023	Branaplam	22	41623577	41623683	L3MBTL2	41623649	C	T	0.15	rs1375870938	9.57121e-5
Ottesen et al., 2023	Risdiplam	1	23694464	23694558	ZNF436	23694570	G	C	-0.22	rs1209122262	9.5706e-5
Ottesen et al., 2023	Risdiplam	2	70417673	70417847	C2orf42	70417810	C	A	-0.13	rs544802930	9.56816e-5
Ottesen et al., 2023	Risdiplam	3	17664138	17664257	TBC1D5	17664216	C	T	-0.14	rs920352092	9.56816e-5
Keller et al., 2022	Branaplam	19	54632111	54632180	PRPF31	54632185	G	A	-0.72	rs1181963266	9.56755e-5
Ottesen et al., 2023	Risdiplam	17	80010249	80010335	GPS1	80010248	C	G	0.61	rs376384816	9.56511e-5
Ottesen et al., 2023	Risdiplam	1	186380941	186381025	ODR4	186381026	G	A	-0.55	rs993842272	9.5645e-5
Ottesen et al., 2023	Risdiplam	14	100841618	100841687	WARS1	100841700	A	C	-0.13	rs7143006	9.5645e-5
Ottesen et al., 2023	Risdiplam	19	19148359	19148516	ARMC6	19148475	A	G	-0.15	rs999359885	9.5645e-5
Ottesen et al., 2023	Risdiplam	15	89422647	89423841	HAPLN3	89423791	C	T	-0.12	rs546930182	9.56328e-5
Ottesen et al., 2023	Risdiplam	19	1615282	1615514	TCF3	1615507	G	A	-0.12	rs752448046	9.56328e-5
Ottesen et al., 2023	Risdiplam	16	4736258	4736304	MGRN1	4736254	G	C	0.1	rs567726542	9.56206e-5
Ottesen et al., 2023	Risdiplam	16	4736258	4736304	MGRN1	4736301	G	T	0.12	rs1365386270	9.56206e-5
Ottesen et al., 2023	Risdiplam	7	104678571	104678646	KMT2E	104678611	T	C	0.22	rs995571674	9.56206e-5
Ottesen et al., 2023	Risdiplam	14	45473262	45473569	TOGARAM1	45473569	G	C	-0.8	rs769443390	9.56145e-5
Ottesen et al., 2023	Risdiplam	14	24700856	24700943	NEDD8	24700916	T	C	0.17	rs900497306	9.56084e-5
Bhattacharyya et al., 2021	Branaplam	17	73887894	73887957	TRIM65	73887913	C	T	-0.13	rs1476960713	9.56084e-5
Ottesen et al., 2023	Risdiplam	2	238303228	238303847	COL6A3	238303859	G	C	-0.16	rs759990390	9.56084e-5
Ottesen et al., 2023	Risdiplam	20	2816683	2816960	PCED1A	2816956	C	T	-0.14	rs140133504	9.56084e-5
Ottesen et al., 2023	Risdiplam	11	44960715	44960832	TP53I11	44960799	C	T	-0.23	rs566283854	9.55962e-5
Ottesen et al., 2023	Risdiplam	6	144287293	144287367	PLAGL1	144287342	C	T	-0.22	rs554648181	9.55962e-5
Ottesen et al., 2023	Risdiplam	1	113247720	113247790	RHOC	113247762	C	G	-0.22	rs547527828	9.55901e-5
Ottesen et al., 2023	Risdiplam	12	1221379	1221464	ERC1	1221445	C	T	-0.13	rs535707089	9.55901e-5
Bhattacharyya et al., 2021	Branaplam	13	113739206	113739298	MCF2L	113739181	A	G	-0.14	rs377164442	9.55901e-5
Ottesen et al., 2023	Risdiplam	19	39389017	39389065	SIRT2	39389033	C	T	0.33	rs1428015087	9.55901e-5
Ottesen et al., 2023	Risdiplam	2	39216409	39216455	SOS1	39216456	C	T	-0.89	rs141565234	9.55901e-5
Ottesen et al., 2023	Risdiplam	4	87674160	87674218	PTPN13	87674192	C	A	-0.4	rs768921368	9.55901e-5
Ottesen et al., 2023	Risdiplam	15	49925715	49925809	DTWD1	49925799	C	G	-0.12	rs146686608	9.5584e-5
Ottesen et al., 2023	Risdiplam	14	100841618	100841743	WARS1	100841764	C	T	0.12	rs778284721	9.55779e-5
Ottesen et al., 2023	Risdiplam	15	91512307	91512350	PRC1	91512301	A	G	-0.13	rs372583242	9.55779e-5
Ottesen et al., 2023	Risdiplam	10	27512134	27512168	ACBD5	27512152	G	T	-0.12	rs547060937	9.55718e-5
Bhattacharyya et al., 2021	Branaplam	12	112374496	112374634	TMEM116	112374541	G	A	-0.21	rs143338734	9.55718e-5
Bhattacharyya et al., 2021	Branaplam	4	41640949	41640984	LIMCH1	41640958	G	A	-0.13	rs150547566	9.55718e-5
Bhattacharyya et al., 2021	Branaplam	4	119877718	119877721	SYNPO2	119877744	C	T	-0.27	rs540347432	9.55718e-5
Bhattacharyya et al., 2021	Branaplam	13	25877240	25877293	NUPL1	25877245	A	G	0.18	rs763889842	9.55657e-5
Ottesen et al., 2023	Risdiplam	9	136242108	136242259	SURF4	136242244	C	T	-0.14	rs587684189	9.55657e-5
Ottesen et al., 2023	Risdiplam	15	49925715	49925809	DTWD1	49925809	G	A	-0.52	rs1441075866	9.55597e-5
Keller et al., 2022	Branaplam	6	84932695	84932786	CEP162	84932769	A	C	0.29	rs886130695	9.55597e-5
Bhattacharyya et al., 2021	Branaplam	7	150728328	150728378	ABCB8	150728338	C	T	-0.17	rs777242212	9.55597e-5
Ottesen et al., 2023	Risdiplam	11	85422154	85422275	SYTL2	85422272	C	T	-0.24	rs1415118812	9.55536e-5
Bhattacharyya et al., 2021	Branaplam	2	197541839	197541916	CCDC150	197541920	G	C	0.15	rs1365452240	9.55536e-5
Ottesen et al., 2023	Branaplam	4	77916932	77917091	SEPTIN11	77917093	T	C	-0.47	rs1415103652	9.55536e-5
Ottesen et al., 2023	Risdiplam	6	144287293	144287367	PLAGL1	144287391	C	G	0.14	rs1030600756	9.55536e-5
Ottesen et al., 2023	Risdiplam	7	104766227	104766321	SRPK2	104766361	A	G	-0.1	rs144730303	9.55536e-5
Ottesen et al., 2023	Risdiplam	1	78211104	78211284	USP33	78211294	A	C	-0.12	rs1441914428	9.55475e-5
Ottesen et al., 2023	Risdiplam	10	27047989	27048167	ABI1	27048206	T	A	-0.1	rs769118457	9.55475e-5
Bhattacharyya et al., 2021	Branaplam	13	113736793	113736856	MCF2L	113736782	C	T	0.27	rs369832755	9.55475e-5
Keller et al., 2022	Branaplam	20	21326471	21326525	XRN2	21326503	A	G	-0.12	rs1335977869	9.55475e-5
Ottesen et al., 2023	Risdiplam	10	71692314	71692360	COL13A1	71692334	G	A	-0.17	rs777935417	9.55414e-5
Ottesen et al., 2023	Risdiplam	11	3382971	3390085	ZNF195	3390040	C	T	-0.13	rs938420935	9.55414e-5
Ottesen et al., 2023	Risdiplam	15	65992880	65993010	DENND4A	65992960	C	T	-0.11	rs760750616	9.55414e-5
Ottesen et al., 2023	Risdiplam	15	85189202	85189316	WDR73	85189293	T	G	0.1	rs749796420	9.55414e-5
Ottesen et al., 2023	Risdiplam	1	23436076	23436143	LUZP1	23436143	C	T	-0.4	rs750844881	9.55353e-5
Ottesen et al., 2023	Risdiplam	14	91611563	91611657	DGLUCY	91611656	A	G	-0.51	rs775929487	9.55353e-5
Bhattacharyya et al., 2021	Branaplam	17	70943870	70943890	SLC39A11	70943865	C	T	-0.18	rs371956364	9.55353e-5
Ottesen et al., 2023	Risdiplam	20	54963741	54963840	AURKA	54963843	A	C	-0.39	rs1028750577	9.55353e-5
Bhattacharyya et al., 2021	Branaplam	13	44127603	44127709	ENOX1	44127718	A	T	-0.13	rs1341419484	9.55292e-5
Bhattacharyya et al., 2021	Branaplam	4	3215349	3215463	HTT	3215338	A	G	-0.11	rs772437678	9.55292e-5
Bhattacharyya et al., 2021	Branaplam	4	156617958	156618001	GUCY1A3	156617966	A	T	0.16	rs954909496	9.55292e-5
Ottesen et al., 2023	Risdiplam	7	50515664	50515753	FIGNL1	50515774	T	C	-0.21	rs374647966	9.55292e-5
Ottesen et al., 2023	Risdiplam	1	170699416	170699489	PRRX1	170699473	C	A	-0.23	rs146552721	9.55231e-5
Keller et al., 2022	Branaplam	12	4646545	4646680	C12orf4	4646644	T	C	0.21	rs1289708573	9.55231e-5
Ottesen et al., 2023	Branaplam	16	68321224	68321338	SLC7A6	68321326	T	C	0.16	rs758420988	9.55231e-5
Ottesen et al., 2023	Risdiplam	6	75884752	75885026	COL12A1	75885019	C	T	0.12	rs201021998	9.55231e-5
Bhattacharyya et al., 2021	Branaplam	6	90541983	90542039	CASP8AP2	90541994	C	T	-0.12	rs993700429	9.55231e-5
Bhattacharyya et al., 2021	Branaplam	17	70943870	70943890	SLC39A11	70943888	T	C	0.57	rs777080078	9.55171e-5
Ottesen et al., 2023	Risdiplam	7	50515664	50515753	FIGNL1	50515764	A	G	-0.12	rs1042741468	9.55171e-5
Ottesen et al., 2023	Risdiplam	7	99951516	99951635	PILRB	99951587	G	C	0.2	rs912625823	9.55171e-5
Keller et al., 2022	Branaplam	11	76259971	76260061	EMSY	76260029	T	C	0.19	rs571873958	9.5511e-5
Ottesen et al., 2023	Risdiplam	20	48166601	48166726	PTGIS	48166748	T	A	-0.36	rs757452883	9.5511e-5
Bhattacharyya et al., 2021	Branaplam	7	150728328	150728378	ABCB8	150728339	G	A	-0.18	rs559074093	9.5511e-5
Ottesen et al., 2023	Risdiplam	3	37132956	37133029	LRRFIP2	37132981	T	C	0.15	rs138944112	9.55049e-5
Keller et al., 2022	Branaplam	19	8924936	8925047	ZNF558	8925010	T	C	0.22	.	9.54988e-5
Ottesen et al., 2023	Branaplam	2	44586634	44587177	PREPL	44587158	T	C	0.11	rs769489847	9.54988e-5
Ottesen et al., 2023	Risdiplam	14	103964837	103964865	MARK3	103964832	C	A	-0.18	rs536330596	9.46611e-5
Bhattacharyya et al., 2021	Branaplam	X	44965787	44965894	KDM6A	44965854	C	T	-0.18	rs899825596	9.21829e-5
Bhattacharyya et al., 2021	Branaplam	X	43517110	43517177	MAOA	43517094	T	C	-0.14	rs962282636	9.21404e-5
Ottesen et al., 2023	Risdiplam	X	41414851	41414888	CASK	41414907	C	T	-0.36	rs771276494	9.20175e-5
Bhattacharyya et al., 2021	Branaplam	17	62152535	62152607	ERN1	62152608	C	A	-0.97	rs199790651	7.56086e-5
Bhattacharyya et al., 2021	Branaplam	5	78937278	78937340	PAPD4	78937254	C	G	-0.28	rs1016180464	7.31101e-5
Ottesen et al., 2023	Risdiplam	19	6026172	6026248	RFX2	6026237	C	T	-0.14	rs778987681	6.49899e-5
Ottesen et al., 2023	Risdiplam	14	67720919	67721027	MPP5	67721010	G	A	-0.13	rs188248552	6.48971e-5
Ottesen et al., 2023	Risdiplam	14	21905058	21905124	CHD8	21905093	T	C	-0.13	rs1314826018	6.4855e-5
Bhattacharyya et al., 2021	Branaplam	1	144823128	144823179	NBPF20	144823180	G	T	-1	.	6.48382e-5
Bhattacharyya et al., 2021	Branaplam	1	144823128	144823179	NBPF20	144823179	G	A	-0.12	rs587753947	6.47626e-5
Bhattacharyya et al., 2021	Branaplam	4	123247010	123247072	KIAA1109	123247046	A	G	0.12	rs927842371	6.47459e-5
Bhattacharyya et al., 2021	Branaplam	1	144823128	144823179	NBPF20	144823125	C	T	-0.12	rs11487253	6.47375e-5
Bhattacharyya et al., 2021	Branaplam	20	35127645	35127724	DLGAP4	35127702	G	A	-0.11	rs1219191320	6.44579e-5
Ottesen et al., 2023	Risdiplam	14	53518560	53518645	DDHD1	53518660	C	T	-0.12	rs779929490	6.42674e-5
Ottesen et al., 2023	Risdiplam	7	56110839	56110954	PSPH	56110937	G	C	0.13	rs1420922004	6.42055e-5
Bhattacharyya et al., 2021	Branaplam	4	123247010	123247072	KIAA1109	123247090	T	G	-0.17	rs894898233	6.41972e-5
Bhattacharyya et al., 2021	Branaplam	8	48954399	48954496	UBE2V2	48954430	C	T	-0.12	rs892047150	6.41601e-5
Ottesen et al., 2023	Risdiplam	1	151297219	151297393	PI4KB	151297426	T	C	-0.15	rs1418599788	6.40779e-5
Ottesen et al., 2023	Branaplam	1	12041865	12041910	MFN2	12041898	A	G	0.12	rs555624166	6.39836e-5
Ottesen et al., 2023	Risdiplam	2	191514555	191514708	NAB1	191514710	T	G	-0.63	rs923322040	6.39304e-5
Keller et al., 2022	Branaplam	3	125189409	125189505	SNX4	125189529	G	A	0.14	rs922277096	6.38855e-5
Ottesen et al., 2023	Risdiplam	3	145795647	145795711	PLOD2	145795679	C	T	-0.19	rs760182639	6.38855e-5
Ottesen et al., 2023	Branaplam	11	31649784	31649966	ELP4	31649937	A	G	0.16	rs549048738	6.38733e-5
Keller et al., 2022	Branaplam	3	108284744	108284925	CIP2A	108284888	C	T	-0.21	rs927684649	6.38529e-5
Ottesen et al., 2023	Risdiplam	19	12720682	12720788	ZNF490	12720781	C	A	-0.11	rs1243369609	6.38447e-5
Ottesen et al., 2023	Risdiplam	9	124062332	124062404	GSN	124062405	G	T	-0.48	rs373180886	6.38407e-5
Ottesen et al., 2023	Branaplam	12	111898941	111899109	ATXN2	111899100	C	G	0.14	rs1337515676	6.38366e-5
Keller et al., 2022	Branaplam	2	27260129	27260168	TMEM214	27260169	G	T	-0.13	rs1465454520	6.38366e-5
Ottesen et al., 2023	Risdiplam	10	69873988	69874053	MYPN	69874015	T	C	0.12	rs1188404563	6.38284e-5
Ottesen et al., 2023	Risdiplam	16	2166832	2167017	PKD1	2167030	G	A	0.13	rs754147819	6.38284e-5
Ottesen et al., 2023	Risdiplam	17	79881227	79881292	MAFG	79881285	C	A	0.2	rs1017856619	6.38244e-5
Keller et al., 2022	Branaplam	3	108284744	108284925	CIP2A	108284922	T	C	0.17	rs992536782	6.38244e-5
Ottesen et al., 2023	Risdiplam	1	32136201	32136247	COL16A1	32136229	C	T	-0.25	rs1042292548	6.38203e-5
Ottesen et al., 2023	Risdiplam	10	120864821	120865007	DENND10	120865006	A	G	-0.68	rs922849306	6.38162e-5
Ottesen et al., 2023	Risdiplam	17	80165605	80165924	CCDC57	80165957	C	T	0.29	rs547906578	6.38121e-5
Keller et al., 2022	Branaplam	2	27260129	27260168	TMEM214	27260135	C	G	0.1	rs138405054	6.38081e-5
Ottesen et al., 2023	Risdiplam	12	45664243	45664307	ANO6	45664276	G	A	-0.14	rs1328961418	6.37959e-5
Ottesen et al., 2023	Risdiplam	19	19148359	19148516	ARMC6	19148488	G	A	-0.15	rs966726969	6.37959e-5
Ottesen et al., 2023	Risdiplam	2	39216409	39216455	SOS1	39216445	G	A	-0.27	rs373319212	6.37959e-5
Ottesen et al., 2023	Risdiplam	16	90015823	90016046	DEF8	90016037	G	A	0.11	rs368278190	6.37918e-5
Ottesen et al., 2023	Risdiplam	12	70688015	70688074	CNOT2	70688081	A	T	-0.13	rs771635484	6.37877e-5
Ottesen et al., 2023	Risdiplam	8	67478297	67478478	MYBL1	67478456	G	A	-0.13	rs1033656828	6.37877e-5
Ottesen et al., 2023	Risdiplam	5	153832014	153832059	SAP30L	153832024	A	C	-0.15	rs1029087375	6.37836e-5
Ottesen et al., 2023	Branaplam	22	41623577	41623683	L3MBTL2	41623684	G	C	-0.44	rs1168666866	6.37796e-5
Keller et al., 2022	Branaplam	1	35485861	35485880	ZMYM6,AC114490.2	35485883	A	T	-0.17	rs1021201530	6.37755e-5
Ottesen et al., 2023	Risdiplam	12	32890797	32890876	DNM1L	32890850	G	A	-0.1	rs367627379	6.37755e-5
Ottesen et al., 2023	Risdiplam	15	25652212	25652284	UBE3A	25652244	C	T	0.13	rs1250926625	6.37674e-5
Ottesen et al., 2023	Risdiplam	2	47185632	47185691	TTC7A	47185717	G	A	-0.13	rs746858014	6.37674e-5
Ottesen et al., 2023	Risdiplam	4	48833242	48833415	OCIAD1	48833411	T	C	-0.18	rs951154938	6.37633e-5
Bhattacharyya et al., 2021	Branaplam	19	9466333	9466397	ZNF559-ZNF177	9466368	C	T	-0.39	rs781705501	6.37592e-5
Ottesen et al., 2023	Branaplam	20	32980541	32980720	ITCH	32980722	T	C	-0.55	rs1163991546	6.37552e-5
Ottesen et al., 2023	Risdiplam	7	99075895	99075979	ZNF789	99075963	T	C	0.1	rs1426702832	6.37552e-5
Ottesen et al., 2023	Risdiplam	1	3415260	3415390	MEGF6	3415358	G	T	-0.19	rs752133585	6.37511e-5
Keller et al., 2022	Branaplam	2	32112103	32112156	MEMO1	32112152	G	A	-0.16	rs151079696	6.37511e-5
Ottesen et al., 2023	Risdiplam	20	2816683	2816960	PCED1A	2816957	G	A	-0.1	rs777179912	6.37471e-5
Ottesen et al., 2023	Risdiplam	6	86248554	86248582	SNX14	86248555	C	T	-0.88	rs769798274	6.37471e-5
Ottesen et al., 2023	Risdiplam	6	168314081	168314103	AFDN	168314109	A	T	0.15	rs896341640	6.3743e-5
Ottesen et al., 2023	Risdiplam	9	36657236	36657360	MELK	36657365	G	A	-0.83	rs372747010	6.3743e-5
Ottesen et al., 2023	Risdiplam	1	16047822	16047883	PLEKHM2	16047858	G	A	-0.14	rs765614073	6.37389e-5
Ottesen et al., 2023	Risdiplam	10	99213554	99213603	ZDHHC16	99213571	G	A	-0.1	rs771769499	6.37389e-5
Ottesen et al., 2023	Risdiplam	17	27412620	27412666	MYO18A	27412668	T	C	-0.48	rs778697802	6.37389e-5
Ottesen et al., 2023	Risdiplam	19	13876766	13876879	MRI1	13876878	A	G	-0.65	rs549711082	6.37389e-5
Ottesen et al., 2023	Risdiplam	8	11627681	11627844	NEIL2	11627889	C	T	0.12	rs1242716410	6.37389e-5
Ottesen et al., 2023	Risdiplam	8	98711980	98712080	MTDH	98712073	T	C	0.13	rs766080801	6.37389e-5
Ottesen et al., 2023	Risdiplam	11	12159935	12160011	MICAL2	12160057	G	A	-0.2	rs190616251	6.37349e-5
Ottesen et al., 2023	Branaplam	13	73354982	73355141	DIS3	73355096	G	A	-0.11	rs201493043	6.37349e-5
Ottesen et al., 2023	Risdiplam	15	49311613	49311749	SECISBP2L	49311733	C	A	-0.4	rs753115128	6.37349e-5
Bhattacharyya et al., 2021	Branaplam	4	119877718	119877721	SYNPO2	119877745	G	A	-0.13	rs939019617	6.37349e-5
Ottesen et al., 2023	Risdiplam	11	2423067	2423377	TSSC4	2423382	C	G	0.13	rs182821675	6.37308e-5
Ottesen et al., 2023	Branaplam	13	77677342	77677445	MYCBP2	77677460	A	G	-0.12	rs1456272931	6.37308e-5
Ottesen et al., 2023	Risdiplam	6	97681735	97681856	MMS22L	97681859	A	G	0.26	rs371097763	6.37308e-5
Monteys et al., 2021	Branaplam	7	81705332	81705438	CACNA2D1	81705350	C	G	0.12	rs1315018098	6.37308e-5
Ottesen et al., 2023	Risdiplam	19	19307993	19308060	RFXANK	19308065	G	A	-0.64	rs752168879	6.37267e-5
Keller et al., 2022	Branaplam	2	75929834	75929933	GCFC2	75929934	C	T	-0.29	rs1264289092	6.37267e-5
Ottesen et al., 2023	Risdiplam	4	15009960	15010051	CPEB2	15010012	T	C	0.14	rs776924854	6.37267e-5
Ottesen et al., 2023	Risdiplam	5	153832014	153832059	SAP30L	153832066	G	C	0.11	rs954901898	6.37267e-5
Bhattacharyya et al., 2021	Branaplam	7	91875158	91875219	KRIT1	91875208	C	G	0.16	rs571563061	6.37267e-5
Ottesen et al., 2023	Risdiplam	1	11715383	11715756	FBXO44	11715707	A	G	-0.17	rs546931601	6.37227e-5
Ottesen et al., 2023	Risdiplam	10	357475	357506	DIP2C	357479	G	C	-0.18	rs1014308937	6.37227e-5
Ottesen et al., 2023	Branaplam	10	5754355	5754502	TASOR2	5754502	G	A	-0.82	rs560014325	6.37227e-5
Ottesen et al., 2023	Risdiplam	10	27512134	27512168	ACBD5	27512165	C	T	-0.13	rs752605083	6.37227e-5
Ottesen et al., 2023	Risdiplam	11	95620774	95620848	MTMR2	95620859	G	A	0.11	rs112621852	6.37227e-5
Ottesen et al., 2023	Risdiplam	11	95620774	95620848	MTMR2	95620859	G	T	-0.12	rs112621852	6.37227e-5
Ottesen et al., 2023	Risdiplam	12	121682374	121682418	CAMKK2	121682445	G	A	0.13	rs745335789	6.37227e-5
Keller et al., 2022	Branaplam	17	63012030	63012158	GNA13	63012158	C	T	-0.19	rs544092264	6.37227e-5
Ottesen et al., 2023	Branaplam	19	47237071	47237132	STRN4	47237099	T	C	0.3	rs1046149263	6.37227e-5
Bhattacharyya et al., 2021	Branaplam	2	32112104	32112156	MEMO1	32112105	C	T	0.28	rs929164481	6.37227e-5
Keller et al., 2022	Branaplam	22	21933069	21933127	UBE2L3	21933127	A	G	0.42	rs1034354686	6.37227e-5
Bhattacharyya et al., 2021	Branaplam	4	129098027	129098062	LARP1B	129098035	C	T	-0.11	rs774195259	6.37227e-5
Ottesen et al., 2023	Branaplam	6	125317719	125317801	RNF217	125317754	A	G	0.19	rs1337254939	6.37227e-5
Ottesen et al., 2023	Risdiplam	1	20072023	20072144	TMCO4	20072160	C	T	-0.87	rs753699468	6.37186e-5
Ottesen et al., 2023	Risdiplam	11	71723445	71723488	NUMA1	71723457	T	C	0.12	rs750051484	6.37186e-5
Ottesen et al., 2023	Risdiplam	12	121682374	121682418	CAMKK2	121682452	A	G	-0.58	rs201878904	6.37186e-5
Ottesen et al., 2023	Risdiplam	2	192265473	192265561	MYO1B	192265534	T	C	0.11	rs751114516	6.37186e-5
Ottesen et al., 2023	Branaplam	4	114891629	114891666	ARSJ	114891662	G	A	-0.24	rs962326784	6.37186e-5
Keller et al., 2022	Branaplam	5	147790642	147790801	FBXO38	147790770	C	T	-0.15	rs1447675566	6.37186e-5
Ottesen et al., 2023	Risdiplam	1	170699416	170699489	PRRX1	170699463	C	T	-0.16	rs184893894	6.37146e-5
Bhattacharyya et al., 2021	Branaplam	13	44127603	44127709	ENOX1	44127732	G	A	0.11	rs181451151	6.37146e-5
Ottesen et al., 2023	Risdiplam	19	13876766	13876879	MRI1	13876922	G	A	0.13	rs139240039	6.37146e-5
Bhattacharyya et al., 2021	Branaplam	2	190626146	190626251	OSGEPL1	190626295	T	A	0.18	rs200436466	6.37146e-5
Ottesen et al., 2023	Risdiplam	4	152065370	152065440	SH3D19	152065454	C	T	-0.89	rs372713256	6.37146e-5
Ottesen et al., 2023	Risdiplam	6	56879258	56879323	BEND6	56879305	G	A	0.1	rs776601929	6.37146e-5
Ottesen et al., 2023	Risdiplam	11	85689111	85689136	PICALM	85689131	G	A	-0.1	rs141993999	6.37105e-5
Ottesen et al., 2023	Risdiplam	15	69717619	69717662	KIF23	69717641	C	A	-0.11	rs757833715	6.37105e-5
Ottesen et al., 2023	Risdiplam	3	57911570	57911661	SLMAP	57911640	C	T	-0.21	rs866328855	6.37105e-5
Ottesen et al., 2023	Risdiplam	4	48833242	48833415	OCIAD1	48833395	G	A	0.18	rs1361619309	6.37105e-5
Ottesen et al., 2023	Risdiplam	9	34336225	34336339	NUDT2	34336339	G	A	-0.23	rs750945738	6.37105e-5
Ottesen et al., 2023	Risdiplam	1	23436076	23436143	LUZP1	23436128	G	T	-0.18	rs768045472	6.37064e-5
Ottesen et al., 2023	Risdiplam	12	56393115	56393242	SUOX	56393201	T	C	0.15	rs935963358	6.37064e-5
Keller et al., 2022	Branaplam	2	37111662	37111749	STRN	37111784	A	G	-0.16	rs974417978	6.37064e-5
Ottesen et al., 2023	Risdiplam	2	148811958	148812018	MBD5	148812014	T	G	-0.38	rs1477781282	6.37064e-5
Ottesen et al., 2023	Risdiplam	2	201747063	201747105	PPIL3	201747148	G	A	0.15	rs1435567728	6.37064e-5
Bhattacharyya et al., 2021	Branaplam	3	12228869	12229112	SYN2	12228857	T	C	-0.1	rs1390278952	6.37064e-5
Bhattacharyya et al., 2021	Branaplam	4	41640949	41640984	LIMCH1	41640968	G	A	-0.2	rs192510661	6.37064e-5
Keller et al., 2022	Branaplam	6	101084803	101084860	ASCC3	101084853	C	T	-0.24	rs866968326	6.37064e-5
Bhattacharyya et al., 2021	Branaplam	7	30540152	30540297	GGCT	30540189	A	T	-0.14	rs768008895	6.37064e-5
Ottesen et al., 2023	Risdiplam	8	98711980	98712080	MTDH	98712052	C	G	0.1	rs747930658	6.37064e-5
Ottesen et al., 2023	Risdiplam	1	32262189	32262316	SPOCD1	32262311	C	A	-0.15	rs137881803	6.37024e-5
Ottesen et al., 2023	Risdiplam	14	104153416	104153548	KLC1	104153524	G	T	-0.37	rs1425231754	6.37024e-5
Bhattacharyya et al., 2021	Branaplam	16	20922505	20922586	LYRM1	20922571	C	T	-0.38	rs887022259	6.37024e-5
Ottesen et al., 2023	Branaplam	19	47237071	47237132	STRN4	47237124	G	A	-0.24	rs1030957044	6.37024e-5
Ottesen et al., 2023	Risdiplam	2	9560117	9560229	ITGB1BP1	9560189	T	C	0.1	rs1180499547	6.37024e-5
Ottesen et al., 2023	Risdiplam	2	30371109	30371171	YPEL5	30371144	C	T	-0.12	rs569286740	6.37024e-5
Ottesen et al., 2023	Risdiplam	20	54963741	54963840	AURKA	54963855	C	A	0.17	rs575918397	6.37024e-5
Keller et al., 2022	Branaplam	4	113559773	113559829	LARP7	113559779	C	T	-0.1	rs1055505179	6.37024e-5
Bhattacharyya et al., 2021	Branaplam	1	2124284	2124414	C1orf86	2124382	C	G	-0.16	rs113874353	6.36983e-5
Ottesen et al., 2023	Risdiplam	12	115117716	115117777	TBX3	115117769	G	A	-0.1	rs137958802	6.36983e-5
Keller et al., 2022	Branaplam	14	23040778	23040864	DAD1	23040865	C	A	-0.18	rs1398729083	6.36983e-5
Bhattacharyya et al., 2021	Branaplam	15	44253623	44253780	FRMD5	44253770	G	A	-0.14	rs981471989	6.36983e-5
Ottesen et al., 2023	Branaplam	16	20913806	20914039	LYRM1	20914083	T	C	-0.11	rs190734029	6.36983e-5
Ottesen et al., 2023	Risdiplam	17	5391514	5391909	MIS12	5391878	A	C	0.1	rs1228811333	6.36983e-5
Ottesen et al., 2023	Risdiplam	18	13042201	13042333	CEP192	13042311	C	T	-0.13	rs140108328	6.36983e-5
Bhattacharyya et al., 2021	Branaplam	2	197541839	197541916	CCDC150	197541910	C	T	-0.11	rs934623171	6.36983e-5
Ottesen et al., 2023	Risdiplam	7	106814891	106815190	HBP1	106815194	A	G	-0.19	rs760105714	6.36983e-5
Keller et al., 2022	Branaplam	12	4646545	4646680	C12orf4	4646691	A	C	-0.3	rs1032944146	6.36943e-5
Ottesen et al., 2023	Risdiplam	12	50796456	50796596	LARP4	50796574	T	C	0.1	rs996167657	6.36943e-5
Bhattacharyya et al., 2021	Branaplam	13	113736793	113736856	MCF2L	113736746	C	T	0.11	rs368629853	6.36943e-5
Bhattacharyya et al., 2021	Branaplam	15	40153021	40153123	GPR176	40153034	G	A	-0.26	rs149808561	6.36943e-5
Ottesen et al., 2023	Risdiplam	15	59960300	59960337	BNIP2	59960308	T	C	0.22	rs1242091128	6.36943e-5
Ottesen et al., 2023	Risdiplam	16	85022367	85022479	ZDHHC7	85022489	A	G	-0.25	rs1490522830	6.36943e-5
Bhattacharyya et al., 2021	Branaplam	19	58145154	58145273	ZNF211	58145150	G	T	-0.16	rs768019396	6.36943e-5
Keller et al., 2022	Branaplam	4	113559773	113559829	LARP7	113559797	C	T	-0.11	rs757123249	6.36943e-5
Ottesen et al., 2023	Risdiplam	4	123838654	123838859	NUDT6	123838841	C	T	-0.13	rs374499771	6.36943e-5
Ottesen et al., 2023	Risdiplam	7	104766227	104766321	SRPK2	104766327	T	C	-0.19	rs529311395	6.36943e-5
Ottesen et al., 2023	Risdiplam	1	7847256	7847306	PER3	7847292	G	A	-0.3	rs1291027205	6.36902e-5
Ottesen et al., 2023	Risdiplam	10	29821456	29822387	SVIL	29822361	T	C	-0.16	rs769533764	6.36902e-5
Ottesen et al., 2023	Risdiplam	10	103553441	103553501	OGA	103553471	G	C	0.12	rs543594363	6.36902e-5
Ottesen et al., 2023	Risdiplam	10	134162465	134162561	LRRC27	134162534	G	A	0.12	rs914597596	6.36902e-5
Ottesen et al., 2023	Risdiplam	16	684887	684956	METTL26	684917	C	T	-0.11	rs373232512	6.36902e-5
Bhattacharyya et al., 2021	Branaplam	19	58145154	58145273	ZNF211	58145168	G	T	-0.28	rs537988530	6.36902e-5
Ottesen et al., 2023	Risdiplam	2	9560117	9560229	ITGB1BP1	9560200	T	C	0.2	rs1023519496	6.36902e-5
Ottesen et al., 2023	Risdiplam	2	30371109	30371407	YPEL5	30371387	C	T	-0.17	rs1029980047	6.36902e-5
Bhattacharyya et al., 2021	Branaplam	2	190626146	190626251	OSGEPL1	190626222	T	G	0.1	rs761016322	6.36902e-5
Ottesen et al., 2023	Risdiplam	20	60729335	60729521	SS18L1	60729471	C	T	-0.16	rs1246813268	6.36902e-5
Ottesen et al., 2023	Branaplam	21	26960011	26960101	MRPL39	26960114	A	T	-0.14	rs1418531131	6.36902e-5
Bhattacharyya et al., 2021	Branaplam	6	90541983	90542039	CASP8AP2	90542014	A	G	0.12	rs1298785098	6.36902e-5
Ottesen et al., 2023	Risdiplam	6	144287293	144287422	PLAGL1	144287445	T	C	-0.26	rs953275688	6.36902e-5
Bhattacharyya et al., 2021	Branaplam	9	116797471	116797515	ZNF618	116797449	C	G	-0.19	rs1487288790	6.36902e-5
Ottesen et al., 2023	Risdiplam	1	52221990	52222030	OSBPL9	52222015	C	T	-0.14	rs370193883	6.36862e-5
Ottesen et al., 2023	Risdiplam	11	3382971	3390085	ZNF195	3390047	G	C	-0.18	rs1293200448	6.36862e-5
Ottesen et al., 2023	Risdiplam	14	99958281	99958657	CCNK	99958615	C	T	-0.1	rs755101602	6.36862e-5
Ottesen et al., 2023	Risdiplam	15	72311378	72311436	MYO9A	72311421	G	C	0.14	rs551250623	6.36862e-5
Ottesen et al., 2023	Risdiplam	16	684887	684956	METTL26	684906	G	A	-0.11	rs762396434	6.36862e-5
Bhattacharyya et al., 2021	Branaplam	16	15103356	15103418	PDXDC1	15103445	G	A	0.1	rs575361165	6.36862e-5
Ottesen et al., 2023	Risdiplam	18	59830762	59830889	PIGN	59830841	A	C	0.11	rs886441660	6.36862e-5
Bhattacharyya et al., 2021	Branaplam	3	108133079	108133275	MYH15	108133074	C	T	-0.87	rs777335262	6.36862e-5
Bhattacharyya et al., 2021	Branaplam	7	150728328	150728378	ABCB8	150728385	G	A	0.17	rs551203442	6.36862e-5
Keller et al., 2022	Branaplam	8	66633381	66633532	PDE7A	66633524	T	C	-0.1	rs1217096471	6.36862e-5
Ottesen et al., 2023	Risdiplam	1	170699416	170699489	PRRX1	170699473	C	T	-0.12	rs146552721	6.36821e-5
Ottesen et al., 2023	Risdiplam	12	124429214	124429287	CCDC92	124429253	C	T	-0.13	rs889965159	6.36821e-5
Ottesen et al., 2023	Branaplam	15	81165877	81165977	CEMIP	81165977	G	A	-0.26	rs1344968014	6.36821e-5
Keller et al., 2022	Branaplam	17	63012030	63012158	GNA13	63012160	T	A	-0.41	rs1454893530	6.36821e-5
Ottesen et al., 2023	Risdiplam	19	57027642	57027770	ZNF471	57027762	T	C	0.13	rs201587530	6.36821e-5
Ottesen et al., 2023	Risdiplam	2	30378714	30378776	YPEL5	30378730	G	A	-0.32	rs957436884	6.36821e-5
Ottesen et al., 2023	Risdiplam	2	70455474	70455594	TIA1	70455630	C	A	0.1	rs941572747	6.36821e-5
Ottesen et al., 2023	Risdiplam	20	54963741	54963840	AURKA	54963839	G	A	0.13	rs981095313	6.36821e-5
Monteys et al., 2021	Branaplam	3	12644977	12645036	RAF1	12644972	C	T	-0.25	rs1055998265	6.36821e-5
Bhattacharyya et al., 2021	Branaplam	4	119877718	119877721	SYNPO2	119877694	A	T	0.36	rs1234956324	6.36821e-5
Keller et al., 2022	Branaplam	5	175246438	175246493	CPLX2	175246452	T	C	0.15	rs371592536	6.36821e-5
Ottesen et al., 2023	Risdiplam	8	10677701	10677779	PINX1	10677761	C	T	-0.33	rs371353496	6.36821e-5
Ottesen et al., 2023	Risdiplam	8	19214712	19214794	SH2D4A	19214820	G	A	-0.16	rs201348960	6.36821e-5
Bhattacharyya et al., 2021	Branaplam	9	116797471	116797515	ZNF618	116797455	T	G	-0.21	rs1192634074	6.36821e-5
Ottesen et al., 2023	Risdiplam	1	36690570	36690703	THRAP3	36690687	A	C	0.1	rs560795452	6.3678e-5
Ottesen et al., 2023	Risdiplam	10	88603161	88603267	BMPR1A	88603272	G	A	-0.13	rs1018992298	6.3678e-5
Ottesen et al., 2023	Risdiplam	11	33369710	33369774	HIPK3	33369745	A	T	0.1	rs149837587	6.3678e-5
Bhattacharyya et al., 2021	Branaplam	15	40153021	40153123	GPR176	40153115	G	C	0.19	rs767557285	6.3678e-5
Bhattacharyya et al., 2021	Branaplam	20	34142143	34142157	ERGIC3	34142131	C	G	0.18	rs756855845	6.3678e-5
Bhattacharyya et al., 2021	Branaplam	6	90541983	90542039	CASP8AP2	90542001	T	C	0.31	rs752638609	6.3678e-5
Ottesen et al., 2023	Risdiplam	7	99951516	99951635	PILRB	99951585	G	A	0.25	rs921240212	6.3678e-5
Ottesen et al., 2023	Risdiplam	7	99951516	99951635	PILRB	99951585	G	C	0.2	rs921240212	6.3678e-5
Ottesen et al., 2023	Risdiplam	8	22396980	22397011	PPP3CC	22396994	C	T	-0.17	rs181246968	6.3678e-5
Bhattacharyya et al., 2021	Branaplam	13	44127603	44127709	ENOX1	44127648	T	A	-0.17	rs986974953	6.3674e-5
Bhattacharyya et al., 2021	Branaplam	2	197541839	197541916	CCDC150	197541928	T	G	-0.16	rs1470397955	6.3674e-5
Ottesen et al., 2023	Risdiplam	20	34327313	34327469	RBM39	34327423	G	A	0.11	rs1036222052	6.3674e-5
Keller et al., 2022	Branaplam	4	5743060	5743168	EVC	5743145	G	A	0.4	rs897280856	6.3674e-5
Keller et al., 2022	Branaplam	4	5743060	5743168	EVC	5743169	G	A	-0.38	rs1330701300	6.3674e-5
Ottesen et al., 2023	Risdiplam	11	95555661	95555740	CEP57	95555699	T	C	0.19	rs1456293267	6.36659e-5
Ottesen et al., 2023	Risdiplam	7	24888686	24888795	OSBPL3	24888759	G	A	-0.2	rs766081026	6.36659e-5
Ottesen et al., 2023	Risdiplam	X	24191722	24191840	ZFX	24191859	G	T	0.13	rs1443479641	4.98753e-5
Ottesen et al., 2023	Risdiplam	X	24191722	24191840	ZFX	24191814	C	T	-0.16	rs1325711262	4.75873e-5
Ottesen et al., 2023	Risdiplam	X	129843215	129843305	ENOX2	129843259	T	C	0.19	rs746329429	4.62214e-5
Ottesen et al., 2023	Risdiplam	X	153031612	153031779	PLXNB3	153031784	G	A	-0.32	.	4.59876e-5
Ottesen et al., 2023	Risdiplam	X	129843215	129843305	ENOX2	129843323	T	A	0.13	rs1332336354	4.59263e-5
Ottesen et al., 2023	Risdiplam	X	153031612	153031779	PLXNB3	153031783	G	A	0.42	rs782201402	4.58716e-5
Bhattacharyya et al., 2021	Branaplam	X	43517110	43517177	MAOA	43517126	G	A	-0.24	rs920753930	4.55726e-5
Bhattacharyya et al., 2021	Branaplam	X	83756437	83756519	HDX	83756526	G	A	0.11	rs1369459889	4.54525e-5
Bhattacharyya et al., 2021	Branaplam	X	43517110	43517177	MAOA	43517129	A	G	0.16	rs1254099551	4.53885e-5
Bhattacharyya et al., 2021	Branaplam	17	70845773	70845943	SLC39A11	70845945	T	G	-0.98	.	4.5041e-5
Ottesen et al., 2023	Branaplam	11	86037553	86037718	HIKESHI	86037723	G	C	-0.22	rs1386905783	4.1132e-5
Ottesen et al., 2023	Risdiplam	10	131639106	131639296	EBF3	131639299	G	T	-0.38	rs755178494	3.93608e-5
Keller et al., 2022	Branaplam	9	14089320	14089358	NFIB	14089362	T	C	-0.25	rs1433031492	3.90472e-5
Ottesen et al., 2023	Risdiplam	10	131639106	131639296	EBF3	131639325	T	A	0.12	rs774137183	3.88169e-5
Bhattacharyya et al., 2021	Branaplam	5	78937278	78937340	PAPD4	78937261	T	G	-0.35	rs1385686982	3.837e-5
Ottesen et al., 2023	Risdiplam	20	54965610	54965721	AURKA	54965722	C	T	-0.37	rs1284954028	3.80402e-5
Ottesen et al., 2023	Risdiplam	9	130950140	130950213	CIZ1	130950169	C	T	-0.1	rs749638928	3.55189e-5
Bhattacharyya et al., 2021	Branaplam	5	78937278	78937340	PAPD4	78937306	A	T	0.15	rs1269039858	3.42067e-5
Ottesen et al., 2023	Risdiplam	7	99716139	99716272	TAF6	99716280	A	C	-0.11	rs983826108	3.39259e-5
Keller et al., 2022	Branaplam	5	78937277	78937340	TENT2	78937313	A	C	-0.16	rs1460899189	3.38891e-5
Keller et al., 2022	Branaplam	9	14089320	14089358	NFIB	14089382	C	T	0.29	rs1435205546	3.34694e-5
Bhattacharyya et al., 2021	Branaplam	20	35127645	35127724	DLGAP4	35127762	C	G	-0.1	rs1212670673	3.34359e-5
Keller et al., 2022	Branaplam	5	78937277	78937340	TENT2	78937303	A	G	0.1	rs1292879786	3.34135e-5
Bhattacharyya et al., 2021	Branaplam	7	64002108	64002295	ZNF680	64002154	G	C	-0.12	rs1195995086	3.33489e-5
Ottesen et al., 2023	Risdiplam	1	168083692	168083787	GPR161	168083791	T	A	-0.11	rs966541287	3.32801e-5
Bhattacharyya et al., 2021	Branaplam	7	64002108	64002295	ZNF680	64002111	C	G	0.27	rs1239570040	3.32049e-5
Bhattacharyya et al., 2021	Branaplam	4	123247010	123247072	KIAA1109	123247020	C	T	-0.3	rs1295916623	3.32027e-5
Bhattacharyya et al., 2021	Branaplam	4	123247010	123247072	KIAA1109	123246985	T	A	0.15	.	3.30797e-5
Bhattacharyya et al., 2021	Branaplam	7	64002108	64002295	ZNF680	64002157	C	T	0.2	rs1239660629	3.3071e-5
Bhattacharyya et al., 2021	Branaplam	13	44204731	44204789	ENOX1	44204781	C	T	-0.3	rs1189481515	3.30644e-5
Ottesen et al., 2023	Risdiplam	7	99716139	99716272	TAF6	99716273	C	G	-0.53	rs1452856631	3.29316e-5
Bhattacharyya et al., 2021	Branaplam	4	123247010	123247072	KIAA1109	123247052	C	A	-0.16	rs1342973361	3.28515e-5
Bhattacharyya et al., 2021	Branaplam	20	35127645	35127724	DLGAP4	35127610	G	A	0.14	rs761758582	3.27225e-5
Ottesen et al., 2023	Risdiplam	19	12723038	12723179	ZNF791	12723148	C	T	-0.13	rs1164569397	3.27118e-5
Ottesen et al., 2023	Risdiplam	7	99716139	99716272	TAF6	99716275	G	C	-0.51	rs932960092	3.27011e-5
Bhattacharyya et al., 2021	Branaplam	20	35127645	35127724	DLGAP4	35127647	G	T	-0.24	rs1394437759	3.26243e-5
Bhattacharyya et al., 2021	Branaplam	20	35127645	35127724	DLGAP4	35127607	G	A	0.19	rs747356906	3.26115e-5
Keller et al., 2022	Branaplam	9	14089320	14089358	NFIB	14089342	C	T	0.12	rs1260026195	3.25542e-5
Keller et al., 2022	Branaplam	2	8961096	8961232	KIDINS220	8961247	A	T	-0.17	rs1465481530	3.25055e-5
Bhattacharyya et al., 2021	Branaplam	11	68228911	68228914	PPP6R3	68228917	A	C	-0.53	rs375863716	3.24486e-5
Ottesen et al., 2023	Risdiplam	7	99716139	99716272	TAF6	99716265	C	G	-0.11	rs1329788218	3.24023e-5
Ottesen et al., 2023	Branaplam	11	31649784	31649966	ELP4	31649958	A	G	0.11	rs984901871	3.23855e-5
Bhattacharyya et al., 2021	Branaplam	4	123247010	123247072	KIAA1109	123247000	T	A	-0.19	rs1399447459	3.23855e-5
Ottesen et al., 2023	Risdiplam	11	95620774	95620848	MTMR2	95620858	C	T	-0.13	rs1051954510	3.23646e-5
Ottesen et al., 2023	Risdiplam	10	131639106	131639296	EBF3	131639315	C	T	-0.73	rs10674137	3.22768e-5
Ottesen et al., 2023	Risdiplam	5	122941031	122941056	CSNK1G3	122941039	G	C	-0.12	rs781286741	3.22643e-5
Bhattacharyya et al., 2021	Branaplam	20	35127645	35127724	DLGAP4	35127701	C	A	-0.2	rs374380902	3.2256e-5
Ottesen et al., 2023	Branaplam	2	8965871	8966043	KIDINS220	8966042	T	C	0.11	rs1186490641	3.22331e-5
Bhattacharyya et al., 2021	Branaplam	4	123247010	123247072	KIAA1109	123247075	A	C	-0.3	rs941750003	3.2204e-5
Keller et al., 2022	Branaplam	9	126215104	126215187	DENND1A	126215188	C	A	-0.29	rs989163973	3.21626e-5
Ottesen et al., 2023	Risdiplam	11	117206319	117206396	CEP164	117206380	T	C	0.18	rs1156344843	3.21564e-5
Keller et al., 2022	Branaplam	2	8961096	8961232	KIDINS220	8961222	G	A	-0.11	rs1036773577	3.2144e-5
Ottesen et al., 2023	Risdiplam	20	54965610	54965721	AURKA	54965699	G	A	-0.12	rs1349810275	3.21357e-5
Ottesen et al., 2023	Risdiplam	14	103964837	103964865	MARK3	103964834	T	G	-0.25	rs909364256	3.21234e-5
Bhattacharyya et al., 2021	Branaplam	2	190626373	190626386	OSGEPL1	190626323	G	C	0.1	rs1273704994	3.21213e-5
Ottesen et al., 2023	Risdiplam	7	104766693	104766787	SRPK2	104766798	G	C	-0.1	rs774008701	3.21172e-5
Ottesen et al., 2023	Risdiplam	15	59960300	59960337	BNIP2	59960313	C	G	-0.14	rs971137678	3.20842e-5
Ottesen et al., 2023	Risdiplam	4	107242021	107242608	AIMP1	107242611	G	A	0.4	rs1313191222	3.20821e-5
Ottesen et al., 2023	Risdiplam	10	120864821	120865007	DENND10	120864986	G	C	0.11	rs944368656	3.2076e-5
Ottesen et al., 2023	Risdiplam	8	93074772	93074937	RUNX1T1	93074943	A	C	-0.21	rs761199947	3.20739e-5
Ottesen et al., 2023	Risdiplam	22	30230476	30230539	ASCC2	30230539	C	A	-0.28	rs1393906024	3.20677e-5
Keller et al., 2022	Branaplam	5	78937277	78937340	TENT2	78937362	T	C	-0.13	rs141995649	3.20677e-5
Ottesen et al., 2023	Risdiplam	20	54965610	54965721	AURKA	54965686	A	C	0.11	rs943593702	3.20636e-5
Ottesen et al., 2023	Risdiplam	9	124062332	124062404	GSN	124062363	G	T	-0.23	rs779134911	3.20616e-5
Ottesen et al., 2023	Risdiplam	19	12720682	12720788	ZNF490	12720792	C	G	0.18	rs1345568084	3.20513e-5
Ottesen et al., 2023	Risdiplam	22	40666124	40666284	TNRC6B	40666259	C	T	-0.14	rs1447434377	3.20451e-5
Ottesen et al., 2023	Risdiplam	9	124062332	124062404	GSN	124062389	A	C	0.13	rs201734352	3.20451e-5
Monteys et al., 2021	Branaplam	8	131173031	131173039	ASAP1	131173065	C	T	-0.1	rs1374046920	3.2041e-5
Ottesen et al., 2023	Risdiplam	19	6026172	6026248	RFX2	6026215	C	T	-0.19	rs756275822	3.20349e-5
Ottesen et al., 2023	Risdiplam	8	42390313	42390478	SLC20A2	42390478	C	T	-0.31	.	3.20287e-5
Ottesen et al., 2023	Risdiplam	12	45664243	45664307	ANO6	45664290	A	G	0.1	rs1184243068	3.20266e-5
Ottesen et al., 2023	Risdiplam	13	41835825	41835961	MTRF1	41835934	C	T	-0.17	rs1309394847	3.20102e-5
Ottesen et al., 2023	Risdiplam	19	19104445	19104549	SUGP2	19104558	G	A	0.12	rs190871086	3.20041e-5
Ottesen et al., 2023	Risdiplam	5	145889628	145889723	TCERG1	145889714	C	T	0.12	rs1463837795	3.20041e-5
Ottesen et al., 2023	Risdiplam	14	53518560	53518645	DDHD1	53518597	G	A	-0.18	rs759802126	3.2002e-5
Ottesen et al., 2023	Risdiplam	2	64069191	64069338	UGP2	64069341	A	T	-0.56	rs765892058	3.19939e-5
Ottesen et al., 2023	Risdiplam	3	16313650	16313828	OXNAD1	16313784	G	A	0.15	rs998392256	3.19939e-5
Keller et al., 2022	Branaplam	1	35485861	35485880	ZMYM6,AC114490.2	35485890	G	T	-0.13	rs1173039984	3.19918e-5
Keller et al., 2022	Branaplam	3	125189409	125189505	SNX4	125189506	C	A	-0.13	rs1253029158	3.19877e-5
Keller et al., 2022	Branaplam	3	125189409	125189505	SNX4	125189505	C	A	-0.12	rs1216764964	3.19775e-5
Ottesen et al., 2023	Risdiplam	10	69873988	69874053	MYPN	69874022	G	T	-0.11	rs141781197	3.19734e-5
Ottesen et al., 2023	Risdiplam	13	31195208	31195376	USPL1	31195362	G	A	-0.63	rs1268918773	3.19714e-5
Ottesen et al., 2023	Risdiplam	16	68287323	68287420	PLA2G15	68287420	G	A	-0.24	rs1171938090	3.19714e-5
Ottesen et al., 2023	Risdiplam	7	24902817	24902911	OSBPL3	24902884	C	T	-0.1	rs1319448412	3.19714e-5
Bhattacharyya et al., 2021	Branaplam	9	130127595	130127645	GARNL3	130127659	G	T	0.16	rs957428538	3.19714e-5
Ottesen et al., 2023	Risdiplam	2	20478342	20478580	PUM2	20478594	A	T	-0.14	rs748372949	3.19673e-5
Bhattacharyya et al., 2021	Branaplam	13	44204731	44204789	ENOX1	44204795	A	C	-0.45	rs1428999247	3.19611e-5
Ottesen et al., 2023	Risdiplam	17	79881227	79881292	MAFG	79881276	T	G	-0.12	rs1457757476	3.19611e-5
Ottesen et al., 2023	Risdiplam	20	49521301	49521386	ADNP	49521381	G	A	-0.14	rs949028783	3.19611e-5
Keller et al., 2022	Branaplam	7	100304120	100304223	POP7	100304193	G	C	-0.11	rs1337201910	3.19591e-5
Keller et al., 2022	Branaplam	7	100304120	100304223	POP7	100304223	G	A	-0.38	rs1485114271	3.19591e-5
Keller et al., 2022	Branaplam	1	161840761	161840851	ATF6	161840820	G	A	-0.21	rs16857524	3.1957e-5
Ottesen et al., 2023	Risdiplam	14	53518560	53518645	DDHD1	53518608	T	C	-0.11	rs761282968	3.1957e-5
Ottesen et al., 2023	Risdiplam	1	89485807	89485894	GBP3	89485912	C	A	0.18	rs1238894051	3.1955e-5
Ottesen et al., 2023	Risdiplam	17	49053222	49053262	SPAG9	49053242	G	A	-0.13	rs1219043944	3.19509e-5
Keller et al., 2022	Branaplam	5	77943260	77943561	LHFPL2	77943564	G	C	-0.19	rs1476434232	3.19468e-5
Ottesen et al., 2023	Risdiplam	3	16313650	16313828	OXNAD1	16313831	G	T	-0.74	rs1299042321	3.19448e-5
Ottesen et al., 2023	Branaplam	11	31649784	31649966	ELP4	31649918	T	C	0.12	rs1252636657	3.19407e-5
Ottesen et al., 2023	Risdiplam	4	166145088	166145209	KLHL2	166145192	G	T	-0.13	rs1225087948	3.19407e-5
Keller et al., 2022	Branaplam	1	37959740	37959764	MEAF6	37959749	G	A	-0.16	rs1280540969	3.19387e-5
Keller et al., 2022	Branaplam	1	161840761	161840851	ATF6	161840807	T	C	0.12	rs1395865792	3.19387e-5
Ottesen et al., 2023	Risdiplam	16	68287323	68287420	PLA2G15	68287402	C	A	-0.16	rs767004907	3.19387e-5
Ottesen et al., 2023	Risdiplam	6	147660313	147660374	STXBP5	147660357	A	G	-0.16	rs1264366095	3.19387e-5
Ottesen et al., 2023	Risdiplam	13	52593047	52593279	ALG11	52593252	G	T	-0.13	rs763636867	3.19366e-5
Keller et al., 2022	Branaplam	19	54642991	54643229	CNOT3	54643232	A	G	-0.22	.	3.19366e-5
Ottesen et al., 2023	Risdiplam	2	47185632	47185691	TTC7A	47185679	T	A	0.25	rs1175702205	3.19366e-5
Ottesen et al., 2023	Risdiplam	6	147660313	147660374	STXBP5	147660369	A	G	-0.23	rs747871908	3.19366e-5
Keller et al., 2022	Branaplam	1	161840761	161840851	ATF6	161840851	A	G	0.46	rs1281177360	3.19346e-5
Ottesen et al., 2023	Risdiplam	1	32136201	32136247	COL16A1	32136252	T	A	0.13	rs1451096963	3.19326e-5
Ottesen et al., 2023	Risdiplam	13	42871182	42871318	AKAP11	42871298	A	G	-0.14	rs746383286	3.19326e-5
Ottesen et al., 2023	Risdiplam	17	49053222	49053262	SPAG9	49053290	A	T	-0.19	rs1246850156	3.19326e-5
Keller et al., 2022	Branaplam	2	8961096	8961232	KIDINS220	8961183	T	C	0.22	rs939716232	3.19326e-5
Bhattacharyya et al., 2021	Branaplam	13	113729312	113729503	MCF2L	113729503	G	A	-0.32	rs145126289	3.19305e-5
Ottesen et al., 2023	Risdiplam	16	30662312	30662448	PRR14	30662496	G	C	-0.13	rs1322781147	3.19305e-5
Keller et al., 2022	Branaplam	1	35485861	35485880	ZMYM6,AC114490.2	35485904	T	G	-0.14	rs901402690	3.19285e-5
Ottesen et al., 2023	Risdiplam	10	75599295	75599359	CAMK2G	75599358	A	T	-0.25	rs1488498623	3.19285e-5
Ottesen et al., 2023	Risdiplam	2	47185632	47185691	TTC7A	47185643	G	A	-0.1	rs888973604	3.19285e-5
Ottesen et al., 2023	Risdiplam	20	48467345	48467381	SLC9A8	48467387	T	A	-0.11	rs769515100	3.19285e-5
Ottesen et al., 2023	Risdiplam	3	49526057	49526178	DAG1	49526183	G	A	-0.18	rs747219327	3.19285e-5
Ottesen et al., 2023	Risdiplam	3	16313650	16313828	OXNAD1	16313815	C	G	-0.1	rs1463201660	3.19244e-5
Keller et al., 2022	Branaplam	6	76331642	76331687	SENP6	76331643	G	A	-0.35	rs1443067754	3.19244e-5
Ottesen et al., 2023	Risdiplam	3	49526057	49526178	DAG1	49526176	C	T	-0.11	rs1231376694	3.19224e-5
Ottesen et al., 2023	Risdiplam	14	24700856	24700943	NEDD8	24700927	A	G	0.12	rs1000316790	3.19203e-5
Ottesen et al., 2023	Risdiplam	20	48467345	48467381	SLC9A8	48467361	T	C	0.18	rs780201322	3.19203e-5
Bhattacharyya et al., 2021	Branaplam	3	121518043	121518140	IQCB1	121518095	A	G	0.16	rs886057828	3.19203e-5
Ottesen et al., 2023	Risdiplam	6	127606351	127606493	RNF146	127606494	G	A	-0.15	rs777980589	3.19203e-5
Ottesen et al., 2023	Risdiplam	6	131199242	131199390	EPB41L2	131199383	T	C	-0.13	rs1462944699	3.19203e-5
Keller et al., 2022	Branaplam	19	54642991	54643229	CNOT3	54643211	G	A	0.16	rs1287237214	3.19183e-5
Ottesen et al., 2023	Risdiplam	2	42488259	42488434	EML4	42488435	G	A	-0.73	rs745758418	3.19183e-5
Keller et al., 2022	Branaplam	3	108284744	108284925	CIP2A	108284914	A	G	0.15	rs1213942259	3.19183e-5
Bhattacharyya et al., 2021	Branaplam	14	77753576	77753614	POMT2	77753631	G	A	0.16	rs1488099927	3.19163e-5
Bhattacharyya et al., 2021	Branaplam	17	79684724	79684786	SLC25A10	79684717	G	A	0.13	rs907737758	3.19163e-5
Bhattacharyya et al., 2021	Branaplam	17	79684724	79684786	SLC25A10	79684717	G	A	0.13	rs907737758	3.19163e-5
Ottesen et al., 2023	Risdiplam	2	20478342	20478580	PUM2	20478562	C	T	0.13	rs1205341144	3.19163e-5
Ottesen et al., 2023	Risdiplam	1	183775507	183775619	RGL1	183775610	A	T	-0.11	rs1312341027	3.19142e-5
Ottesen et al., 2023	Risdiplam	12	70688015	70688074	CNOT2	70688042	C	G	0.21	.	3.19142e-5
Keller et al., 2022	Branaplam	19	54642991	54643229	CNOT3	54643188	A	G	-0.13	.	3.19142e-5
Keller et al., 2022	Branaplam	2	27260129	27260168	TMEM214	27260173	G	A	-0.13	rs764157054	3.19142e-5
Ottesen et al., 2023	Risdiplam	1	220253067	220253196	BPNT1	220253161	G	A	-0.1	rs757240318	3.19122e-5
Ottesen et al., 2023	Risdiplam	10	27044582	27044670	ABI1	27044665	T	C	0.1	rs201139353	3.19122e-5
Ottesen et al., 2023	Risdiplam	3	49526057	49526178	DAG1	49526185	G	A	0.14	rs1011764240	3.19122e-5
Ottesen et al., 2023	Risdiplam	5	102523013	102523077	PPIP5K2	102523082	G	A	-0.61	.	3.19122e-5
Bhattacharyya et al., 2021	Branaplam	12	2970545	2970578	FOXM1	2970540	C	T	-0.27	rs755366562	3.19101e-5
Ottesen et al., 2023	Branaplam	22	41623577	41623683	L3MBTL2	41623645	C	T	-0.25	rs774001364	3.19101e-5
Ottesen et al., 2023	Branaplam	13	77677342	77677445	MYCBP2	77677412	C	T	-0.11	rs1330132143	3.19081e-5
Bhattacharyya et al., 2021	Branaplam	17	79684724	79684786	SLC25A10	79684718	C	T	0.15	rs1250659208	3.19081e-5
Bhattacharyya et al., 2021	Branaplam	17	79684724	79684786	SLC25A10	79684718	C	T	0.15	rs1250659208	3.19081e-5
Ottesen et al., 2023	Risdiplam	3	145795647	145795711	PLOD2	145795707	A	G	0.13	rs767311488	3.19081e-5
Ottesen et al., 2023	Risdiplam	1	32136201	32136247	COL16A1	32136203	A	C	0.5	rs199801684	3.19061e-5
Bhattacharyya et al., 2021	Branaplam	17	79684724	79684786	SLC25A10	79684759	C	T	-0.28	rs374060587	3.19061e-5
Bhattacharyya et al., 2021	Branaplam	17	79684724	79684786	SLC25A10	79684759	C	T	-0.28	rs374060587	3.19061e-5
Ottesen et al., 2023	Risdiplam	5	98204716	98204981	CHD1	98204942	T	A	-0.1	rs781400582	3.19061e-5
Ottesen et al., 2023	Risdiplam	13	41835825	41835961	MTRF1	41835953	G	C	-0.35	rs1293338908	3.1904e-5
Bhattacharyya et al., 2021	Branaplam	13	113750864	113750967	MCF2L	113750972	G	C	-0.34	rs774323298	3.1904e-5
Keller et al., 2022	Branaplam	1	37959740	37959764	MEAF6	37959738	T	G	-0.19	rs1322487734	3.1902e-5
Ottesen et al., 2023	Branaplam	13	77677342	77677445	MYCBP2	77677461	T	C	-0.47	rs765343587	3.19e-5
Ottesen et al., 2023	Risdiplam	16	2166832	2167017	PKD1	2167036	G	A	0.14	rs755150845	3.19e-5
Bhattacharyya et al., 2021	Branaplam	19	8320706	8320763	CERS4	8320704	A	C	-0.98	rs781254382	3.19e-5
Ottesen et al., 2023	Branaplam	13	77677342	77677445	MYCBP2	77677433	C	A	-0.11	rs527612562	3.18979e-5
Ottesen et al., 2023	Risdiplam	14	31074709	31075018	G2E3	31075019	G	T	-0.81	rs1228100517	3.18979e-5
Keller et al., 2022	Branaplam	14	67454652	67454724	GPHN	67454735	A	T	0.1	.	3.18979e-5
Ottesen et al., 2023	Risdiplam	14	97026984	97027048	PAPOLA	97027040	G	A	-0.22	rs1160525720	3.18979e-5
Keller et al., 2022	Branaplam	19	54642991	54643229	CNOT3	54643186	C	T	-0.1	rs771662818	3.18979e-5
Keller et al., 2022	Branaplam	3	108284744	108284778	CIP2A	108284758	A	G	0.31	rs1323673889	3.18979e-5
Ottesen et al., 2023	Risdiplam	6	86248554	86248582	SNX14	86248556	C	T	-0.8	rs776895778	3.18979e-5
Ottesen et al., 2023	Branaplam	8	10645132	10645335	PINX1	10645314	C	T	-0.16	rs966367968	3.18979e-5
Ottesen et al., 2023	Risdiplam	1	151297219	151297393	PI4KB	151297404	A	T	-0.32	rs1467479637	3.18959e-5
Ottesen et al., 2023	Risdiplam	12	70688015	70688074	CNOT2	70688036	C	T	-0.16	rs1281725391	3.18959e-5
Ottesen et al., 2023	Risdiplam	14	97026984	97027048	PAPOLA	97027007	A	G	0.1	rs148609068	3.18959e-5
Bhattacharyya et al., 2021	Branaplam	16	341190	341297	AXIN1	341307	A	C	-0.17	rs746463068	3.18959e-5
Keller et al., 2022	Branaplam	5	77943260	77943561	LHFPL2	77943528	A	C	0.1	rs747851581	3.18959e-5
Ottesen et al., 2023	Branaplam	11	110134055	110134160	RDX	110134121	C	T	0.11	rs1220246661	3.18939e-5
Ottesen et al., 2023	Risdiplam	13	38143435	38143520	POSTN	38143490	C	T	0.27	rs760393463	3.18939e-5
Keller et al., 2022	Branaplam	14	67454652	67454724	GPHN	67454729	G	A	-0.31	rs1177219565	3.18939e-5
Ottesen et al., 2023	Risdiplam	15	59191666	59192082	SLTM	59192094	G	A	0.19	rs754021814	3.18939e-5
Ottesen et al., 2023	Risdiplam	2	39216409	39216455	SOS1	39216432	C	T	-0.2	rs1342428273	3.18939e-5
Ottesen et al., 2023	Risdiplam	22	20873163	20873282	MED15	20873289	G	A	0.16	rs1453486002	3.18939e-5
Keller et al., 2022	Branaplam	3	108284744	108284778	CIP2A	108284780	T	C	-0.14	rs1304372515	3.18939e-5
Ottesen et al., 2023	Risdiplam	3	152164491	152164546	MBNL1	152164528	C	T	-0.17	rs1344857180	3.18939e-5
Bhattacharyya et al., 2021	Branaplam	1	54413461	54413494	LRRC42	54413474	A	G	0.2	rs1345491646	3.18918e-5
Ottesen et al., 2023	Branaplam	13	77677342	77677445	MYCBP2	77677413	G	C	-0.15	rs1335888626	3.18918e-5
Keller et al., 2022	Branaplam	18	34322339	34322431	FHOD3	34322443	G	A	-0.11	rs1393581915	3.18918e-5
Ottesen et al., 2023	Risdiplam	19	1615282	1615514	TCF3	1615512	C	T	-0.16	rs777462627	3.18918e-5
Ottesen et al., 2023	Branaplam	19	47237071	47237132	STRN4	47237155	G	C	-0.11	rs1010789683	3.18918e-5
Keller et al., 2022	Branaplam	2	8950790	8950908	KIDINS220	8950934	T	C	-0.22	rs1196291225	3.18918e-5
Ottesen et al., 2023	Risdiplam	22	41680903	41681157	RANGAP1	41681159	T	C	-0.29	rs1362085417	3.18918e-5
Ottesen et al., 2023	Risdiplam	6	170876312	170876593	TBP	170876562	G	A	-0.11	rs1211126827	3.18918e-5
Ottesen et al., 2023	Risdiplam	7	48141419	48141467	UPP1	48141505	A	G	-0.1	rs764051954	3.18918e-5
Ottesen et al., 2023	Risdiplam	1	151297219	151297393	PI4KB	151297381	C	T	-0.15	rs749423082	3.18898e-5
Ottesen et al., 2023	Risdiplam	1	204966296	204966534	NFASC	204966542	G	A	0.13	rs781658696	3.18898e-5
Ottesen et al., 2023	Risdiplam	12	100522356	100522503	UHRF1BP1L	100522457	T	G	0.15	rs1280296524	3.18898e-5
Ottesen et al., 2023	Risdiplam	16	90015823	90016046	DEF8	90016041	G	T	0.2	rs199997286	3.18898e-5
Ottesen et al., 2023	Risdiplam	16	90015823	90016046	DEF8	90016051	G	A	-0.36	rs1470661130	3.18898e-5
Ottesen et al., 2023	Risdiplam	2	70417673	70417847	C2orf42	70417849	T	C	-0.28	rs978884358	3.18898e-5
Ottesen et al., 2023	Risdiplam	3	145795647	145795711	PLOD2	145795680	G	A	-0.16	rs149042182	3.18898e-5
Ottesen et al., 2023	Risdiplam	6	168314081	168314103	AFDN	168314080	C	T	-0.2	rs1279227716	3.18898e-5
Ottesen et al., 2023	Risdiplam	15	59191666	59192082	SLTM	59192089	G	A	0.18	rs778110318	3.18878e-5
Ottesen et al., 2023	Risdiplam	15	59191666	59192082	SLTM	59192092	G	C	-0.19	rs1440474706	3.18878e-5
Ottesen et al., 2023	Branaplam	16	84537562	84537753	MEAK7	84537756	G	C	-0.11	rs1009891986	3.18878e-5
Bhattacharyya et al., 2021	Branaplam	17	79684724	79684786	SLC25A10	79684726	G	A	0.19	rs922777442	3.18878e-5
Bhattacharyya et al., 2021	Branaplam	17	79684724	79684786	SLC25A10	79684726	G	A	0.19	rs922777442	3.18878e-5
Keller et al., 2022	Branaplam	3	108284744	108284778	CIP2A	108284778	T	G	-0.1	rs1393407140	3.18878e-5
Keller et al., 2022	Branaplam	3	108284744	108284778	CIP2A	108284779	C	A	-0.14	rs1440451440	3.18878e-5
Bhattacharyya et al., 2021	Branaplam	7	91875158	91875219	KRIT1	91875166	G	A	-0.1	rs1418945901	3.18878e-5
Ottesen et al., 2023	Risdiplam	15	89422647	89423841	HAPLN3	89423803	C	G	0.52	rs1438485309	3.18857e-5
Ottesen et al., 2023	Risdiplam	18	46066127	46066202	CTIF	46066207	G	C	-0.16	rs938174607	3.18857e-5
Ottesen et al., 2023	Risdiplam	20	2816683	2816960	PCED1A	2816924	G	C	0.19	rs778967448	3.18857e-5
Ottesen et al., 2023	Risdiplam	3	145795647	145795711	PLOD2	145795737	A	C	-0.21	rs778098292	3.18857e-5
Ottesen et al., 2023	Branaplam	1	243340002	243340118	CEP170	243340136	G	A	0.11	rs1170949709	3.18837e-5
Ottesen et al., 2023	Risdiplam	11	67957382	67957619	KMT5B	67957637	T	A	0.12	rs1303336403	3.18837e-5
Ottesen et al., 2023	Risdiplam	11	118484007	118484165	PHLDB1	118484165	G	A	-0.64	.	3.18837e-5
Ottesen et al., 2023	Risdiplam	14	75412914	75412978	PGF	75412950	T	C	-0.35	rs1422465318	3.18837e-5
Bhattacharyya et al., 2021	Branaplam	14	77753576	77753614	POMT2	77753592	G	C	-0.1	rs894559193	3.18837e-5
Ottesen et al., 2023	Risdiplam	17	42152335	42152455	G6PC3	42152476	G	A	-0.19	rs367983098	3.18837e-5
Bhattacharyya et al., 2021	Branaplam	18	34322340	34322431	FHOD3	34322304	C	T	0.15	rs532550657	3.18837e-5
Keller et al., 2022	Branaplam	19	54632111	54632180	PRPF31	54632158	C	T	-0.11	.	3.18837e-5
Ottesen et al., 2023	Risdiplam	2	20478342	20478580	PUM2	20478536	A	T	-0.1	rs1236740378	3.18837e-5
Ottesen et al., 2023	Risdiplam	2	47185632	47185691	TTC7A	47185677	G	A	0.24	rs1018960408	3.18837e-5
Ottesen et al., 2023	Risdiplam	22	46739157	46739265	TRMU	46739216	C	T	-0.12	rs1363615669	3.18837e-5
Ottesen et al., 2023	Risdiplam	4	54306747	54306775	FIP1L1	54306757	A	G	0.22	rs1485676787	3.18837e-5
Ottesen et al., 2023	Risdiplam	7	48141419	48141467	UPP1	48141467	G	A	-0.19	rs1189822034	3.18837e-5
Ottesen et al., 2023	Risdiplam	9	131035062	131035144	GOLGA2	131035115	G	A	-0.17	rs1306956830	3.18837e-5
Bhattacharyya et al., 2021	Branaplam	1	54413461	54413494	LRRC42	54413473	G	C	-0.11	rs902152513	3.18817e-5
Ottesen et al., 2023	Risdiplam	10	75579288	75579403	CAMK2G	75579412	C	A	0.13	rs201010279	3.18817e-5
Ottesen et al., 2023	Risdiplam	11	126305161	126305198	KIRREL3	126305188	C	T	-0.1	rs1402921777	3.18817e-5
Bhattacharyya et al., 2021	Branaplam	13	77692475	77692630	MYCBP2	77692591	C	T	-0.1	rs1488429256	3.18817e-5
Bhattacharyya et al., 2021	Branaplam	13	113750864	113750967	MCF2L	113750863	G	A	-0.92	rs1033926768	3.18817e-5
Ottesen et al., 2023	Risdiplam	15	89422647	89423841	HAPLN3	89423831	A	G	0.11	rs1226692031	3.18817e-5
Ottesen et al., 2023	Risdiplam	16	4736258	4736304	MGRN1	4736303	C	T	-0.11	rs1216176472	3.18817e-5
Ottesen et al., 2023	Risdiplam	3	15132844	15133000	RBSN	15132968	C	T	-0.1	rs1053627749	3.18817e-5
Ottesen et al., 2023	Risdiplam	3	145795647	145795711	PLOD2	145795683	G	C	-0.18	rs761506761	3.18817e-5
Ottesen et al., 2023	Risdiplam	6	56879258	56879323	BEND6	56879278	C	T	-0.22	rs919074516	3.18817e-5
Bhattacharyya et al., 2021	Branaplam	7	91875158	91875219	KRIT1	91875120	T	C	0.12	rs756850196	3.18817e-5
Bhattacharyya et al., 2021	Branaplam	1	28844486	28844820	RCC1	28844485	G	C	-0.12	rs1231358975	3.18796e-5
Ottesen et al., 2023	Risdiplam	1	151297219	151297393	PI4KB	151297382	G	A	-0.18	rs374403591	3.18796e-5
Ottesen et al., 2023	Risdiplam	1	171560289	171560343	PRRC2C	171560309	G	A	0.11	rs1289888416	3.18796e-5
Ottesen et al., 2023	Risdiplam	11	126305161	126305198	KIRREL3	126305158	C	G	-0.21	rs1198264884	3.18796e-5
Ottesen et al., 2023	Risdiplam	13	42860120	42860171	AKAP11	42860155	G	T	-0.38	rs1195805129	3.18796e-5
Ottesen et al., 2023	Risdiplam	16	4736258	4736304	MGRN1	4736286	G	A	-0.34	rs1157957045	3.18796e-5
Ottesen et al., 2023	Risdiplam	20	2820433	2820579	PCED1A	2820587	G	C	-0.42	rs374289544	3.18796e-5
Ottesen et al., 2023	Risdiplam	1	16047822	16047883	PLEKHM2	16047852	A	G	0.14	rs1173470606	3.18776e-5
Ottesen et al., 2023	Risdiplam	13	41835825	41835961	MTRF1	41835951	T	C	0.13	rs1413691716	3.18776e-5
Ottesen et al., 2023	Risdiplam	3	48731890	48731958	IP6K2	48731911	C	A	0.58	rs1239934700	3.18776e-5
Ottesen et al., 2023	Risdiplam	3	48731890	48731958	IP6K2	48731911	C	T	0.67	rs1239934700	3.18776e-5
Ottesen et al., 2023	Risdiplam	1	89485807	89485894	GBP3	89485909	A	G	-0.12	rs1370771310	3.18756e-5
Ottesen et al., 2023	Risdiplam	11	124496367	124496505	TBRG1	124496553	G	A	-0.11	rs1475747346	3.18756e-5
Bhattacharyya et al., 2021	Branaplam	13	113720360	113720484	MCF2L	113720410	C	T	-0.1	rs912839303	3.18756e-5
Bhattacharyya et al., 2021	Branaplam	2	190626146	190626251	OSGEPL1	190626268	T	C	0.19	rs1369292364	3.18756e-5
Ottesen et al., 2023	Risdiplam	4	15480841	15480952	CC2D2A	15480958	T	G	-0.13	rs1394812612	3.18756e-5
Ottesen et al., 2023	Risdiplam	6	97681735	97681856	MMS22L	97681832	G	A	-0.34	rs753608483	3.18756e-5
Ottesen et al., 2023	Risdiplam	10	75579288	75579403	CAMK2G	75579447	C	T	-0.62	rs1388643989	3.18735e-5
Keller et al., 2022	Branaplam	14	67454652	67454724	GPHN	67454731	T	G	-0.16	.	3.18735e-5
Ottesen et al., 2023	Risdiplam	16	2142953	2143094	PKD1	2143053	C	T	-0.1	rs749136085	3.18735e-5
Ottesen et al., 2023	Risdiplam	17	8113493	8113543	AURKB	8113559	G	C	-0.5	rs200465843	3.18735e-5
Bhattacharyya et al., 2021	Branaplam	4	113559774	113559829	LARP7	113559758	G	T	0.26	.	3.18735e-5
Ottesen et al., 2023	Risdiplam	6	97681735	97681856	MMS22L	97681831	C	T	-0.33	rs763945699	3.18735e-5
Ottesen et al., 2023	Risdiplam	8	25307894	25307997	KCTD9	25308008	G	C	-0.11	rs1282809580	3.18735e-5
Ottesen et al., 2023	Risdiplam	1	68947727	68948580	DEPDC1	68948604	T	C	-0.12	rs1336941855	3.18715e-5
Ottesen et al., 2023	Branaplam	1	234536597	234536694	TARBP1	234536670	C	T	-0.18	rs1333882864	3.18715e-5
Ottesen et al., 2023	Risdiplam	11	11901722	11901927	USP47	11901901	G	A	0.1	rs761067902	3.18715e-5
Bhattacharyya et al., 2021	Branaplam	12	6932806	6932929	GPR162	6932813	T	G	0.11	.	3.18715e-5
Ottesen et al., 2023	Risdiplam	12	51476302	51476477	CSRNP2	51476438	C	A	-0.12	rs748029853	3.18715e-5
Ottesen et al., 2023	Risdiplam	15	89436203	89436343	HAPLN3	89436367	C	T	0.18	rs977808276	3.18715e-5
Ottesen et al., 2023	Risdiplam	15	91512307	91512350	PRC1	91512320	C	A	-0.12	rs368941220	3.18715e-5
Ottesen et al., 2023	Risdiplam	15	91512307	91512350	PRC1	91512343	G	A	-0.35	rs535089776	3.18715e-5
Ottesen et al., 2023	Risdiplam	19	1615282	1615484	TCF3	1615488	G	T	0.14	rs778885981	3.18715e-5
Ottesen et al., 2023	Risdiplam	2	191777917	191778090	GLS	191778088	T	C	0.33	rs1259409085	3.18715e-5
Ottesen et al., 2023	Risdiplam	20	2816683	2816960	PCED1A	2816942	C	G	0.26	rs773355386	3.18715e-5
Ottesen et al., 2023	Risdiplam	20	49521301	49521386	ADNP	49521418	A	C	-0.1	rs1388347238	3.18715e-5
Ottesen et al., 2023	Risdiplam	22	41188527	41188680	SLC25A17	41188680	G	C	0.26	rs141590703	3.18715e-5
Ottesen et al., 2023	Risdiplam	4	38870017	38870167	FAM114A1	38870174	A	G	-0.31	rs939739350	3.18715e-5
Ottesen et al., 2023	Branaplam	5	135488362	135488447	SMAD5	135488422	A	C	0.34	rs1189916718	3.18715e-5
Ottesen et al., 2023	Risdiplam	8	120608085	120608242	ENPP2	120608253	G	A	0.14	rs754127383	3.18715e-5
Keller et al., 2022	Branaplam	1	37959740	37959764	MEAF6	37959789	A	C	-0.22	rs1385218408	3.18695e-5
Ottesen et al., 2023	Risdiplam	1	161130154	161130296	USP21	161130297	G	A	-0.57	rs1006149362	3.18695e-5
Keller et al., 2022	Branaplam	12	39835763	39835889	KIF21A	39835901	C	T	-0.2	rs1044700887	3.18695e-5
Ottesen et al., 2023	Branaplam	13	20992535	20993223	CRYL1	20993241	G	A	0.13	rs1286373348	3.18695e-5
Ottesen et al., 2023	Risdiplam	14	45579095	45579196	PRPF39	45579219	G	T	0.12	rs1234060760	3.18695e-5
Ottesen et al., 2023	Risdiplam	14	75412914	75412978	PGF	75412996	T	A	-0.12	rs1312242798	3.18695e-5
Bhattacharyya et al., 2021	Branaplam	14	77753576	77753614	POMT2	77753613	A	G	-0.16	rs1259145045	3.18695e-5
Bhattacharyya et al., 2021	Branaplam	17	62132098	62132188	ERN1	62132098	C	T	-0.39	rs1384961565	3.18695e-5
Ottesen et al., 2023	Risdiplam	17	80165605	80165924	CCDC57	80165882	G	T	-0.11	rs992949361	3.18695e-5
Ottesen et al., 2023	Risdiplam	18	59830762	59830889	PIGN	59830890	C	T	-0.82	rs1238378057	3.18695e-5
Ottesen et al., 2023	Risdiplam	2	56570012	56570090	CCDC85A	56570076	C	T	-0.12	rs867530684	3.18695e-5
Ottesen et al., 2023	Risdiplam	4	38870017	38870167	FAM114A1	38870163	A	C	-0.12	rs1472915369	3.18695e-5
Ottesen et al., 2023	Risdiplam	7	92776194	92776459	SAMD9L	92776453	G	A	-0.16	rs1459673547	3.18695e-5
Ottesen et al., 2023	Risdiplam	9	130323425	130323516	NIBAN2	130323470	G	A	-0.1	rs1402257451	3.18695e-5
Ottesen et al., 2023	Risdiplam	9	130323425	130323516	NIBAN2	130323496	A	G	0.14	rs1036173083	3.18695e-5
Ottesen et al., 2023	Risdiplam	9	131871456	131871556	CRAT	131871523	C	T	0.12	rs934121229	3.18695e-5
Ottesen et al., 2023	Risdiplam	1	71531359	71531435	ZRANB2	71531414	A	C	0.19	rs1204581892	3.18674e-5
Ottesen et al., 2023	Risdiplam	1	204971722	204971876	NFASC	204971875	A	G	-0.29	rs1352635439	3.18674e-5
Ottesen et al., 2023	Risdiplam	10	134162465	134162561	LRRC27	134162519	C	A	-0.35	rs770817098	3.18674e-5
Ottesen et al., 2023	Risdiplam	10	134162465	134162561	LRRC27	134162519	C	T	-0.17	rs770817098	3.18674e-5
Ottesen et al., 2023	Risdiplam	11	11901722	11901927	USP47	11901957	T	G	-0.11	rs1248358055	3.18674e-5
Ottesen et al., 2023	Risdiplam	12	57999125	57999514	DTX3	57999516	T	C	-0.49	rs753081395	3.18674e-5
Ottesen et al., 2023	Risdiplam	14	105181619	105181677	INF2	105181678	G	C	-0.28	rs758452999	3.18674e-5
Ottesen et al., 2023	Risdiplam	15	49925715	49925809	DTWD1	49925784	G	C	0.12	rs1003432987	3.18674e-5
Bhattacharyya et al., 2021	Branaplam	17	73887894	73887957	TRIM65	73887914	A	C	0.25	rs758468327	3.18674e-5
Bhattacharyya et al., 2021	Branaplam	18	34322340	34322431	FHOD3	34322364	T	C	0.15	rs1418880580	3.18674e-5
Ottesen et al., 2023	Risdiplam	2	119988194	119988610	STEAP3	119988640	G	A	-0.1	rs577056612	3.18674e-5
Ottesen et al., 2023	Branaplam	20	32980541	32980720	ITCH	32980678	C	T	-0.12	rs912572692	3.18674e-5
Ottesen et al., 2023	Risdiplam	20	62562460	62562535	DNAJC5	62562536	G	A	-0.84	rs1024883390	3.18674e-5
Ottesen et al., 2023	Risdiplam	3	57911570	57911661	SLMAP	57911641	G	A	-0.11	rs757046462	3.18674e-5
Ottesen et al., 2023	Risdiplam	4	15009960	15010051	CPEB2	15010007	C	T	-0.33	rs1398072019	3.18674e-5
Ottesen et al., 2023	Risdiplam	4	38870017	38870167	FAM114A1	38870143	G	A	-0.14	rs1040194189	3.18674e-5
Ottesen et al., 2023	Risdiplam	4	38870017	38870167	FAM114A1	38870143	G	C	-0.12	rs1040194189	3.18674e-5
Ottesen et al., 2023	Risdiplam	4	56755052	56755098	EXOC1	56755066	G	A	-0.14	rs1232404180	3.18674e-5
Ottesen et al., 2023	Risdiplam	7	50772835	50773020	GRB10	50773021	C	T	-0.42	.	3.18674e-5
Ottesen et al., 2023	Risdiplam	7	92776194	92776459	SAMD9L	92776413	G	A	-0.17	rs1315743985	3.18674e-5
Ottesen et al., 2023	Branaplam	9	108223799	108223896	FSD1L	108223896	G	T	-0.85	rs1186958890	3.18674e-5
Ottesen et al., 2023	Branaplam	1	12041865	12041910	MFN2	12041895	C	T	0.11	rs1216934830	3.18654e-5
Ottesen et al., 2023	Risdiplam	10	27044582	27044670	ABI1	27044655	G	C	0.15	rs908247006	3.18654e-5
Ottesen et al., 2023	Risdiplam	10	32142992	32143134	ARHGAP12	32143135	C	G	-0.97	rs767639890	3.18654e-5
Ottesen et al., 2023	Risdiplam	11	11901722	11901927	USP47	11901908	G	T	-0.19	.	3.18654e-5
Bhattacharyya et al., 2021	Branaplam	12	6932806	6932929	GPR162	6932800	T	C	-0.22	.	3.18654e-5
Bhattacharyya et al., 2021	Branaplam	13	77692475	77692630	MYCBP2	77692508	G	A	-0.14	rs1195894684	3.18654e-5
Bhattacharyya et al., 2021	Branaplam	13	113714907	113715026	MCF2L	113714907	G	A	-0.2	rs141491899	3.18654e-5
Bhattacharyya et al., 2021	Branaplam	13	113714907	113715026	MCF2L	113714907	G	T	-0.37	rs141491899	3.18654e-5
Bhattacharyya et al., 2021	Branaplam	13	113714907	113715026	MCF2L	113715026	G	A	-0.53	rs758252641	3.18654e-5
Ottesen et al., 2023	Risdiplam	14	105181619	105181677	INF2	105181682	G	A	-0.26	rs764188359	3.18654e-5
Ottesen et al., 2023	Risdiplam	15	89422647	89423841	HAPLN3	89423841	C	T	-0.14	rs1249754342	3.18654e-5
Bhattacharyya et al., 2021	Branaplam	16	24769760	24769920	TNRC6A	24769760	G	A	-0.1	rs1438719641	3.18654e-5
Ottesen et al., 2023	Risdiplam	17	5014369	5014514	ZNF232	5014506	A	T	0.11	rs1313090912	3.18654e-5
Ottesen et al., 2023	Risdiplam	17	27905978	27906006	GIT1	27906008	T	C	-0.58	rs1358955134	3.18654e-5
Bhattacharyya et al., 2021	Branaplam	18	34322340	34322431	FHOD3	34322350	A	G	0.12	rs370747972	3.18654e-5
Keller et al., 2022	Branaplam	19	14284107	14284211	ADGRL1	14284168	G	C	-0.21	rs80055970	3.18654e-5
Keller et al., 2022	Branaplam	2	75929834	75929933	GCFC2	75929900	A	C	0.11	rs1224434998	3.18654e-5
Ottesen et al., 2023	Risdiplam	2	160284450	160284553	BAZ2B	160284552	T	C	0.17	rs1323069105	3.18654e-5
Ottesen et al., 2023	Risdiplam	22	29946715	29946832	THOC5	29946857	C	A	0.18	.	3.18654e-5
Ottesen et al., 2023	Risdiplam	4	153791903	153792000	ARFIP1	153791962	G	A	-0.2	rs142219628	3.18654e-5
Keller et al., 2022	Branaplam	5	77070008	77070041	TBCA	77070044	G	C	-0.14	rs1165788938	3.18654e-5
Ottesen et al., 2023	Risdiplam	5	134686511	134686603	MACROH2A1	134686607	T	C	0.12	rs775729560	3.18654e-5
Ottesen et al., 2023	Risdiplam	6	168314081	168314103	AFDN	168314084	A	T	-0.3	rs887835764	3.18654e-5
Ottesen et al., 2023	Risdiplam	7	158496339	158496393	NCAPG2	158496394	C	G	-0.67	rs1376487018	3.18654e-5
Ottesen et al., 2023	Risdiplam	9	134479346	134479440	RAPGEF1	134479442	T	G	-0.95	rs867834497	3.18654e-5
Bhattacharyya et al., 2021	Branaplam	1	2124284	2124414	C1orf86	2124415	C	A	-0.59	rs1165447799	3.18634e-5
Ottesen et al., 2023	Risdiplam	1	9797554	9797612	CLSTN1	9797595	T	C	0.48	rs1330043982	3.18634e-5
Ottesen et al., 2023	Risdiplam	1	23436076	23436143	LUZP1	23436098	G	A	-0.41	rs181836792	3.18634e-5
Ottesen et al., 2023	Risdiplam	1	110034647	110034726	ATXN7L2	110034716	C	T	-0.17	rs571931529	3.18634e-5
Ottesen et al., 2023	Risdiplam	10	34625125	34625171	PARD3	34625125	A	G	-0.8	rs1285479570	3.18634e-5
Keller et al., 2022	Branaplam	10	70667666	70667726	DDX50	70667720	T	G	-0.14	rs952913989	3.18634e-5
Ottesen et al., 2023	Risdiplam	11	2423067	2423377	TSSC4	2423380	A	G	-0.52	rs980932419	3.18634e-5
Ottesen et al., 2023	Risdiplam	11	85685749	85685855	PICALM	85685860	A	G	-0.21	rs1254450044	3.18634e-5
Ottesen et al., 2023	Branaplam	14	31388170	31388312	STRN3	31388285	A	G	0.11	rs1178905100	3.18634e-5
Bhattacharyya et al., 2021	Branaplam	15	40153021	40153123	GPR176	40152986	C	A	0.11	rs1236116523	3.18634e-5
Bhattacharyya et al., 2021	Branaplam	17	1935194	1935237	DPH1	1935176	T	C	-0.11	rs1022140022	3.18634e-5
Ottesen et al., 2023	Risdiplam	17	5390875	5391014	MIS12	5390983	C	G	-0.26	rs561439973	3.18634e-5
Ottesen et al., 2023	Branaplam	18	20557751	20557850	RBBP8	20557859	C	A	-0.11	rs1218733749	3.18634e-5
Ottesen et al., 2023	Risdiplam	19	13876766	13876879	MRI1	13876921	C	T	0.11	rs770010556	3.18634e-5
Bhattacharyya et al., 2021	Branaplam	2	190626373	190626386	OSGEPL1	190626372	C	T	-0.43	rs1200534927	3.18634e-5
Ottesen et al., 2023	Risdiplam	22	29927065	29927099	THOC5	29927066	C	A	-0.85	rs956968991	3.18634e-5
Bhattacharyya et al., 2021	Branaplam	4	113558800	113558943	LARP7	113558910	T	C	0.13	rs1303326363	3.18634e-5
Ottesen et al., 2023	Risdiplam	5	134686511	134686603	MACROH2A1	134686575	G	A	-0.2	rs917214490	3.18634e-5
Keller et al., 2022	Branaplam	6	76331642	76331687	SENP6	76331650	G	T	-0.16	rs1377649205	3.18634e-5
Ottesen et al., 2023	Risdiplam	6	170876312	170876593	TBP	170876594	G	A	-0.52	rs948473165	3.18634e-5
Ottesen et al., 2023	Risdiplam	7	22986650	22986866	FAM126A	22986858	C	T	-0.18	rs1220200632	3.18634e-5
Keller et al., 2022	Branaplam	7	26246227	26246316	CBX3	26246296	G	A	-0.29	rs1167250056	3.18634e-5
Ottesen et al., 2023	Risdiplam	8	11627681	11627844	NEIL2	11627810	C	G	0.1	rs1335599597	3.18634e-5
Ottesen et al., 2023	Risdiplam	8	93074772	93074937	RUNX1T1	93074913	G	A	0.1	rs377447397	3.18634e-5
Ottesen et al., 2023	Risdiplam	9	36657236	36657360	MELK	36657362	T	G	-0.96	rs762236108	3.18634e-5
Ottesen et al., 2023	Risdiplam	9	131871456	131871556	CRAT	131871547	G	C	0.1	rs1262924561	3.18634e-5
Ottesen et al., 2023	Risdiplam	1	155224189	155224247	FAM189B	155224236	G	A	-0.29	rs184831048	3.18613e-5
Ottesen et al., 2023	Risdiplam	10	27512134	27512168	ACBD5	27512165	C	A	-0.16	rs752605083	3.18613e-5
Ottesen et al., 2023	Risdiplam	10	134162465	134162561	LRRC27	134162544	C	T	-0.13	rs200609882	3.18613e-5
Keller et al., 2022	Branaplam	11	75313678	75313763	MAP6	75313726	T	C	0.16	rs1049574342	3.18613e-5
Ottesen et al., 2023	Risdiplam	12	51476302	51476477	CSRNP2	51476462	G	C	0.12	rs998615092	3.18613e-5
Ottesen et al., 2023	Risdiplam	12	124858957	124859009	NCOR2	124859012	G	T	-0.46	rs1174370580	3.18613e-5
Bhattacharyya et al., 2021	Branaplam	13	113714907	113715026	MCF2L	113714937	C	G	0.1	rs371407134	3.18613e-5
Ottesen et al., 2023	Risdiplam	14	104153416	104153548	KLC1	104153544	C	T	0.11	rs1260443643	3.18613e-5
Ottesen et al., 2023	Risdiplam	15	49925715	49925809	DTWD1	49925810	G	A	-0.53	rs1303283738	3.18613e-5
Ottesen et al., 2023	Risdiplam	15	89436203	89436343	HAPLN3	89436315	T	C	-0.11	rs892490378	3.18613e-5
Ottesen et al., 2023	Risdiplam	19	19546938	19547028	GATAD2A	19546978	A	G	0.14	rs1325197071	3.18613e-5
Ottesen et al., 2023	Risdiplam	2	64370450	64370660	PELI1	64370646	G	C	-0.1	rs894845663	3.18613e-5
Ottesen et al., 2023	Risdiplam	20	54963741	54963840	AURKA	54963863	C	A	0.11	rs114438141	3.18613e-5
Ottesen et al., 2023	Risdiplam	21	44323290	44324386	NDUFV3	44324428	G	A	-0.13	rs781014108	3.18613e-5
Ottesen et al., 2023	Risdiplam	22	22330275	22330559	TOP3B	22330573	C	T	0.11	rs1392691735	3.18613e-5
Ottesen et al., 2023	Branaplam	4	52775084	52775141	DCUN1D4	52775128	C	G	0.18	rs1395776973	3.18613e-5
Bhattacharyya et al., 2021	Branaplam	5	53603718	53603776	ARL15	53603731	G	A	-0.21	rs1162088056	3.18613e-5
Ottesen et al., 2023	Branaplam	7	44790569	44790690	ZMIZ2	44790696	C	T	0.18	rs1298864733	3.18613e-5
Bhattacharyya et al., 2021	Branaplam	7	91875158	91875219	KRIT1	91875150	C	T	0.11	rs1377971901	3.18613e-5
Ottesen et al., 2023	Risdiplam	1	151298646	151298849	PI4KB	151298807	G	A	-0.25	rs1478738614	3.18593e-5
Ottesen et al., 2023	Risdiplam	1	161130154	161130296	USP21	161130265	A	C	0.13	rs1461298373	3.18593e-5
Bhattacharyya et al., 2021	Branaplam	1	225787910	225788060	ENAH	225787936	G	A	-0.14	rs1033800847	3.18593e-5
Keller et al., 2022	Branaplam	10	70667666	70667726	DDX50	70667690	T	G	0.36	rs1232721454	3.18593e-5
Ottesen et al., 2023	Risdiplam	11	44960715	44960832	TP53I11	44960840	A	G	-0.24	rs1328489195	3.18593e-5
Ottesen et al., 2023	Risdiplam	11	57556507	57556627	CTNND1	57556628	G	A	-0.72	rs1210193022	3.18593e-5
Ottesen et al., 2023	Risdiplam	11	57556507	57556627	CTNND1	57556632	G	A	-0.69	rs554192703	3.18593e-5
Ottesen et al., 2023	Risdiplam	12	115117716	115117777	TBX3	115117730	A	G	0.17	rs1346100987	3.18593e-5
Bhattacharyya et al., 2021	Branaplam	13	113714907	113715026	MCF2L	113714984	C	A	-0.28	rs763471280	3.18593e-5
Ottesen et al., 2023	Branaplam	14	31388170	31388312	STRN3	31388286	T	C	0.24	rs1406917330	3.18593e-5
Ottesen et al., 2023	Risdiplam	15	75335780	75335877	PPCDC	75335881	A	C	-0.61	rs755335367	3.18593e-5
Ottesen et al., 2023	Risdiplam	15	86201766	86201821	AKAP13	86201785	G	A	0.1	rs781757055	3.18593e-5
Ottesen et al., 2023	Risdiplam	15	91512307	91512350	PRC1	91512330	G	A	-0.24	rs758380323	3.18593e-5
Ottesen et al., 2023	Risdiplam	15	91512307	91512350	PRC1	91512355	G	A	0.17	rs749498753	3.18593e-5
Ottesen et al., 2023	Risdiplam	17	21114247	21114540	TMEM11	21114558	G	C	-0.32	rs1222528334	3.18593e-5
Ottesen et al., 2023	Risdiplam	17	27905978	27906006	GIT1	27906044	C	A	0.16	rs756533829	3.18593e-5
Bhattacharyya et al., 2021	Branaplam	18	34322340	34322431	FHOD3	34322370	A	C	0.19	rs1156418231	3.18593e-5
Bhattacharyya et al., 2021	Branaplam	19	12145643	12145689	ZNF433	12145683	T	C	0.14	rs1466827423	3.18593e-5
Bhattacharyya et al., 2021	Branaplam	19	36891187	36891305	ZFP82	36891223	G	A	-0.18	rs1358742599	3.18593e-5
Keller et al., 2022	Branaplam	19	40327533	40327613	FBL	40327606	T	A	-0.1	.	3.18593e-5
Keller et al., 2022	Branaplam	2	32112103	32112156	MEMO1	32112111	G	A	0.2	rs1443822807	3.18593e-5
Keller et al., 2022	Branaplam	2	37111662	37111749	STRN	37111743	G	T	-0.15	rs540947138	3.18593e-5
Ottesen et al., 2023	Risdiplam	3	17664138	17664257	TBC1D5	17664276	A	G	-0.1	rs1412694070	3.18593e-5
Ottesen et al., 2023	Risdiplam	3	37402732	37402796	GOLGA4	37402779	G	T	-0.11	rs755641307	3.18593e-5
Bhattacharyya et al., 2021	Branaplam	4	5743061	5743168	EVC	5743096	G	A	-0.11	rs935769454	3.18593e-5
Ottesen et al., 2023	Risdiplam	4	15480841	15480952	CC2D2A	15480952	G	T	-0.5	rs762242564	3.18593e-5
Ottesen et al., 2023	Risdiplam	7	48141419	48141467	UPP1	48141420	G	A	-0.18	rs1322946145	3.18593e-5
Ottesen et al., 2023	Risdiplam	7	50772835	50773020	GRB10	50772972	G	A	-0.11	rs971312879	3.18593e-5
Bhattacharyya et al., 2021	Branaplam	1	2124284	2124414	C1orf86	2124425	A	G	-0.11	rs1351684049	3.18573e-5
Ottesen et al., 2023	Risdiplam	1	155165776	155165917	THBS3	155165875	C	T	0.2	rs778526514	3.18573e-5
Ottesen et al., 2023	Risdiplam	10	357475	357506	DIP2C	357477	C	A	-0.31	rs1309770664	3.18573e-5
Ottesen et al., 2023	Risdiplam	10	27512134	27512168	ACBD5	27512166	G	A	-0.23	rs777823833	3.18573e-5
Keller et al., 2022	Branaplam	10	70667666	70667726	DDX50	70667700	A	T	-0.2	rs747301819	3.18573e-5
Keller et al., 2022	Branaplam	10	70667666	70667726	DDX50	70667705	A	C	0.16	rs1349383416	3.18573e-5
Ottesen et al., 2023	Risdiplam	10	99213554	99213603	ZDHHC16	99213570	C	T	-0.26	rs745533165	3.18573e-5
Ottesen et al., 2023	Risdiplam	10	134162465	134162561	LRRC27	134162540	C	T	-0.2	rs767684100	3.18573e-5
Keller et al., 2022	Branaplam	12	39835763	39835889	KIF21A	39835889	C	T	-0.16	rs1347793194	3.18573e-5
Ottesen et al., 2023	Risdiplam	12	69018449	69018653	RAP1B	69018636	A	T	-0.11	rs17105624	3.18573e-5
Ottesen et al., 2023	Branaplam	14	31388170	31388312	STRN3	31388325	G	A	0.18	rs1224932399	3.18573e-5
Bhattacharyya et al., 2021	Branaplam	15	40153021	40153123	GPR176	40153068	G	A	-0.23	rs1020521345	3.18573e-5
Keller et al., 2022	Branaplam	17	1935193	1935237	DPH1	1935240	A	G	-0.2	rs1280063312	3.18573e-5
Bhattacharyya et al., 2021	Branaplam	18	34322340	34322431	FHOD3	34322323	G	T	0.28	.	3.18573e-5
Ottesen et al., 2023	Branaplam	18	61033193	61033541	KDSR	61033537	T	A	-0.13	rs1261896388	3.18573e-5
Bhattacharyya et al., 2021	Branaplam	19	9466333	9466397	ZNF559-ZNF177	9466319	T	A	-0.4	rs377577123	3.18573e-5
Bhattacharyya et al., 2021	Branaplam	19	12145643	12145689	ZNF433	12145682	C	A	0.11	rs946112322	3.18573e-5
Bhattacharyya et al., 2021	Branaplam	19	12145643	12145689	ZNF433	12145682	C	T	0.2	rs946112322	3.18573e-5
Ottesen et al., 2023	Risdiplam	19	19144938	19145047	ARMC6	19145078	G	A	-0.1	rs745424827	3.18573e-5
Ottesen et al., 2023	Risdiplam	2	64370450	64370660	PELI1	64370652	A	C	-0.1	rs1300219509	3.18573e-5
Ottesen et al., 2023	Risdiplam	2	160287372	160287667	BAZ2B	160287646	G	A	-0.17	rs1344723096	3.18573e-5
Bhattacharyya et al., 2021	Branaplam	2	190626373	190626386	OSGEPL1	190626370	T	C	-0.24	rs1479145726	3.18573e-5
Ottesen et al., 2023	Risdiplam	21	44323290	44324386	NDUFV3	44324376	C	T	-0.24	rs1426629245	3.18573e-5
Ottesen et al., 2023	Risdiplam	4	48833242	48833513	OCIAD1	48833511	C	T	-0.69	rs1161094940	3.18573e-5
Ottesen et al., 2023	Risdiplam	4	56755052	56755098	EXOC1	56755071	G	C	-0.1	rs771228009	3.18573e-5
Keller et al., 2022	Branaplam	4	113559773	113559829	LARP7	113559790	G	A	-0.15	rs1265482303	3.18573e-5
Ottesen et al., 2023	Risdiplam	5	74889701	74889874	POLK	74889867	G	A	0.15	rs758348931	3.18573e-5
Ottesen et al., 2023	Risdiplam	5	153832014	153832059	SAP30L	153832067	C	T	-0.1	rs1187651782	3.18573e-5
Ottesen et al., 2023	Risdiplam	6	7240669	7240835	RREB1	7240872	G	A	-0.11	rs1319107901	3.18573e-5
Keller et al., 2022	Branaplam	7	26246227	26246316	CBX3	26246278	C	T	-0.14	rs919612582	3.18573e-5
Ottesen et al., 2023	Risdiplam	7	104766227	104766321	SRPK2	104766360	G	T	-0.33	rs774124959	3.18573e-5
Bhattacharyya et al., 2021	Branaplam	1	2124284	2124414	C1orf86	2124391	C	T	-0.16	rs746106653	3.18552e-5
Bhattacharyya et al., 2021	Branaplam	1	54413461	54413494	LRRC42	54413499	G	A	-0.41	rs1457086231	3.18552e-5
Ottesen et al., 2023	Risdiplam	1	113247720	113247790	RHOC	113247759	G	T	0.12	rs954591982	3.18552e-5
Ottesen et al., 2023	Risdiplam	1	170699416	170699489	PRRX1	170699464	G	A	-0.31	rs148536447	3.18552e-5
Ottesen et al., 2023	Branaplam	10	5759620	5759713	TASOR2	5759686	T	C	0.12	rs1173036036	3.18552e-5
Keller et al., 2022	Branaplam	10	103608156	103608231	ARMH3	103608193	C	T	-0.11	rs1055703619	3.18552e-5
Ottesen et al., 2023	Risdiplam	10	104831529	104831596	CNNM2	104831549	G	A	-0.21	rs770767352	3.18552e-5
Ottesen et al., 2023	Risdiplam	11	124496367	124496505	TBRG1	124496470	G	A	-0.4	rs940458396	3.18552e-5
Bhattacharyya et al., 2021	Branaplam	12	4646546	4646680	C12orf4	4646564	C	T	-0.34	rs901876690	3.18552e-5
Ottesen et al., 2023	Risdiplam	12	45664243	45664307	ANO6	45664285	T	G	0.15	rs1376473577	3.18552e-5
Bhattacharyya et al., 2021	Branaplam	13	25877240	25877293	NUPL1	25877278	C	T	-0.12	rs1194005901	3.18552e-5
Bhattacharyya et al., 2021	Branaplam	13	113739206	113739298	MCF2L	113739194	C	A	-0.15	rs1335363397	3.18552e-5
Keller et al., 2022	Branaplam	14	23040778	23040864	DAD1	23040878	C	A	0.14	rs1446606400	3.18552e-5
Bhattacharyya et al., 2021	Branaplam	14	31398407	31398517	STRN3	31398518	C	T	-0.96	rs761859112	3.18552e-5
Bhattacharyya et al., 2021	Branaplam	15	68497459	68497489	CALML4	68497479	A	G	0.14	rs1014917090	3.18552e-5
Bhattacharyya et al., 2021	Branaplam	16	20922505	20922586	LYRM1	20922549	C	T	-0.12	rs779217010	3.18552e-5
Ottesen et al., 2023	Branaplam	16	68321224	68321338	SLC7A6	68321342	G	A	0.46	rs1158217377	3.18552e-5
Ottesen et al., 2023	Branaplam	16	84536325	84536468	MEAK7	84536451	G	C	0.11	rs1415052208	3.18552e-5
Ottesen et al., 2023	Risdiplam	19	12463800	12463928	ZNF442	12463939	C	T	-0.17	rs1465201130	3.18552e-5
Keller et al., 2022	Branaplam	19	36891186	36891305	ZFP82	36891261	G	C	0.1	rs1210934983	3.18552e-5
Ottesen et al., 2023	Risdiplam	2	148811958	148812018	MBD5	148812000	G	A	-0.21	rs1246042986	3.18552e-5
Ottesen et al., 2023	Branaplam	21	26960011	26960101	MRPL39	26960070	G	A	-0.1	rs116645811	3.18552e-5
Monteys et al., 2021	Branaplam	3	12644977	12645036	RAF1	12644957	G	C	-0.1	rs1463807884	3.18552e-5
Bhattacharyya et al., 2021	Branaplam	4	41640949	41640984	LIMCH1	41640957	C	T	-0.3	rs745397406	3.18552e-5
Ottesen et al., 2023	Risdiplam	4	48833242	48833415	OCIAD1	48833413	C	T	-0.29	rs751308706	3.18552e-5
Ottesen et al., 2023	Branaplam	4	128597058	128597220	INTU	128597231	T	G	-0.12	rs1420785454	3.18552e-5
Ottesen et al., 2023	Branaplam	6	125317719	125317801	RNF217	125317799	A	G	-0.33	rs1427885558	3.18552e-5
Ottesen et al., 2023	Risdiplam	7	889558	889670	SUN1	889660	G	A	0.1	rs1486245544	3.18552e-5
Monteys et al., 2021	Branaplam	8	131173031	131173039	ASAP1	131173076	G	A	0.1	rs1279748516	3.18552e-5
Ottesen et al., 2023	Risdiplam	9	136242108	136242259	SURF4	136242268	G	C	-0.11	.	3.18552e-5
Ottesen et al., 2023	Branaplam	1	45435648	45435716	EIF2B3	45435675	C	A	-0.28	rs529036381	3.18532e-5
Ottesen et al., 2023	Risdiplam	1	155224189	155224247	FAM189B	155224242	C	T	-0.2	rs764793296	3.18532e-5
Ottesen et al., 2023	Branaplam	1	234536597	234536694	TARBP1	234536716	T	C	-0.17	rs937897004	3.18532e-5
Ottesen et al., 2023	Branaplam	10	5754355	5754502	TASOR2	5754480	A	G	-0.28	rs1041358513	3.18532e-5
Ottesen et al., 2023	Risdiplam	11	44960715	44960832	TP53I11	44960832	C	T	-0.36	rs571796471	3.18532e-5
Ottesen et al., 2023	Risdiplam	11	71723445	71723488	NUMA1	71723443	T	C	-0.33	rs762144668	3.18532e-5
Ottesen et al., 2023	Risdiplam	11	85428524	85428573	SYTL2	85428599	T	G	0.11	rs760018117	3.18532e-5
Ottesen et al., 2023	Risdiplam	11	85689111	85689136	PICALM	85689112	C	T	-0.11	rs773159747	3.18532e-5
Ottesen et al., 2023	Risdiplam	12	102569259	102569444	PARPBP	102569442	C	T	-0.12	rs376977323	3.18532e-5
Ottesen et al., 2023	Risdiplam	13	115051732	115051875	UPF3A	115051868	C	G	-0.1	rs773447969	3.18532e-5
Ottesen et al., 2023	Risdiplam	13	115064313	115064475	UPF3A	115064474	A	T	-0.33	rs745825993	3.18532e-5
Ottesen et al., 2023	Risdiplam	14	56130671	56130759	KTN1	56130747	C	G	0.12	rs774158128	3.18532e-5
Ottesen et al., 2023	Risdiplam	14	105181619	105181677	INF2	105181638	G	A	-0.17	rs1290467030	3.18532e-5
Ottesen et al., 2023	Risdiplam	15	25652212	25652409	UBE3A	25652432	G	C	-0.13	rs1488972156	3.18532e-5
Bhattacharyya et al., 2021	Branaplam	15	72185306	72185518	MYO9A	72185334	C	T	0.25	rs551920394	3.18532e-5
Ottesen et al., 2023	Risdiplam	15	76182774	76182824	UBE2Q2	76182779	T	C	0.11	rs1226632785	3.18532e-5
Bhattacharyya et al., 2021	Branaplam	17	3551032	3551108	CTNS	3551022	T	A	-0.17	rs1424272848	3.18532e-5
Ottesen et al., 2023	Risdiplam	17	8113493	8113543	AURKB	8113557	G	T	-0.28	rs201950509	3.18532e-5
Keller et al., 2022	Branaplam	17	36468549	36468624	MRPL45	36468586	T	C	0.13	rs542723175	3.18532e-5
Ottesen et al., 2023	Branaplam	21	38802569	38802702	DYRK1A	38802697	A	G	-0.13	rs1253196118	3.18532e-5
Monteys et al., 2021	Branaplam	3	12644977	12645036	RAF1	12645024	T	C	-0.1	rs754338208	3.18532e-5
Ottesen et al., 2023	Risdiplam	3	33600615	33600667	CLASP2	33600698	T	C	-0.15	rs1466235316	3.18532e-5
Ottesen et al., 2023	Risdiplam	3	57911570	57911661	SLMAP	57911625	C	T	-0.18	rs761112383	3.18532e-5
Bhattacharyya et al., 2021	Branaplam	5	53603718	53603776	ARL15	53603706	A	C	-0.11	rs1194025788	3.18532e-5
Keller et al., 2022	Branaplam	7	64002107	64002295	ZNF680	64002256	A	G	0.11	rs1259779379	3.18532e-5
Ottesen et al., 2023	Risdiplam	1	9797554	9797612	CLSTN1	9797587	A	G	0.32	rs772517491	3.18512e-5
Ottesen et al., 2023	Risdiplam	1	32262189	32262316	SPOCD1	32262286	C	A	-0.27	rs1395475289	3.18512e-5
Ottesen et al., 2023	Branaplam	1	45435648	45435716	EIF2B3	45435670	T	G	0.21	rs1347151064	3.18512e-5
Ottesen et al., 2023	Risdiplam	1	52221990	52222030	OSBPL9	52221995	C	T	-0.35	rs201516553	3.18512e-5
Ottesen et al., 2023	Risdiplam	1	113247720	113247790	RHOC	113247776	G	A	-0.27	rs1001988334	3.18512e-5
Ottesen et al., 2023	Risdiplam	10	27512134	27512168	ACBD5	27512131	C	T	-0.56	rs1354736988	3.18512e-5
Ottesen et al., 2023	Risdiplam	10	134162465	134162561	LRRC27	134162512	A	G	0.13	rs771582368	3.18512e-5
Bhattacharyya et al., 2021	Branaplam	11	89222009	89222161	NOX4	89222167	T	C	-0.17	rs1436711039	3.18512e-5
Ottesen et al., 2023	Risdiplam	11	124496367	124496505	TBRG1	124496477	G	A	0.12	rs1439434448	3.18512e-5
Ottesen et al., 2023	Risdiplam	12	124429214	124429287	CCDC92	124429319	C	T	0.1	rs758834941	3.18512e-5
Bhattacharyya et al., 2021	Branaplam	13	113731366	113731525	MCF2L	113731389	G	A	-0.18	rs1456091630	3.18512e-5
Ottesen et al., 2023	Risdiplam	14	24700856	24700943	NEDD8	24700955	G	A	0.19	rs778985995	3.18512e-5
Ottesen et al., 2023	Branaplam	14	31388170	31388312	STRN3	31388310	C	T	0.17	rs767403504	3.18512e-5
Ottesen et al., 2023	Risdiplam	14	104179210	104179268	XRCC3	104179220	C	T	-0.1	rs1345250283	3.18512e-5
Bhattacharyya et al., 2021	Branaplam	15	40153021	40153123	GPR176	40153067	C	G	-0.26	rs1010008521	3.18512e-5
Ottesen et al., 2023	Branaplam	15	81165877	81165977	CEMIP	81165982	G	C	-0.23	rs1215240354	3.18512e-5
Ottesen et al., 2023	Risdiplam	15	89436203	89436343	HAPLN3	89436353	A	C	-0.12	rs1163204994	3.18512e-5
Bhattacharyya et al., 2021	Branaplam	16	15125592	15125714	PDXDC1	15125722	A	G	-0.41	rs765728858	3.18512e-5
Ottesen et al., 2023	Branaplam	16	20913806	20914039	LYRM1	20914011	G	C	-0.12	rs1416621697	3.18512e-5
Ottesen et al., 2023	Branaplam	16	84536325	84536468	MEAK7	84536473	C	T	0.13	rs1304967619	3.18512e-5
Ottesen et al., 2023	Risdiplam	17	21114247	21114540	TMEM11	21114582	C	T	0.22	rs894569881	3.18512e-5
Ottesen et al., 2023	Risdiplam	19	12720682	12720788	ZNF490	12720754	A	G	0.13	rs755381965	3.18512e-5
Keller et al., 2022	Branaplam	19	40327533	40327613	FBL	40327590	C	A	0.14	rs745610402	3.18512e-5
Keller et al., 2022	Branaplam	2	32112103	32112156	MEMO1	32112112	G	T	0.19	rs535415681	3.18512e-5
Ottesen et al., 2023	Risdiplam	2	56570012	56570090	CCDC85A	56570047	C	T	-0.2	rs376064938	3.18512e-5
Ottesen et al., 2023	Risdiplam	2	64370450	64370660	PELI1	64370660	C	T	-0.17	rs1229760693	3.18512e-5
Ottesen et al., 2023	Risdiplam	2	64370450	64370660	PELI1	64370689	G	C	-0.11	rs368727196	3.18512e-5
Monteys et al., 2021	Branaplam	2	75929817	75929933	GCFC2	75929832	C	G	0.16	rs1467564225	3.18512e-5
Ottesen et al., 2023	Risdiplam	22	29946715	29946832	THOC5	29946834	T	G	-0.32	rs921180780	3.18512e-5
Ottesen et al., 2023	Branaplam	22	41193256	41193340	SLC25A17	41193336	C	G	0.18	.	3.18512e-5
Ottesen et al., 2023	Risdiplam	3	58296015	58296133	RPP14	58296105	T	G	0.15	rs1355538683	3.18512e-5
Ottesen et al., 2023	Risdiplam	4	48396591	48396670	SLAIN2	48396651	A	G	0.1	rs748508707	3.18512e-5
Ottesen et al., 2023	Risdiplam	4	48833242	48833415	OCIAD1	48833445	G	T	-0.14	rs1274283605	3.18512e-5
Ottesen et al., 2023	Risdiplam	4	48833242	48833450	OCIAD1	48833452	T	C	-0.46	rs909696795	3.18512e-5
Bhattacharyya et al., 2021	Branaplam	4	85729487	85729570	WDFY3	85729586	C	T	-0.18	rs1229880732	3.18512e-5
Ottesen et al., 2023	Branaplam	5	60187862	60189470	ERCC8	60189483	A	G	-0.25	rs1447322321	3.18512e-5
Keller et al., 2022	Branaplam	6	97649237	97649342	MMS22L	97649344	T	G	-0.13	rs1425683366	3.18512e-5
Ottesen et al., 2023	Risdiplam	6	144287293	144287422	PLAGL1	144287402	G	A	-0.15	rs1010742761	3.18512e-5
Ottesen et al., 2023	Risdiplam	6	144287293	144287422	PLAGL1	144287431	G	C	-0.18	rs1481181674	3.18512e-5
Ottesen et al., 2023	Risdiplam	7	24902817	24902911	OSBPL3	24902873	C	T	-0.16	rs760516302	3.18512e-5
Ottesen et al., 2023	Risdiplam	7	24902817	24902911	OSBPL3	24902911	C	A	-0.24	rs114339772	3.18512e-5
Keller et al., 2022	Branaplam	7	64002107	64002295	ZNF680	64002261	C	T	-0.17	rs906803102	3.18512e-5
Ottesen et al., 2023	Risdiplam	7	99951516	99951635	PILRB	99951588	G	A	0.16	rs562402155	3.18512e-5
Ottesen et al., 2023	Risdiplam	9	34336225	34336339	NUDT2	34336340	G	T	-0.32	rs1295270872	3.18512e-5
Bhattacharyya et al., 2021	Branaplam	1	2124284	2124414	C1orf86	2124399	C	T	-0.1	rs770133643	3.18492e-5
Bhattacharyya et al., 2021	Branaplam	1	28844486	28844820	RCC1	28844465	G	A	0.13	rs1307611312	3.18492e-5
Ottesen et al., 2023	Branaplam	1	45435648	45435716	EIF2B3	45435705	A	C	0.23	rs1279519312	3.18492e-5
Ottesen et al., 2023	Risdiplam	1	52221990	52222030	OSBPL9	52222027	G	A	0.13	rs778098705	3.18492e-5
Ottesen et al., 2023	Risdiplam	1	113247720	113247790	RHOC	113247752	G	A	-0.12	rs770297720	3.18492e-5
Ottesen et al., 2023	Risdiplam	10	103553441	103553501	OGA	103553513	G	A	0.15	rs532909874	3.18492e-5
Ottesen et al., 2023	Branaplam	11	956784	956982	AP2A2	956990	C	G	0.11	rs1406811565	3.18492e-5
Ottesen et al., 2023	Risdiplam	11	73872442	73872601	C2CD3	73872560	C	A	-0.28	rs1191730199	3.18492e-5
Keller et al., 2022	Branaplam	11	75313678	75313763	MAP6	75313765	T	A	-0.19	rs1434323816	3.18492e-5
Keller et al., 2022	Branaplam	11	75313678	75313763	MAP6	75313765	T	G	-0.19	rs1434323816	3.18492e-5
Ottesen et al., 2023	Risdiplam	12	131280538	131280665	STX2	131280640	G	A	-0.3	rs1263641116	3.18492e-5
Ottesen et al., 2023	Risdiplam	13	115064313	115064475	UPF3A	115064452	C	T	-0.1	rs370451114	3.18492e-5
Bhattacharyya et al., 2021	Branaplam	15	40153021	40153123	GPR176	40153020	C	T	-0.71	rs1168101030	3.18492e-5
Bhattacharyya et al., 2021	Branaplam	15	40153021	40153123	GPR176	40153042	C	T	-0.61	rs1411873870	3.18492e-5
Ottesen et al., 2023	Risdiplam	15	65992880	65993013	DENND4A	65993031	A	G	-0.11	rs1171352853	3.18492e-5
Ottesen et al., 2023	Risdiplam	15	72311378	72311436	MYO9A	72311445	A	T	-0.36	rs1366934651	3.18492e-5
Ottesen et al., 2023	Risdiplam	16	684887	684956	METTL26	684967	G	A	0.1	rs1330998977	3.18492e-5
Ottesen et al., 2023	Risdiplam	17	5014369	5014514	ZNF232	5014495	T	C	0.13	rs977254197	3.18492e-5
Ottesen et al., 2023	Risdiplam	17	42809544	42809633	DBF4B	42809626	C	G	-0.22	rs768164259	3.18492e-5
Bhattacharyya et al., 2021	Branaplam	19	9544866	9544911	ZNF266	9544888	A	G	0.12	rs144735890	3.18492e-5
Ottesen et al., 2023	Risdiplam	19	19144938	19145047	ARMC6	19145048	G	A	-0.56	rs1320148181	3.18492e-5
Keller et al., 2022	Branaplam	19	40327533	40327613	FBL	40327586	G	A	-0.14	rs1002403138	3.18492e-5
Keller et al., 2022	Branaplam	20	21326471	21326525	XRN2	21326525	A	G	0.62	rs1380547973	3.18492e-5
Ottesen et al., 2023	Risdiplam	21	44323290	44324386	NDUFV3	44324367	C	T	-0.18	rs769809323	3.18492e-5
Monteys et al., 2021	Branaplam	3	12644977	12645036	RAF1	12645012	T	C	0.15	rs539836857	3.18492e-5
Ottesen et al., 2023	Risdiplam	3	33600615	33600667	CLASP2	33600645	T	A	-0.18	rs1309756344	3.18492e-5
Ottesen et al., 2023	Risdiplam	4	48833242	48833513	OCIAD1	48833502	C	T	-0.12	rs1479364651	3.18492e-5
Bhattacharyya et al., 2021	Branaplam	6	43483926	43483928	YIPF3	43483902	A	G	0.11	rs755568961	3.18492e-5
Ottesen et al., 2023	Risdiplam	6	75884752	75885026	COL12A1	75884984	G	A	-0.17	rs149832668	3.18492e-5
Ottesen et al., 2023	Risdiplam	7	12253825	12254020	TMEM106B	12253981	T	C	0.17	rs1293821348	3.18492e-5
Ottesen et al., 2023	Risdiplam	7	22986650	22986866	FAM126A	22986912	A	T	-0.19	rs963055076	3.18492e-5
Ottesen et al., 2023	Risdiplam	7	104766693	104766787	SRPK2	104766790	A	G	0.11	rs1010032360	3.18492e-5
Bhattacharyya et al., 2021	Branaplam	7	136686610	136686804	CHRM2	136686625	G	A	-0.14	rs1372047164	3.18492e-5
Ottesen et al., 2023	Risdiplam	7	158496339	158496393	NCAPG2	158496358	G	A	-0.29	rs944703543	3.18492e-5
Ottesen et al., 2023	Risdiplam	8	100519363	100519431	VPS13B	100519443	T	C	-0.1	rs753474966	3.18492e-5
Ottesen et al., 2023	Risdiplam	1	168104142	168104274	GPR161	168104235	A	G	0.12	rs894840509	3.18471e-5
Ottesen et al., 2023	Risdiplam	1	204955036	204955242	NFASC	204955219	A	G	-0.17	rs148110537	3.18471e-5
Ottesen et al., 2023	Branaplam	1	243349079	243349374	CEP170	243349364	G	A	-0.14	rs2993726	3.18471e-5
Ottesen et al., 2023	Risdiplam	10	27512134	27512168	ACBD5	27512150	G	C	-0.1	rs1285707696	3.18471e-5
Ottesen et al., 2023	Branaplam	10	99475076	99475162	MARVELD1	99475162	G	C	-0.47	rs1169885341	3.18471e-5
Ottesen et al., 2023	Risdiplam	11	3382971	3390085	ZNF195	3390065	T	G	0.14	rs891453532	3.18471e-5
Bhattacharyya et al., 2021	Branaplam	12	112374496	112374634	TMEM116	112374544	A	G	0.13	rs749291351	3.18471e-5
Ottesen et al., 2023	Risdiplam	12	115117716	115117777	TBX3	115117754	G	A	-0.1	rs537346634	3.18471e-5
Ottesen et al., 2023	Risdiplam	12	131280538	131280665	STX2	131280679	G	A	0.12	rs1383112577	3.18471e-5
Bhattacharyya et al., 2021	Branaplam	13	44127603	44127709	ENOX1	44127680	T	C	0.1	rs1361786462	3.18471e-5
Bhattacharyya et al., 2021	Branaplam	17	1935194	1935237	DPH1	1935198	C	G	-0.11	rs967848271	3.18471e-5
Keller et al., 2022	Branaplam	17	1935193	1935237	DPH1	1935235	C	G	-0.17	rs1218992135	3.18471e-5
Bhattacharyya et al., 2021	Branaplam	17	40963310	40963348	BECN1	40963323	T	C	0.15	rs528718045	3.18471e-5
Ottesen et al., 2023	Risdiplam	17	65683180	65683300	PITPNC1	65683304	C	T	-0.28	rs753651909	3.18471e-5
Bhattacharyya et al., 2021	Branaplam	17	73887894	73887957	TRIM65	73887938	G	A	-0.18	rs141141766	3.18471e-5
Ottesen et al., 2023	Risdiplam	17	73969704	73969866	ACOX1	73969876	A	G	-0.4	rs1209949583	3.18471e-5
Ottesen et al., 2023	Risdiplam	18	11897523	11897619	MPPE1	11897597	G	A	-0.23	rs1274031564	3.18471e-5
Keller et al., 2022	Branaplam	19	40327533	40327613	FBL	40327594	C	T	0.22	.	3.18471e-5
Ottesen et al., 2023	Risdiplam	19	40871458	40871837	PLD3	40871836	G	A	0.1	rs995882306	3.18471e-5
Bhattacharyya et al., 2021	Branaplam	19	52510546	52510583	ZNF615	52510563	C	T	-0.11	rs1373157989	3.18471e-5
Ottesen et al., 2023	Branaplam	2	44586634	44586889	PREPL	44586892	G	A	-0.1	rs746313200	3.18471e-5
Ottesen et al., 2023	Risdiplam	2	64370450	64370660	PELI1	64370655	T	A	-0.15	rs1317120270	3.18471e-5
Ottesen et al., 2023	Risdiplam	21	38529461	38529516	TTC3	38529523	G	A	0.3	rs1344657574	3.18471e-5
Ottesen et al., 2023	Risdiplam	21	38530431	38530505	TTC3	38530456	G	A	-0.36	rs1389479771	3.18471e-5
Ottesen et al., 2023	Risdiplam	3	32490944	32491044	CMTM7	32491024	A	G	-0.1	rs780093363	3.18471e-5
Bhattacharyya et al., 2021	Branaplam	3	108139935	108140061	MYH15	108140032	A	T	-0.17	rs912925356	3.18471e-5
Ottesen et al., 2023	Risdiplam	4	1900946	1901122	NSD2	1901126	A	G	-0.27	rs538475851	3.18471e-5
Ottesen et al., 2023	Branaplam	4	52775084	52775141	DCUN1D4	52775144	A	G	-0.4	rs753635500	3.18471e-5
Bhattacharyya et al., 2021	Branaplam	4	113558800	113558943	LARP7	113558845	G	A	0.14	rs1379808710	3.18471e-5
Bhattacharyya et al., 2021	Branaplam	4	119877718	119877721	SYNPO2	119877767	G	A	-0.12	rs548415695	3.18471e-5
Bhattacharyya et al., 2021	Branaplam	4	147177978	147178088	SLC10A7	147178062	C	T	-0.24	rs1430615712	3.18471e-5
Ottesen et al., 2023	Risdiplam	6	144287293	144287367	PLAGL1	144287357	A	T	0.1	rs1043214122	3.18471e-5
Ottesen et al., 2023	Risdiplam	7	12253825	12254020	TMEM106B	12253988	A	G	0.15	rs1040435978	3.18471e-5
Ottesen et al., 2023	Branaplam	7	44789412	44789579	ZMIZ2	44789535	C	G	-0.17	rs1261088377	3.18471e-5
Ottesen et al., 2023	Risdiplam	7	50515664	50515753	FIGNL1	50515739	C	T	-0.15	rs1389041902	3.18471e-5
Keller et al., 2022	Branaplam	7	64002107	64002295	ZNF680	64002268	C	T	0.3	rs1243217999	3.18471e-5
Bhattacharyya et al., 2021	Branaplam	7	136686610	136686804	CHRM2	136686598	C	A	-0.12	rs1429880403	3.18471e-5
Ottesen et al., 2023	Risdiplam	8	10677701	10677779	PINX1	10677805	A	C	-0.42	rs1447608847	3.18471e-5
Monteys et al., 2021	Branaplam	8	131173031	131173039	ASAP1	131173030	C	T	-0.74	rs1350342399	3.18471e-5
Ottesen et al., 2023	Risdiplam	9	116760537	116760634	ZNF618	116760586	C	T	-0.1	rs753039942	3.18471e-5
Ottesen et al., 2023	Risdiplam	1	151534565	151534641	TUFT1	151534603	G	A	-0.11	rs1252996808	3.18451e-5
Ottesen et al., 2023	Risdiplam	1	162562520	162562572	UAP1	162562576	A	C	-0.2	rs1312683803	3.18451e-5
Ottesen et al., 2023	Risdiplam	1	193029002	193029352	RO60	193029386	G	C	-0.16	rs568487906	3.18451e-5
Ottesen et al., 2023	Risdiplam	1	204960418	204960434	NFASC	204960406	G	A	-0.21	rs377662474	3.18451e-5
Ottesen et al., 2023	Risdiplam	10	45958597	45959444	MARCHF8	45959463	G	C	-0.13	rs1047172056	3.18451e-5
Ottesen et al., 2023	Risdiplam	10	124187790	124187936	PLEKHA1	124187937	G	A	-0.63	rs1305587446	3.18451e-5
Ottesen et al., 2023	Risdiplam	11	33369710	33369774	HIPK3	33369777	A	G	-0.58	rs1225902788	3.18451e-5
Keller et al., 2022	Branaplam	11	76259971	76260061	EMSY	76260036	G	A	-0.11	rs996793912	3.18451e-5
Ottesen et al., 2023	Risdiplam	11	101826991	101827674	CEP126	101827643	G	C	0.14	rs1446906709	3.18451e-5
Ottesen et al., 2023	Risdiplam	11	124496367	124496505	TBRG1	124496469	C	T	-0.17	rs778383450	3.18451e-5
Ottesen et al., 2023	Risdiplam	11	124496367	124496505	TBRG1	124496480	G	A	0.16	rs1282197418	3.18451e-5
Keller et al., 2022	Branaplam	12	4646545	4646680	C12orf4	4646653	G	T	-0.11	rs1387202576	3.18451e-5
Ottesen et al., 2023	Risdiplam	12	22612424	22612476	C2CD5	22612470	A	G	0.1	.	3.18451e-5
Ottesen et al., 2023	Risdiplam	12	50796456	50796596	LARP4	50796594	C	T	-0.19	rs888051930	3.18451e-5
Bhattacharyya et al., 2021	Branaplam	13	44127603	44127709	ENOX1	44127646	C	T	0.1	rs1305057198	3.18451e-5
Bhattacharyya et al., 2021	Branaplam	13	44184019	44184055	ENOX1	44184061	G	A	0.59	rs1011325208	3.18451e-5
Ottesen et al., 2023	Risdiplam	15	75335780	75335877	PPCDC	75335859	C	T	-0.13	rs762947307	3.18451e-5
Ottesen et al., 2023	Risdiplam	17	27905978	27906006	GIT1	27906036	G	C	-0.13	rs1342536988	3.18451e-5
Bhattacharyya et al., 2021	Branaplam	17	70943870	70943890	SLC39A11	70943865	C	A	-0.18	rs371956364	3.18451e-5
Ottesen et al., 2023	Branaplam	18	20557751	20557850	RBBP8	20557831	T	C	0.14	rs1363549792	3.18451e-5
Bhattacharyya et al., 2021	Branaplam	19	52510546	52510583	ZNF615	52510612	T	C	-0.13	rs979552205	3.18451e-5
Keller et al., 2022	Branaplam	2	37111662	37111749	STRN	37111783	T	A	-0.12	rs963070964	3.18451e-5
Ottesen et al., 2023	Risdiplam	2	201747063	201747105	PPIL3	201747064	C	T	-0.38	rs765797229	3.18451e-5
Ottesen et al., 2023	Branaplam	21	38802569	38802702	DYRK1A	38802703	G	T	-0.15	rs1456601414	3.18451e-5
Ottesen et al., 2023	Risdiplam	3	65361418	65361623	MAGI1	65361624	C	T	-0.29	rs1175880115	3.18451e-5
Bhattacharyya et al., 2021	Branaplam	3	108139935	108140061	MYH15	108140055	C	T	-0.1	rs1376714406	3.18451e-5
Ottesen et al., 2023	Risdiplam	4	48396591	48396670	SLAIN2	48396677	A	G	-0.19	rs1225195218	3.18451e-5
Bhattacharyya et al., 2021	Branaplam	4	85729487	85729570	WDFY3	85729546	G	A	-0.1	rs1178582526	3.18451e-5
Bhattacharyya et al., 2021	Branaplam	4	113558800	113558943	LARP7	113558939	A	T	-0.19	rs1238090053	3.18451e-5
Bhattacharyya et al., 2021	Branaplam	4	113559774	113559829	LARP7	113559764	T	G	-0.35	rs1240600933	3.18451e-5
Bhattacharyya et al., 2021	Branaplam	4	147177978	147178088	SLC10A7	147178071	C	A	0.1	rs1294653154	3.18451e-5
Bhattacharyya et al., 2021	Branaplam	4	156617958	156618001	GUCY1A3	156618001	G	A	0.21	rs1236692187	3.18451e-5
Ottesen et al., 2023	Branaplam	5	60187862	60189470	ERCC8	60189502	C	T	0.1	rs982128037	3.18451e-5
Keller et al., 2022	Branaplam	5	122233836	122233931	SNX24	122233907	T	C	0.11	rs796575130	3.18451e-5
Keller et al., 2022	Branaplam	5	175246438	175246493	CPLX2	175246491	C	T	-0.13	rs981462213	3.18451e-5
Bhattacharyya et al., 2021	Branaplam	6	76331643	76331687	SENP6	76331621	T	C	-0.1	rs1350074773	3.18451e-5
Keller et al., 2022	Branaplam	6	101084803	101084860	ASCC3	101084828	G	A	-0.16	rs954268238	3.18451e-5
Ottesen et al., 2023	Risdiplam	6	135818324	135818387	AHI1	135818378	G	C	0.15	.	3.18451e-5
Ottesen et al., 2023	Risdiplam	6	144287293	144287367	PLAGL1	144287343	G	A	-0.28	rs1342241528	3.18451e-5
Ottesen et al., 2023	Risdiplam	6	144287293	144287367	PLAGL1	144287393	A	G	-0.13	rs1220553370	3.18451e-5
Ottesen et al., 2023	Risdiplam	7	22986650	22986866	FAM126A	22986838	A	G	0.14	rs1339693017	3.18451e-5
Bhattacharyya et al., 2021	Branaplam	7	30540152	30540297	GGCT	30540143	G	T	0.1	rs937700528	3.18451e-5
Ottesen et al., 2023	Risdiplam	8	96048597	96048722	NDUFAF6	96048690	T	C	0.14	rs1220513805	3.18451e-5
Bhattacharyya et al., 2021	Branaplam	9	116797471	116797515	ZNF618	116797459	T	A	-0.39	rs1429825266	3.18451e-5
Bhattacharyya et al., 2021	Branaplam	9	116797471	116797515	ZNF618	116797482	C	G	0.11	rs905989579	3.18451e-5
Ottesen et al., 2023	Risdiplam	1	11806182	11806280	AGTRAP	11806245	T	C	0.17	rs372895164	3.18431e-5
Ottesen et al., 2023	Risdiplam	1	36690570	36690703	THRAP3	36690704	G	A	-0.39	rs530436910	3.18431e-5
Ottesen et al., 2023	Risdiplam	1	52221990	52222030	OSBPL9	52222006	G	A	-0.24	rs1270946678	3.18431e-5
Ottesen et al., 2023	Risdiplam	1	97271973	97272008	PTBP2	97271982	C	T	-0.12	rs1193086965	3.18431e-5
Ottesen et al., 2023	Risdiplam	1	110034647	110034726	ATXN7L2	110034726	G	A	-0.65	rs1249628078	3.18431e-5
Ottesen et al., 2023	Risdiplam	1	170699416	170699489	PRRX1	170699488	A	G	-0.77	.	3.18431e-5
Ottesen et al., 2023	Risdiplam	1	193029002	193029352	RO60	193029353	G	T	-0.59	rs986027238	3.18431e-5
Ottesen et al., 2023	Risdiplam	10	27060002	27060018	ABI1	27060049	A	T	-0.24	rs759956915	3.18431e-5
Ottesen et al., 2023	Risdiplam	10	49533938	49534008	MAPK8	49533972	C	T	-0.15	rs1006795963	3.18431e-5
Ottesen et al., 2023	Risdiplam	10	69869360	69869480	MYPN	69869448	A	C	-0.1	rs960036972	3.18431e-5
Ottesen et al., 2023	Risdiplam	10	88603161	88603267	BMPR1A	88603268	G	A	-0.14	rs1008902262	3.18431e-5
Ottesen et al., 2023	Risdiplam	10	124187790	124187936	PLEKHA1	124187914	C	T	-0.15	rs1349814779	3.18431e-5
Ottesen et al., 2023	Risdiplam	10	126811224	126811437	CTBP2	126811455	C	T	-0.1	rs1226742816	3.18431e-5
Ottesen et al., 2023	Risdiplam	10	126811224	126811437	CTBP2	126811457	G	A	-0.17	rs968975672	3.18431e-5
Ottesen et al., 2023	Risdiplam	11	33369710	33369774	HIPK3	33369766	T	A	0.1	rs1165679471	3.18431e-5
Ottesen et al., 2023	Risdiplam	11	44960715	44960832	TP53I11	44960854	C	T	0.13	rs922658667	3.18431e-5
Ottesen et al., 2023	Risdiplam	11	85422154	85422275	SYTL2	85422246	T	C	0.15	rs765008544	3.18431e-5
Ottesen et al., 2023	Risdiplam	11	85425454	85425550	SYTL2	85425510	G	A	0.12	rs894852879	3.18431e-5
Ottesen et al., 2023	Risdiplam	11	101826991	101827674	CEP126	101827661	C	T	-0.16	rs1015410050	3.18431e-5
Keller et al., 2022	Branaplam	12	4646545	4646680	C12orf4	4646696	A	T	-0.25	rs897474470	3.18431e-5
Ottesen et al., 2023	Risdiplam	12	22612424	22612476	C2CD5	22612478	T	C	-0.76	rs1322105497	3.18431e-5
Ottesen et al., 2023	Risdiplam	12	51476302	51476477	CSRNP2	51476428	A	C	0.15	rs1440818814	3.18431e-5
Bhattacharyya et al., 2021	Branaplam	13	44184019	44184055	ENOX1	44184054	A	G	-0.13	rs201797108	3.18431e-5
Ottesen et al., 2023	Risdiplam	13	115064313	115064475	UPF3A	115064479	A	G	-0.55	rs1435009705	3.18431e-5
Ottesen et al., 2023	Risdiplam	13	115064313	115064475	UPF3A	115064481	C	T	0.38	rs775418164	3.18431e-5
Ottesen et al., 2023	Risdiplam	15	66787666	66787757	SNAPC5	66787759	T	G	-0.47	rs747449686	3.18431e-5
Ottesen et al., 2023	Risdiplam	16	85022367	85022479	ZDHHC7	85022508	C	G	0.11	rs748270022	3.18431e-5
Ottesen et al., 2023	Risdiplam	17	27412620	27412666	MYO18A	27412663	C	A	-0.1	rs374758341	3.18431e-5
Ottesen et al., 2023	Risdiplam	17	73887892	73887959	TRIM65	73887975	G	C	-0.21	rs202196426	3.18431e-5
Ottesen et al., 2023	Risdiplam	18	59830762	59830889	PIGN	59830839	A	G	0.14	rs937348355	3.18431e-5
Ottesen et al., 2023	Risdiplam	19	19546938	19547028	GATAD2A	19547012	C	T	0.11	rs779063165	3.18431e-5
Keller et al., 2022	Branaplam	19	40327533	40327613	FBL	40327612	G	A	0.14	.	3.18431e-5
Bhattacharyya et al., 2021	Branaplam	19	52510546	52510583	ZNF615	52510571	T	C	0.17	rs772528325	3.18431e-5
Ottesen et al., 2023	Branaplam	2	43765566	43765705	THADA	43765681	T	C	0.29	rs1007820006	3.18431e-5
Ottesen et al., 2023	Risdiplam	2	148811958	148812018	MBD5	148811990	C	T	-0.35	rs1199508294	3.18431e-5
Ottesen et al., 2023	Risdiplam	20	23375774	23375822	NAPB	23375794	G	A	-0.22	rs772509659	3.18431e-5
Ottesen et al., 2023	Branaplam	21	26960011	26960101	MRPL39	26960097	G	T	-0.1	rs781651849	3.18431e-5
Ottesen et al., 2023	Risdiplam	3	15132844	15133000	RBSN	15132997	A	G	0.14	rs1230768457	3.18431e-5
Ottesen et al., 2023	Risdiplam	3	15132844	15133000	RBSN	15133028	T	C	-0.13	rs1012084830	3.18431e-5
Ottesen et al., 2023	Risdiplam	3	32490944	32491044	CMTM7	32491008	C	T	-0.1	.	3.18431e-5
Ottesen et al., 2023	Risdiplam	3	32490944	32491044	CMTM7	32491037	C	G	-0.16	rs768021987	3.18431e-5
Ottesen et al., 2023	Risdiplam	4	48833242	48833450	OCIAD1	48833459	G	C	-0.37	rs1307954604	3.18431e-5
Ottesen et al., 2023	Risdiplam	5	171384599	171384702	FBXW11	171384713	A	G	-0.14	rs1448411025	3.18431e-5
Ottesen et al., 2023	Risdiplam	6	75884752	75885026	COL12A1	75884986	C	T	-0.15	rs781557444	3.18431e-5
Bhattacharyya et al., 2021	Branaplam	6	90541983	90542039	CASP8AP2	90541978	C	T	0.11	rs1378936879	3.18431e-5
Ottesen et al., 2023	Risdiplam	7	24902817	24902911	OSBPL3	24902928	G	T	-0.23	rs746305929	3.18431e-5
Ottesen et al., 2023	Risdiplam	7	50515664	50515753	FIGNL1	50515765	G	C	-0.11	rs965331172	3.18431e-5
Ottesen et al., 2023	Risdiplam	1	36690570	36690703	THRAP3	36690680	C	T	-0.21	rs1474719236	3.1841e-5
Ottesen et al., 2023	Risdiplam	1	52221990	52222030	OSBPL9	52222005	C	T	-0.1	rs1193625406	3.1841e-5
Bhattacharyya et al., 2021	Branaplam	1	54413535	54413654	LRRC42	54413640	T	C	0.29	rs1321137475	3.1841e-5
Ottesen et al., 2023	Risdiplam	1	204960418	204960434	NFASC	204960410	T	C	0.12	rs771635534	3.1841e-5
Ottesen et al., 2023	Risdiplam	10	49533938	49534008	MAPK8	49533987	A	G	0.22	rs1352290979	3.1841e-5
Ottesen et al., 2023	Risdiplam	10	49533938	49534008	MAPK8	49534009	G	A	-0.29	rs918441328	3.1841e-5
Ottesen et al., 2023	Risdiplam	10	49533938	49534008	MAPK8	49534009	G	T	-0.29	rs918441328	3.1841e-5
Ottesen et al., 2023	Risdiplam	10	71692314	71692360	COL13A1	71692365	A	G	0.51	rs759658607	3.1841e-5
Ottesen et al., 2023	Risdiplam	11	85425454	85425550	SYTL2	85425544	G	A	-0.31	rs1485878761	3.1841e-5
Ottesen et al., 2023	Branaplam	11	86037553	86037718	HIKESHI	86037669	T	C	0.1	rs1157835915	3.1841e-5
Ottesen et al., 2023	Risdiplam	13	20412838	20413125	ZMYM5	20413129	A	C	-0.13	rs1200378577	3.1841e-5
Ottesen et al., 2023	Risdiplam	13	20412838	20413125	ZMYM5	20413152	A	G	-0.1	rs917623957	3.1841e-5
Bhattacharyya et al., 2021	Branaplam	13	44184019	44184055	ENOX1	44184077	T	C	-0.11	rs1296146461	3.1841e-5
Ottesen et al., 2023	Branaplam	14	25457090	25457178	STXBP6	25457165	A	G	0.24	rs1205426789	3.1841e-5
Ottesen et al., 2023	Risdiplam	14	73745987	73746132	NUMB	73746137	A	G	-0.3	rs1400294907	3.1841e-5
Ottesen et al., 2023	Risdiplam	14	91611563	91611657	DGLUCY	91611633	T	C	0.15	rs1415451903	3.1841e-5
Bhattacharyya et al., 2021	Branaplam	15	44253623	44253780	FRMD5	44253750	T	G	0.34	rs1204410464	3.1841e-5
Ottesen et al., 2023	Risdiplam	15	65992880	65993013	DENND4A	65993026	A	G	-0.1	rs998911353	3.1841e-5
Ottesen et al., 2023	Risdiplam	16	24939003	24939053	ARHGAP17	24939019	A	G	0.12	rs1182415652	3.1841e-5
Ottesen et al., 2023	Risdiplam	16	24939003	24939053	ARHGAP17	24939047	C	A	-0.16	rs1303825133	3.1841e-5
Ottesen et al., 2023	Risdiplam	19	12275279	12275689	ZNF136	12275692	A	C	-0.14	rs954587537	3.1841e-5
Keller et al., 2022	Branaplam	19	40327533	40327613	FBL	40327575	G	A	-0.18	.	3.1841e-5
Ottesen et al., 2023	Risdiplam	2	30371109	30371407	YPEL5	30371386	T	C	0.1	rs896703599	3.1841e-5
Ottesen et al., 2023	Risdiplam	20	23375774	23375822	NAPB	23375865	A	G	-0.27	rs777640336	3.1841e-5
Ottesen et al., 2023	Risdiplam	20	43211224	43211372	PKIG	43211366	T	G	-0.12	rs1023101978	3.1841e-5
Ottesen et al., 2023	Risdiplam	20	49545186	49545362	ADNP	49545395	G	A	0.12	rs1344269240	3.1841e-5
Ottesen et al., 2023	Risdiplam	3	112736293	112736449	NEPRO	112736458	G	C	-0.11	rs758651791	3.1841e-5
Ottesen et al., 2023	Risdiplam	3	193343879	193343991	OPA1	193344001	G	A	-0.1	rs551646239	3.1841e-5
Keller et al., 2022	Branaplam	4	5743060	5743168	EVC	5743149	T	C	0.26	rs1400997309	3.1841e-5
Keller et al., 2022	Branaplam	4	5743060	5743168	EVC	5743155	G	A	0.23	rs560131356	3.1841e-5
Bhattacharyya et al., 2021	Branaplam	4	85729487	85729570	WDFY3	85729522	G	A	0.11	rs778272587	3.1841e-5
Bhattacharyya et al., 2021	Branaplam	4	85729487	85729570	WDFY3	85729523	G	A	0.16	rs749459862	3.1841e-5
Bhattacharyya et al., 2021	Branaplam	4	156617958	156618001	GUCY1A3	156617936	G	T	-0.1	rs1424356674	3.1841e-5
Ottesen et al., 2023	Branaplam	5	60187862	60189470	ERCC8	60189471	C	G	-0.69	rs567763544	3.1841e-5
Ottesen et al., 2023	Branaplam	5	60187862	60189470	ERCC8	60189500	T	C	-0.15	rs1415553698	3.1841e-5
Ottesen et al., 2023	Risdiplam	7	889155	889240	SUN1	889192	G	T	-0.31	rs377528034	3.1841e-5
Ottesen et al., 2023	Risdiplam	7	104766227	104766321	SRPK2	104766308	C	T	-0.12	rs982567281	3.1841e-5
Ottesen et al., 2023	Risdiplam	7	104766693	104766787	SRPK2	104766799	A	T	-0.19	rs1278511401	3.1841e-5
Ottesen et al., 2023	Risdiplam	8	19214712	19214794	SH2D4A	19214791	C	G	-0.12	rs1242438397	3.1841e-5
Ottesen et al., 2023	Risdiplam	8	22396980	22397011	PPP3CC	22396979	C	T	-0.21	rs1161384955	3.1841e-5
Ottesen et al., 2023	Risdiplam	8	25307894	25307997	KCTD9	25307976	A	G	0.12	rs1270496224	3.1841e-5
Bhattacharyya et al., 2021	Branaplam	8	80915234	80915355	MRPS28	80915305	C	T	-0.14	rs1437355468	3.1841e-5
Ottesen et al., 2023	Risdiplam	8	96048597	96048722	NDUFAF6	96048685	C	G	0.14	rs1007431018	3.1841e-5
Bhattacharyya et al., 2021	Branaplam	8	120757121	120757276	TAF2	120757257	T	C	-0.17	rs1435409164	3.1841e-5
Monteys et al., 2021	Branaplam	8	131173031	131173039	ASAP1	131173086	T	C	-0.29	rs1483396854	3.1841e-5
Bhattacharyya et al., 2021	Branaplam	9	116797471	116797515	ZNF618	116797509	C	T	-0.23	rs1001560760	3.1841e-5
Ottesen et al., 2023	Risdiplam	1	52221990	52222030	OSBPL9	52221999	G	C	0.1	rs377740042	3.1839e-5
Ottesen et al., 2023	Risdiplam	1	52221990	52222030	OSBPL9	52222003	T	C	0.17	rs1353221284	3.1839e-5
Ottesen et al., 2023	Risdiplam	1	155165776	155165917	THBS3	155165935	A	C	-0.1	rs777636342	3.1839e-5
Ottesen et al., 2023	Risdiplam	11	85425454	85425550	SYTL2	85425508	G	C	0.25	rs890572607	3.1839e-5
Ottesen et al., 2023	Risdiplam	11	85425454	85425550	SYTL2	85425524	T	G	0.15	rs1259456281	3.1839e-5
Ottesen et al., 2023	Risdiplam	11	85425454	85425550	SYTL2	85425568	C	T	-0.1	rs1398988806	3.1839e-5
Ottesen et al., 2023	Risdiplam	14	24700856	24700943	NEDD8	24700950	G	C	-0.2	rs1289362054	3.1839e-5
Ottesen et al., 2023	Branaplam	14	25457090	25457178	STXBP6	25457157	T	G	0.19	rs1258530208	3.1839e-5
Ottesen et al., 2023	Branaplam	14	25457090	25457178	STXBP6	25457176	A	G	0.11	rs910310540	3.1839e-5
Ottesen et al., 2023	Risdiplam	14	73745987	73746132	NUMB	73746132	G	C	0.2	rs1185256376	3.1839e-5
Ottesen et al., 2023	Risdiplam	14	89069170	89069404	ZC3H14	89069403	C	T	-0.11	rs573730445	3.1839e-5
Bhattacharyya et al., 2021	Branaplam	15	40153021	40153123	GPR176	40153073	G	T	-0.11	rs182347814	3.1839e-5
Ottesen et al., 2023	Risdiplam	15	69717619	69717662	KIF23	69717647	G	A	0.16	rs1253314320	3.1839e-5
Ottesen et al., 2023	Risdiplam	16	24939003	24939053	ARHGAP17	24939042	C	T	-0.13	rs1442894356	3.1839e-5
Ottesen et al., 2023	Risdiplam	16	85022367	85022479	ZDHHC7	85022461	G	A	-0.11	rs768948533	3.1839e-5
Bhattacharyya et al., 2021	Branaplam	19	9544866	9544911	ZNF266	9544867	A	G	0.13	rs1029470195	3.1839e-5
Ottesen et al., 2023	Risdiplam	19	19546938	19547028	GATAD2A	19546987	A	G	0.1	rs757378158	3.1839e-5
Bhattacharyya et al., 2021	Branaplam	19	53644521	53645809	ZNF347	53645779	A	T	-0.12	rs1388615770	3.1839e-5
Keller et al., 2022	Branaplam	2	7114062	7114154	RNF144A	7114141	T	C	0.13	rs185969769	3.1839e-5
Ottesen et al., 2023	Risdiplam	2	173433467	173433545	PDK1	173433509	A	T	-0.12	rs146518930	3.1839e-5
Bhattacharyya et al., 2021	Branaplam	20	34142143	34142157	ERGIC3	34142118	C	G	-0.13	rs1197552128	3.1839e-5
Keller et al., 2022	Branaplam	4	5743060	5743168	EVC	5743175	A	C	-0.13	rs888700427	3.1839e-5
Ottesen et al., 2023	Risdiplam	5	102309818	102310140	PAM	102310150	G	A	0.11	rs375370175	3.1839e-5
Ottesen et al., 2023	Risdiplam	5	102309818	102310140	PAM	102310150	G	T	0.21	rs375370175	3.1839e-5
Ottesen et al., 2023	Risdiplam	6	144287293	144287422	PLAGL1	144287450	T	C	-0.11	rs1183665588	3.1839e-5
Ottesen et al., 2023	Risdiplam	7	7607236	7607319	MIOS	7607321	T	C	-0.94	rs959988823	3.1839e-5
Ottesen et al., 2023	Risdiplam	7	24888686	24888795	OSBPL3	24888758	C	T	-0.18	rs760296101	3.1839e-5
Ottesen et al., 2023	Risdiplam	7	24888686	24888795	OSBPL3	24888805	G	A	0.22	rs766418995	3.1839e-5
Ottesen et al., 2023	Risdiplam	7	24902817	24902911	OSBPL3	24902944	A	C	-0.14	rs1290149245	3.1839e-5
Bhattacharyya et al., 2021	Branaplam	7	150728328	150728378	ABCB8	150728317	C	G	-0.11	rs370959772	3.1839e-5
Bhattacharyya et al., 2021	Branaplam	8	80915234	80915355	MRPS28	80915321	C	T	-0.11	rs761615776	3.1839e-5
Ottesen et al., 2023	Risdiplam	8	141436712	141436740	TRAPPC9	141436721	A	T	-0.11	rs1415053078	3.1839e-5
Ottesen et al., 2023	Risdiplam	8	141436712	141436740	TRAPPC9	141436746	A	G	-0.37	rs747880684	3.1839e-5
Bhattacharyya et al., 2021	Branaplam	9	116797471	116797515	ZNF618	116797503	C	T	-0.14	rs1170464079	3.1839e-5
Bhattacharyya et al., 2021	Branaplam	9	116797471	116797515	ZNF618	116797504	C	G	0.26	rs1423800790	3.1839e-5
Ottesen et al., 2023	Risdiplam	10	103553441	103553501	OGA	103553518	A	C	-0.23	rs1434075491	3.1837e-5
Ottesen et al., 2023	Risdiplam	11	3382971	3390085	ZNF195	3390050	A	G	0.12	rs1042561854	3.1837e-5
Ottesen et al., 2023	Risdiplam	11	85425454	85425550	SYTL2	85425553	A	G	-0.25	rs1201635573	3.1837e-5
Ottesen et al., 2023	Risdiplam	11	101826991	101827674	CEP126	101827644	A	G	-0.2	rs1300866757	3.1837e-5
Ottesen et al., 2023	Risdiplam	12	124429214	124429287	CCDC92	124429296	G	A	0.17	rs572481122	3.1837e-5
Bhattacharyya et al., 2021	Branaplam	16	15103356	15103418	PDXDC1	15103422	A	G	-0.53	rs1276957204	3.1837e-5
Ottesen et al., 2023	Branaplam	16	68321224	68321338	SLC7A6	68321339	G	C	-0.28	rs1399026899	3.1837e-5
Ottesen et al., 2023	Risdiplam	2	30378714	30378776	YPEL5	30378778	T	G	-0.82	rs1299610053	3.1837e-5
Ottesen et al., 2023	Risdiplam	21	38529461	38529516	TTC3	38529513	A	G	-0.28	rs746011246	3.1837e-5
Ottesen et al., 2023	Risdiplam	3	197444846	197445001	RUBCN	197444968	C	T	-0.16	rs1393034338	3.1837e-5
Bhattacharyya et al., 2021	Branaplam	6	76331643	76331687	SENP6	76331614	A	G	-0.23	rs538841986	3.1837e-5
Bhattacharyya et al., 2021	Branaplam	7	150728328	150728378	ABCB8	150728334	A	G	0.19	rs758802891	3.1837e-5
Ottesen et al., 2023	Risdiplam	8	25307894	25307997	KCTD9	25307948	T	C	0.11	rs1297478857	3.1837e-5
Bhattacharyya et al., 2021	Branaplam	8	66693079	66693182	PDE7A	66693171	C	T	-0.16	rs1267083129	3.1837e-5
Bhattacharyya et al., 2021	Branaplam	10	31263523	31263581	ZNF438	31263593	A	G	-0.13	rs1173509042	3.1835e-5
Ottesen et al., 2023	Risdiplam	11	85422154	85422275	SYTL2	85422291	T	A	0.17	rs1307125935	3.1835e-5
Ottesen et al., 2023	Risdiplam	12	131280538	131280665	STX2	131280616	G	A	-0.12	rs377416830	3.1835e-5
Ottesen et al., 2023	Branaplam	14	25457090	25457178	STXBP6	25457140	G	A	-0.18	rs1335200927	3.1835e-5
Ottesen et al., 2023	Branaplam	14	25457090	25457178	STXBP6	25457162	C	T	0.25	rs1352410105	3.1835e-5
Ottesen et al., 2023	Risdiplam	15	86205617	86205684	AKAP13	86205684	G	A	-0.75	rs1449462669	3.1835e-5
Bhattacharyya et al., 2021	Branaplam	16	15103356	15103418	PDXDC1	15103466	T	C	0.1	rs1444920519	3.1835e-5
Ottesen et al., 2023	Risdiplam	19	19546938	19547028	GATAD2A	19546980	T	C	0.17	rs1392338239	3.1835e-5
Ottesen et al., 2023	Risdiplam	2	30371109	30371407	YPEL5	30371406	A	G	-0.33	rs985263656	3.1835e-5
Ottesen et al., 2023	Risdiplam	20	23375774	23375822	NAPB	23375840	A	C	-0.11	rs1238255155	3.1835e-5
Keller et al., 2022	Branaplam	21	32640726	32641011	TIAM1	32640989	A	G	0.11	rs1015774685	3.1835e-5
Ottesen et al., 2023	Risdiplam	21	38529461	38529516	TTC3	38529479	A	G	0.13	rs757569480	3.1835e-5
Ottesen et al., 2023	Risdiplam	3	37132956	37133029	LRRFIP2	37132996	C	T	-0.1	rs776007946	3.1835e-5
Ottesen et al., 2023	Risdiplam	3	197417943	197418019	RUBCN	197418014	T	A	0.13	rs903880462	3.1835e-5
Bhattacharyya et al., 2021	Branaplam	4	5743061	5743168	EVC	5743101	A	G	0.11	rs1200745550	3.1835e-5
Bhattacharyya et al., 2021	Branaplam	4	113558800	113558943	LARP7	113558789	T	A	-0.23	rs998939954	3.1835e-5
Ottesen et al., 2023	Risdiplam	6	135818324	135818387	AHI1	135818398	A	G	-0.22	rs1250358694	3.1835e-5
Monteys et al., 2021	Branaplam	7	141441110	141441259	SSBP1	141441218	G	A	0.1	rs1015192429	3.1835e-5
Ottesen et al., 2023	Risdiplam	10	126811224	126811437	CTBP2	126811446	A	G	-0.12	rs537673979	3.18329e-5
Ottesen et al., 2023	Risdiplam	10	126811224	126811437	CTBP2	126811446	A	T	-0.29	rs537673979	3.18329e-5
Ottesen et al., 2023	Risdiplam	11	85425454	85425550	SYTL2	85425560	A	G	-0.14	rs1429901968	3.18329e-5
Ottesen et al., 2023	Risdiplam	14	99958281	99958657	CCNK	99958610	A	G	-0.11	rs1407928414	3.18329e-5
Ottesen et al., 2023	Risdiplam	15	66787666	66787757	SNAPC5	66787715	C	G	0.35	rs199510808	3.18329e-5
Ottesen et al., 2023	Risdiplam	16	24939003	24939053	ARHGAP17	24939071	A	G	-0.15	rs764711064	3.18329e-5
Bhattacharyya et al., 2021	Branaplam	17	3551032	3551108	CTNS	3551061	G	A	-0.11	rs1003074882	3.18329e-5
Ottesen et al., 2023	Risdiplam	18	11897523	11897619	MPPE1	11897622	A	G	0.16	rs1220621434	3.18329e-5
Ottesen et al., 2023	Risdiplam	3	37132956	37133029	LRRFIP2	37132980	A	G	0.16	rs150181940	3.18329e-5
Ottesen et al., 2023	Risdiplam	6	144287293	144287422	PLAGL1	144287437	A	G	-0.28	rs1177031062	3.18329e-5
Bhattacharyya et al., 2021	Branaplam	7	150728328	150728378	ABCB8	150728307	A	G	-0.21	rs536474261	3.18329e-5
Ottesen et al., 2023	Risdiplam	8	19214712	19214794	SH2D4A	19214774	A	T	-0.69	rs1018455319	3.18329e-5
Ottesen et al., 2023	Branaplam	2	224862	224920	SH3YL1	224931	A	C	-0.36	rs1417427197	3.18309e-5
Keller et al., 2022	Branaplam	4	5743060	5743168	EVC	5743180	A	G	-0.11	rs529453470	3.18309e-5
