# Supplementary material for: Splice modulators target PMS1 to reduce somatic expansion of the Huntington’s disease-associated CAG repeat
Source: Nat Commun. 2024 Apr 12;15:3182. doi: 10.1038/s41467-024-47485-0 (PMC11015039; doi:10.1038/s41467-024-47485-0)
Supplement: Supplementary file 7 — Source Data [file 41467_2024_47485_MOESM7_ESM.xlsx]

## Sheet: fig1c
treatment	average_prop	peak	drug
0	0	Exon 49-50b	Branaplam
0	0	Exon 49-50a-50	Branaplam
0	1	Exon 49-50	Branaplam
25	0.393692	Exon 49-50b	Branaplam
25	0.172623	Exon 49-50a-50	Branaplam
25	0.433685	Exon 49-50	Branaplam
50	0.620024	Exon 49-50b	Branaplam
50	0.229702	Exon 49-50a-50	Branaplam
50	0.150273	Exon 49-50	Branaplam
100	0.703771	Exon 49-50b	Branaplam
100	0.276007	Exon 49-50a-50	Branaplam
100	0.0202225	Exon 49-50	Branaplam
200	0.687357	Exon 49-50b	Branaplam
200	0.280357	Exon 49-50a-50	Branaplam
200	0.0322867	Exon 49-50	Branaplam
400	0.724605	Exon 49-50b	Branaplam
400	0.254048	Exon 49-50a-50	Branaplam
400	0.0213471	Exon 49-50	Branaplam
800	0.775894	Exon 49-50b	Branaplam
800	0.213003	Exon 49-50a-50	Branaplam
800	0.0111021	Exon 49-50	Branaplam
25	0	Exon 49-50b	Risdiplam
25	0	Exon 49-50a-50	Risdiplam
25	1	Exon 49-50	Risdiplam
50	0	Exon 49-50b	Risdiplam
50	0	Exon 49-50a-50	Risdiplam
50	1	Exon 49-50	Risdiplam
100	0	Exon 49-50b	Risdiplam
100	0.00375836	Exon 49-50a-50	Risdiplam
100	0.996242	Exon 49-50	Risdiplam
500	0.0579947	Exon 49-50b	Risdiplam
500	0.265234	Exon 49-50a-50	Risdiplam
500	0.676771	Exon 49-50	Risdiplam
1000	0.213812	Exon 49-50b	Risdiplam
1000	0.572922	Exon 49-50a-50	Risdiplam
1000	0.213266	Exon 49-50	Risdiplam
2000	0.420245	Exon 49-50b	Risdiplam
2000	0.5565	Exon 49-50a-50	Risdiplam
2000	0.023255	Exon 49-50	Risdiplam

## Sheet: fig1d
upstream_ss	average_prop	peak_name	treatment
A	0.185159	Exon 49-50a-50	100 nM Branaplam
A	0.223443	Exon 49-50b	100 nM Branaplam
A	0.105442	Exon 49-50	100 nM Branaplam
A	0.485955	Unspliced	100 nM Branaplam
A	0	Exon 49-50a-50	DMSO
A	0	Exon 49-50b	DMSO
A	0.599183	Exon 49-50	DMSO
A	0.400817	Unspliced	DMSO
C	0.219944	Exon 49-50a-50	100 nM Branaplam
C	0.192443	Exon 49-50b	100 nM Branaplam
C	0.144979	Exon 49-50	100 nM Branaplam
C	0.442635	Unspliced	100 nM Branaplam
C	0	Exon 49-50a-50	DMSO
C	0	Exon 49-50b	DMSO
C	0.615655	Exon 49-50	DMSO
C	0.384345	Unspliced	DMSO
G	0.126525	Exon 49-50a-50	100 nM Branaplam
G	0.586448	Exon 49-50b	100 nM Branaplam
G	0.287027	Exon 49-50	100 nM Branaplam
G	0	Unspliced	100 nM Branaplam
G	0	Exon 49-50a-50	DMSO
G	0	Exon 49-50b	DMSO
G	0.99053	Exon 49-50	DMSO
G	0.00947005	Unspliced	DMSO
T	0.111115	Exon 49-50a-50	100 nM Branaplam
T	0.125203	Exon 49-50b	100 nM Branaplam
T	0.0687417	Exon 49-50	100 nM Branaplam
T	0.69494	Unspliced	100 nM Branaplam
T	0	Exon 49-50a-50	DMSO
T	0	Exon 49-50b	DMSO
T	0.475023	Exon 49-50	DMSO
T	0.524977	Unspliced	DMSO

## Sheet: fig2a
position	allele_frequency	have_cell_lines	rs_i_ds
3214009	0.00276999	FALSE	rs556497118
3214017	0.000923	FALSE	rs185746215
3214031	3.18e-05	FALSE	rs1445505744
3214047	9.55e-05	FALSE	rs767774665
3214071	3.18e-05	FALSE	rs362335
3214079	3.18e-05	FALSE	rs1192282959
3214094	3.18e-05	FALSE	rs1377624243
3214102	3.18e-05	FALSE	rs1466813591
3214141	3.18e-05	FALSE	rs139454515
3214147	3.18e-05	FALSE	rs1382264363
3214150	3.18e-05	FALSE	rs1456411066
3214156	3.18e-05	FALSE	rs914733702
3214169	9.57e-05	FALSE	rs1366717483
3214176	0.000892	FALSE	rs188616383
3214187	3.19e-05	FALSE	rs1300494298
3214188	3.19e-05	FALSE	rs1331613149
3214210	0.000127	FALSE	rs1404841456
3214238	3.19e-05	FALSE	rs1258759358
3214245	4.17e-06	FALSE	rs770272941
3214247	4.16e-06	FALSE	rs773484422
3214250	4.11e-06	FALSE	rs1432656592
3214254	4.11e-06	FALSE	rs1174126399
3214256	8.11e-06	FALSE	rs763330979
3214257	2.83e-05	FALSE	rs907257891
3214264	8.1e-06	FALSE	rs766640031
3214266	8.1e-06	FALSE	rs1369132899
3214268	4.04e-06	FALSE	rs1407227614
3214269	3.18e-05	FALSE	rs1180401661
3214271	4.03e-06	FALSE	rs921397510
3214272	9.28e-05	FALSE	rs545249927
3214272	0.000161	FALSE	rs545249927
3214273	3.23e-05	FALSE	rs767594506
3214276	6.44e-05	FALSE	rs368587047
3214278	3.22e-05	FALSE	rs756036469
3214279	4.03e-06	FALSE	rs764043135
3214300	4.02e-06	FALSE	rs995428119
3214301	8.03e-06	FALSE	rs753624287
3214302	4.02e-06	FALSE	rs367623835
3214304	0.000456	FALSE	rs372618829
3214309	4.01e-06	FALSE	rs745503160
3214314	4.01e-06	FALSE	rs1189524257
3214317	1.07e-05	FALSE	rs565501560
3214318	1.07e-05	FALSE	rs779434937
3214319	8.02e-06	FALSE	rs746491906
3214321	4.01e-06	FALSE	rs1388646674
3214328	3.18e-05	FALSE	rs1177971019
3214329	4.01e-06	FALSE	rs1407425421
3214329	4.01e-06	FALSE	rs1407425421
3214330	4.01e-06	FALSE	rs375059996
3214330	8.02e-06	FALSE	rs375059996
3214331	3.56e-05	FALSE	rs367979379
3214335	4.01e-06	FALSE	rs771269259
3214337	4.01e-06	FALSE	rs1323253450
3214340	4.01e-06	FALSE	rs1366780494
3214342	4.01e-06	FALSE	rs1425737299
3214350	4.01e-06	FALSE	rs371843250
3214352	4.01e-06	FALSE	rs1296397960
3214358	2.14e-05	FALSE	rs376984622
3214366	3.18e-05	FALSE	rs1300784431
3214367	4.01e-06	FALSE	rs767682471
3214372	4.01e-06	FALSE	rs575976301
3214376	1.2e-05	FALSE	rs760785933
3214380	3.18e-05	FALSE	rs763976827
3214380	8.01e-06	FALSE	rs763976827
3214382	4.01e-06	FALSE	rs753807442
3214383	4.01e-06	FALSE	rs1465413621
3214387	8.01e-06	FALSE	rs757177988
3214394	1.2e-05	FALSE	rs765139100
3214407	4.01e-06	FALSE	rs750176644
3214410	4.01e-06	FALSE	rs1164178080
3214413	8.01e-06	FALSE	rs758159208
3214418	0.00011	FALSE	rs369632008
3214419	7.12e-06	FALSE	rs374360323
3214419	4.01e-06	FALSE	rs374360323
3214421	0.000142	FALSE	rs377203393
3214424	4.01e-06	FALSE	rs1435180510
3214433	4.01e-06	FALSE	rs1319350462
3214441	0.00549271	TRUE	rs193157701
3214442	4.01e-06	FALSE	rs1449799450
3214445	4.01e-06	FALSE	rs1284527592
3214450	1.2e-05	FALSE	rs771357173
3214451	1.6e-05	FALSE	rs561222031
3214455	4.01e-06	FALSE	rs750385475
3214458	4.01e-06	FALSE	rs746181742
3214460	0.00763201	TRUE	rs79689511
3214461	1.6e-05	FALSE	rs775748245
3214465	2.41e-05	FALSE	rs376321101
3214473	4.02e-06	FALSE	rs1188548469
3214474	7.86e-05	FALSE	rs755862200
3214475	4.03e-06	FALSE	rs1472005893
3214476	0.000122	FALSE	rs149670836
3214480	4.03e-06	FALSE	rs1413303276
3214481	3.19e-05	FALSE	rs1270306996
3214482	6.09e-05	FALSE	rs754774363
3214486	1.62e-05	FALSE	rs761847113
3214487	4.05e-06	FALSE	rs765227055
3214514	9.56e-05	FALSE	rs928779953
3214532	0.000255	FALSE	rs362334
3214550	3.19e-05	FALSE	rs1264970520
3214554	3.19e-05	FALSE	rs1048802735
3214556	6.37e-05	FALSE	rs551251380
3214580	6.37e-05	FALSE	rs1250323534
3214584	9.56e-05	FALSE	rs889737914
3214585	0.00232647	FALSE	rs77205267
3214619	0.00308957	FALSE	rs536898522
3214621	3.19e-05	FALSE	rs1055125354
3214627	3.18e-05	FALSE	rs1163410142
3214629	3.18e-05	FALSE	rs999240018
3214630	3.19e-05	FALSE	rs1459037987
3214659	6.37e-05	FALSE	rs1369943496
3214662	0.000127	FALSE	rs989080214
3214667	0.000956	TRUE	rs567263187
3214689	0.000127	FALSE	rs362333
3214703	3.19e-05	FALSE	rs1312343720
3214716	3.18e-05	FALSE	rs1322395867
3214765	3.18e-05	FALSE	rs957023137
3214771	3.19e-05	FALSE	rs1273031133
3214774	9.55e-05	FALSE	rs770563148
3214776	3.18e-05	FALSE	rs1296705620
3214776	3.18e-05	FALSE	rs1296705620
3214802	3.19e-05	FALSE	rs572823337
3214803	3.19e-05	FALSE	rs779716575
3214803	9.56e-05	FALSE	rs779716575
3214814	0.000287	FALSE	rs188838907
3214821	0.000892	FALSE	rs183898793
3214822	0.0150994	TRUE	rs10030079
3214828	6.37e-05	FALSE	rs1256488394
3214864	3.18e-05	FALSE	rs1167724219
3214867	0.00461813	FALSE	rs115399857
3214879	0.00133741	FALSE	rs362332
3214897	3.18e-05	FALSE	rs767825741
3214919	0.000669	FALSE	rs188380982
3214919	3.18e-05	FALSE	rs188380982
3214935	3.18e-05	FALSE	rs371980081
3214957	0.000191	FALSE	rs570456509
3214968	6.37e-05	FALSE	rs969425184
3214982	3.18e-05	FALSE	rs980381235
3214994	3.18e-05	FALSE	rs953748212
3215018	6.37e-05	FALSE	rs1019400190
3215034	3.18e-05	FALSE	rs1229745394
3215035	3.18e-05	FALSE	rs1277454277
3215064	3.18e-05	FALSE	rs1310794897
3215072	6.37e-05	FALSE	rs1209937550
3215078	9.55e-05	FALSE	rs550395031
3215079	6.37e-05	FALSE	rs1484043400
3215093	3.18e-05	FALSE	rs1186079214
3215093	3.18e-05	FALSE	rs1186079214
3215096	0.0184418	FALSE	rs116761642
3215099	3.18e-05	FALSE	rs530025344
3215104	6.37e-05	FALSE	rs766253843
3215143	3.18e-05	FALSE	rs751478192
3215149	6.37e-05	FALSE	rs376822971
3215156	0.00194255	FALSE	rs118066555
3215191	0.000764	FALSE	rs187388219
3215206	6.37e-05	FALSE	rs904873531
3215227	3.18e-05	FALSE	rs1003589245
3215235	3.18e-05	FALSE	rs1435979357
3215240	0.000573	FALSE	rs531490844
3215261	3.18e-05	FALSE	rs1366117442
3215269	9.55e-05	FALSE	rs1218958894
3215274	3.18e-05	FALSE	rs1279820706
3215285	3.18e-05	FALSE	rs1314351896
3215307	6.37e-05	FALSE	rs1206415867
3215326	6.37e-05	FALSE	rs779315903
3215328	0.00321676	TRUE	rs145498084
3215338	9.55e-05	TRUE	rs772437678
3215387	3.18e-05	FALSE	rs993895752
3215404	9.55e-05	FALSE	rs555220512
3215404	3.18e-05	FALSE	rs555220512
3215417	6.37e-05	FALSE	rs1281208328
3215421	6.37e-05	FALSE	rs574996405
3215440	6.37e-05	FALSE	rs935290987
3215465	0.00255265	FALSE	rs148430407
3215483	3.19e-05	FALSE	rs768812682
3215512	3.19e-05	FALSE	rs1322658177
3215539	0.000127	FALSE	rs904968031
3215564	3.18e-05	FALSE	rs989574965
3215578	3.19e-05	FALSE	rs1276013986
3215579	0.000127	FALSE	rs897486456
3215581	9.55e-05	FALSE	rs577164816
3215582	3.18e-05	FALSE	rs943682608
3215626	6.37e-05	FALSE	rs1329452586
3215627	3.19e-05	FALSE	rs952927926
3215634	3.18e-05	FALSE	rs1188042938
3215637	1.08e-05	FALSE	rs1382176240
3215639	3.25e-05	FALSE	rs372900598
3215648	4.09e-05	FALSE	rs762824182
3215650	9.68e-06	FALSE	rs1006105659
3215652	5.63e-06	FALSE	rs765991502
3215652	5.63e-06	FALSE	rs765991502
3215653	1.92e-05	FALSE	rs751222760
3215661	5.51e-06	FALSE	rs754526486
3215667	3.19e-05	FALSE
3215669	0.00128859	TRUE	rs376150131
3215670	1.58e-05	FALSE	rs3733216
3215670	0.000163	FALSE	rs3733216
3215674	1.32e-05	FALSE	rs779370602
3215688	4.65e-06	FALSE	rs746271452
3215688	4.65e-06	FALSE	rs746271452
3215693	4.51e-06	FALSE	rs772479641
3215705	4.3e-06	FALSE	rs780197718
3215707	4.27e-06	FALSE	rs202236016
3215709	4.25e-06	FALSE	rs1472525633
3215711	4.24e-06	FALSE	rs768696167
3215719	3.19e-05	FALSE	rs956664465
3215720	2.6e-05	FALSE	rs370817761
3215722	4.18e-06	FALSE	rs1172727567
3215723	4.17e-06	FALSE	rs761939030
3215732	4.11e-06	FALSE	rs769904496
3215735	0.000466	FALSE	rs780305834
3215736	4.11e-06	FALSE	rs1370973506
3215740	4.11e-06	FALSE	rs762725028
3215743	4.08e-06	FALSE	rs766207653
3215747	4.08e-06	FALSE	rs773948229
3215756	8.15e-06	FALSE	rs1234018568
3215766	4.07e-06	FALSE	rs759260622
3215774	4.07e-06	FALSE	rs767023984
3215778	4.07e-06	FALSE	rs1230927293
3215781	8.14e-06	FALSE	rs1275712459
3215783	1.63e-05	FALSE	rs755589211
3215783	4.07e-06	FALSE	rs755589211
3215788	8.15e-06	FALSE	rs1194499045
3215789	1.08e-05	FALSE	rs1270093686
3215790	3.19e-05	FALSE	rs750914925
3215790	1.22e-05	FALSE	rs750914925
3215801	2.18e-05	FALSE	rs561152154
3215809	4.14e-06	FALSE	rs780472484
3215818	6.37e-05	FALSE	rs1390498946
3215819	6.37e-05	FALSE	rs761834017
3215819	4.49e-05	FALSE	rs761834017
3215822	0.000502	FALSE	rs573397591
3215827	4.3e-06	FALSE	rs781546405
3215835	0.436512	TRUE	rs362331
3215841	3.19e-05	FALSE	rs1223633275
3215845	0.000127	FALSE	rs773344648
3215850	4.96e-06	FALSE	rs1298588369
3215851	4.95e-06	FALSE	rs749249752
3215852	4.98e-06	FALSE	rs770731933
3215861	0.000111	FALSE	rs376635317
3215862	3.19e-05	FALSE	rs1197047835
3215872	3.19e-05	FALSE	rs775119459
3215873	5.33e-05	FALSE	rs201280285
3215875	3.18e-05	FALSE	rs1472708128
3215879	1.24e-05	FALSE	rs371221527
3215882	2.15e-05	FALSE	rs368710938
3215883	0.000127	FALSE	rs374327813
3215888	0.000509	FALSE	rs367731348
3215897	0.000103	FALSE	rs373379676
3215903	2.88e-05	FALSE	rs182137830
3215904	9.88e-06	FALSE	rs748371654
3215904	6.79e-05	FALSE	rs748371654
3215914	3.18e-05	FALSE	rs1403421742
3215963	3.18e-05	FALSE	rs1018900436
3215970	3.19e-05	FALSE	rs943939262
3215971	9.55e-05	FALSE	rs1041365575
3215983	0.00267533	FALSE	rs185797886
3215990	3.19e-05	FALSE	rs1339511959

## Sheet: fig2b
rs362331_status	rs_i_ds	position	treatment	cell_line_unique_number	can_peak_prop	experiment	ratio_50b_50a
0/1	rs79689511	3214460	50 nM Branaplam	12	0.22463	1	26.9723
0/1	rs79689511	3214460	50 nM Branaplam	12	0.080015	1	4.3121
0/1	rs79689511	3214460	DMSO	12	1	1
0/1	rs79689511	3214460	DMSO	12	1	1
0/1	rs376150131	3215669	50 nM Branaplam	3	0.0382834	1	10.0311
0/1	rs376150131	3215669	50 nM Branaplam	3	0.0865836	1	2.31637
0/1	rs567263187	3214667	50 nM Branaplam	7	0.0667984	1	1.97994
0/1	rs567263187	3214667	50 nM Branaplam	7	0.0896374	1	2.46825
0/1	rs10030079	3214822	50 nM Branaplam	10	0.0736255	1	1.37475
0/1	rs10030079	3214822	50 nM Branaplam	10	0.0265259	1	3.05804
0/1	rs79689511	3214460	50 nM Branaplam	12	0.057179	1	4.00268
0/0	rs193157701	3214441	50 nM Branaplam	13	0.0577808	1	2.42889
0/0	rs193157701	3214441	50 nM Branaplam	13	0.128321	1	0.825175
	Reference	3215670	DMSO	2	1	1
	Reference	3215670	DMSO	2	1	1
	Reference	3215670	50 nM Branaplam	2	0.0184051	1	3.71703
	Reference	3215670	50 nM Branaplam	2	0.101369	1	1.63439
0/0	rs376150131	3215669	50 nM Branaplam	17	0.0850751	1	1.32414
0/0	rs376150131	3215669	50 nM Branaplam	17	0.111396	1	0.811531
0/1	rs772437678	3215338	50 nM Branaplam	8	0.512541	1	0.592923
0/1	rs193157701	3214441	50 nM Branaplam	15	0.032855	1	1.30804
0/1	rs193157701	3214441	50 nM Branaplam	15	0.0369255	1	0.728459
1/1	rs10030079	3214822	50 nM Branaplam	14	0.0666052	1	1.04812
1/1	rs10030079	3214822	50 nM Branaplam	14	0.0779499	1	1.98871
0/1	rs772437678	3215338	50 nM Branaplam	8	0.487306	1	0.312011
0/0	rs145498084	3215328	50 nM Branaplam	4	0.278553	2	1.33774
0/0	rs145498084	3215328	50 nM Branaplam	4	0.226155	2	1.70387
0/0	rs145498084	3215328	50 nM Branaplam	5	0.298178	2	2.07218
0/0	rs145498084	3215328	50 nM Branaplam	5	0.337463	2	1.28544
0/0	rs145498084	3215328	50 nM Branaplam	6	0.329953	2	0.849231
0/0	rs145498084	3215328	50 nM Branaplam	6	0.193448	2	4.00661
0/0	rs145498084	3215328	50 nM Branaplam	9	0.237826	2	2.12154
0/0	rs145498084	3215328	50 nM Branaplam	11	0.185595	2	2.38432
0/0	rs145498084	3215328	50 nM Branaplam	11	0.358508	2	0.767685
0/1	rs79689511	3214460	50 nM Branaplam	12	0.0420112	2	2.55725
0/1	rs79689511	3214460	50 nM Branaplam	12	0.0546118	2	3.11213
0/0	rs145498084	3215328	50 nM Branaplam	16	0.231038	2	1.67363
0/0	rs145498084	3215328	50 nM Branaplam	16	0.24636	2	1.51834
0/1	rs376150131	3215669	1000 nM Risdiplam	3	0.123862	20220111	0.66808
0/1	rs376150131	3215669	1000 nM Risdiplam	3	0.0977929	20220111	0.912124
0/0	rs145498084	3215328	1000 nM Risdiplam	5	0.246018	20220111	1.30619
0/0	rs145498084	3215328	1000 nM Risdiplam	5	0.274957	20220111	0.820355
0/1	rs772437678	3215338	1000 nM Risdiplam	8	0.52885	20220111	0.437453
0/1	rs772437678	3215338	1000 nM Risdiplam	8	0.564298	20220111	0.690145
0/1	rs10030079	3214822	1000 nM Risdiplam	10	0.039986	20220111	2.24473
0/1	rs10030079	3214822	1000 nM Risdiplam	10	0.0517753	20220111	0.993115
0/0	rs376150131	3215669	1000 nM Risdiplam	17	0.0608356	20220111	1.39481
0/0	rs376150131	3215669	1000 nM Risdiplam	17	0.0978367	20220111	0.830145
0/0	Reference	3215670	DMSO	1	1	20220207
0/0	Reference	3215670	DMSO	1	1	20220207
0/0	Reference	3215670	DMSO	1	1	20220207
0/0	Reference	3215670	50 nM Branaplam	1	0.165092	20220207	5.31056
0/0	Reference	3215670	50 nM Branaplam	1	0.152225	20220207	1.41228
0/0	Reference	3215670	50 nM Branaplam	1	0.214658	20220207	1.63502
0/1	rs772437678	3215338	DMSO	8	1	20220207
0/1	rs772437678	3215338	DMSO	8	1	20220207
0/1	rs772437678	3215338	DMSO	8	1	20220207
0/1	rs772437678	3215338	50 nM Branaplam	8	0.465455	20220207	1.09433
0/1	rs772437678	3215338	50 nM Branaplam	8	0.551877	20220207	1.38348
0/1	rs772437678	3215338	50 nM Branaplam	8	0.588135	20220207	1.95296
0/0	rs145498084	3215328	DMSO	5	1	20220207
0/0	rs145498084	3215328	DMSO	5	1	20220207
0/0	rs145498084	3215328	DMSO	5	1	20220207
0/0	rs145498084	3215328	50 nM Branaplam	5	0.36068	20220207	1.40965
0/0	rs145498084	3215328	50 nM Branaplam	5	0.391457	20220207	1.0931
0/0	rs145498084	3215328	50 nM Branaplam	5	0.386381	20220207	1.2948
0/1	rs79689511	3214460	DMSO	12	1	20220207
0/1	rs79689511	3214460	DMSO	12	1	20220207
0/1	rs79689511	3214460	50 nM Branaplam	12	0.178785	20220207	1.46643
0/1	rs79689511	3214460	50 nM Branaplam	12	0.097095	20220207	2.03444

## Sheet: fig2c
treatment	rsid	cell_line	rel_dmso
DMSO	Reference	Reference (CAG 142)	1.19898
Branaplam	rs79689511	rs79689511 (CAG 18)	0.0911094
Branaplam	rs79689511	rs79689511 (CAG 18)	0.0745835
DMSO	rs79689511	rs79689511 (CAG 18)	0.785664
DMSO	Reference	Reference (CAG 142)	0.801016
Branaplam	rs79689511	rs79689511 (CAG 18)	0.0877089
DMSO	rs79689511	rs79689511 (CAG 18)	0.952238
Branaplam	Reference	Reference (CAG 142)	0.0497912
DMSO	rs772437678	rs772437678 (CAG 38)	1.34914
DMSO	rs79689511	rs79689511 (CAG 18)	1.04776
Branaplam	Reference	Reference (CAG 142)	0.0682998
DMSO	rs772437678	rs772437678 (CAG 38)	2.16961
DMSO	rs79689511	rs79689511 (CAG 18)	0.891473
Branaplam	rs772437678	rs772437678 (CAG 38)	0.277486
Branaplam	rs79689511	rs79689511 (CAG 18)	0.0557413
Branaplam	rs772437678	rs772437678 (CAG 38)	0.112109
DMSO	Reference	Reference (CAG 115)	1.02351
DMSO	rs772437678	rs772437678 (CAG 38)	1
Branaplam	rs145498084	rs145498084 (CAG 39)	0.109892
DMSO	Reference	Reference (CAG 115)	1
Branaplam	rs772437678	rs772437678 (CAG 38)	0.150286
Branaplam	rs145498084	rs145498084 (CAG 39)	0.0860033
DMSO	Reference	Reference (CAG 115)	0.973515
Branaplam	rs772437678	rs772437678 (CAG 38)	0.182875
DMSO	rs79689511	rs79689511 (CAG 18)	1.2491
Branaplam	Reference	Reference (CAG 115)	0.14391
Branaplam	rs772437678	rs772437678 (CAG 38)	0.150277
DMSO	rs79689511	rs79689511 (CAG 18)	1.52401
Branaplam	Reference	Reference (CAG 115)	0.0715996
DMSO	rs145498084	rs145498084 (CAG 39)	1.22103
Branaplam	rs79689511	rs79689511 (CAG 18)	0.0508107
Branaplam	Reference	Reference (CAG 115)	0.0787179
DMSO	rs145498084	rs145498084 (CAG 39)
Branaplam	rs79689511	rs79689511 (CAG 18)	0.0430222
DMSO	rs772437678	rs772437678 (CAG 38)	0.984101
DMSO	rs145498084	rs145498084 (CAG 39)	0.778971
DMSO	rs772437678	rs772437678 (CAG 38)	0.977002
Branaplam	rs145498084	rs145498084 (CAG 39)	0.130087

## Sheet: fig3c
days_conf	positive_cell_count	total_cell_count
0	70	403
0	46	290
0	44	389
0	79	373
0	58	374
0	56	469
0	63	545
0	41	494
0	54	426
0	47	458
0	60	537
0	71	535
0	114	463
0	76	364
0	56	284
0	58	301
0	81	351
0	88	381
0	66	317
0	57	306
0	62	230
0	51	221
0	53	240
0	72	354
0	85	413
0	79	301
0	60	266
0	96	421
0	117	515
0	64	475
0	72	472
0	68	407
0	47	412
0	65	446
0	78	395
0	89	392
0	49	368
0	64	431
0	60	423
0	99	377
0	65	398
0	61	352
0	78	337
0	84	339
0	51	264
0	45	226
0	39	147
0	63	184
0	60	213
0	38	168
0	48	197
0	66	307
0	72	281
0	50	303
0	64	267
0	60	305
0	68	343
0	83	307
0	64	313
0	43	395
0	104	413
0	64	352
0	64	369
0	48	295
0	70	234
0	84	254
0	56	242
0	49	214
0	72	245
0	62	262
0	76	280
0	33	202
0	51	225
0	77	243
0	76	271
0	71	307
0	64	303
0	66	306
0	68	256
0	63	294
0	30	246
0	47	184
0	43	174
0	64	227
0	61	293
0	50	269
0	54	245
0	52	240
0	64	186
0	43	147
0	71	222
0	84	302
0	81	285
0	52	178
0	32	136
0	41	230
0	62	319
0	64	341
0	74	383
0	87	380
0	87	290
0	64	367
0	90	349
0	59	378
0	54	378
0	71	365
0	74	360
0	75	280
0	48	166
0	54	199
0	81	302
0	68	300
0	49	213
0	37	181
0	51	206
0	30	200
0	34	199
0	57	268
0	65	315
0	56	220
0	78	209
0	73	207
0	50	258
0	69	365
0	57	356
0	83	370
0	85	365
0	78	429
0	79	410
0	99	476
0	79	405
0	84	392
0	73	342
0	81	368
0	87	364
0	60	332
0	56	228
0	73	240
0	74	308
0	95	428
0	65	327
0	40	237
0	39	232
0	58	334
0	90	366
0	74	401
0	51	354
0	35	229
0	32	233
0	63	230
0	79	375
0	72	437
0	59	375
0	84	381
0	87	422
0	57	416
0	73	415
0	102	457
0	53	283
0	65	344
0	84	400
0	82	398
0	66	407
2	79	1108
2	74	978
2	107	661
2	82	847
2	92	779
2	99	1087
2	77	896
2	87	675
2	92	786
2	66	873
2	94	790
2	107	824
2	109	768
2	91	986
2	99	871
2	104	832
2	93	1059
2	93	997
2	100	1014
2	89	911
2	75	828
2	76	564
2	68	714
2	94	617
2	72	702
2	74	788
2	98	810
2	99	868
2	84	788
2	101	715
2	80	801
2	97	891
2	120	873
2	107	793
2	86	781
2	87	902
2	79	778
2	87	776
2	102	927
2	103	896
2	92	735
2	78	698
2	96	629
2	114	863
2	118	1026
2	84	737
2	88	949
2	96	713
2	84	702
2	89	691
2	80	760
2	101	885
2	114	652
2	101	798
2	75	946
2	87	671
2	76	732
2	81	725
2	92	605
2	83	573
2	90	681
2	75	805
2	75	726
2	73	679
2	90	692
2	101	754
2	110	736
2	67	721
2	94	752
2	94	686
2	93	653
2	97	802
2	105	843
2	85	830
2	98	864
2	90	805
2	83	667
2	92	793
2	82	802
2	95	641
2	100	704
2	86	774
2	99	738
2	80	709
2	91	640
2	93	738
2	76	691
2	109	729
2	121	646
2	130	693
2	102	772
2	94	732
2	100	757
2	98	732
2	117	661
2	93	618
2	99	635
2	103	644
2	90	664
2	110	954
2	98	853
2	90	747
2	89	778
2	94	690
2	70	678
2	119	641
2	62	546
2	109	760
2	107	676
2	89	750
2	70	674
2	86	688
2	106	738
2	129	791
2	106	599
2	117	854
2	126	921
2	112	844
2	105	837
2	103	695
2	138	792
2	104	799
2	103	788
2	83	684
2	88	638
2	88	636
2	78	727
2	96	941
2	93	1033
2	90	799
2	98	951
2	121	856
2	86	653
2	79	882
2	104	667
2	128	853
2	95	781
2	119	855
2	117	733
2	94	789
2	69	821
2	116	759
2	103	710
2	109	706
2	106	876
2	98	848
2	86	742
2	102	1060
2	117	742
2	96	849
2	92	814
2	108	1047
2	111	820
2	118	912
2	96	934
2	116	880
2	111	899
2	97	846
2	95	983
2	114	773
2	99	846
2	104	917
2	91	794
1	77	606
1	71	514
1	75	542
1	108	446
1	89	447
1	79	482
1	86	547
1	89	448
1	71	450
1	100	404
1	107	421
1	110	508
1	106	572
1	73	611
1	78	455
1	73	648
1	75	534
1	71	559
1	75	518
1	92	659
1	59	655
1	105	661
1	89	547
1	83	442
1	80	574
1	95	605
1	86	587
1	92	631
1	87	480
1	79	505
1	100	418
1	102	389
1	110	463
1	92	406
1	90	353
1	85	442
1	89	555
1	67	475
1	65	449
1	68	465
1	84	514
1	81	621
1	73	545
1	93	515
1	95	552
1	91	541
1	81	713
1	68	743
1	68	750
1	66	694
1	92	595
1	77	549
1	84	604
1	64	644
1	68	664
1	93	492
1	92	484
1	91	473
1	88	485
1	98	516
1	99	510
1	91	399
1	72	424
1	84	440
1	84	464
1	81	412
1	121	470
1	107	599
1	91	553
1	94	624
1	80	715
1	69	560
1	63	568
1	76	554
1	86	593
1	98	727
1	100	755
1	74	569
1	69	499
1	79	627
1	77	606
1	97	755
1	99	733
1	83	573
1	76	509
1	75	508
1	72	529
1	72	497
1	77	520
1	64	514
1	77	636
1	51	520
1	79	583
1	84	602
1	96	618
1	111	678
1	86	551
1	81	531
1	88	622
1	82	572
1	88	728
1	86	725
1	80	777
1	83	517
1	80	561
1	80	571
1	80	547
1	71	620
1	101	742
1	76	593
1	74	525
1	56	546
1	72	621
1	68	483
1	91	575
1	75	565
1	74	657
1	89	860
1	64	671
1	92	675
1	77	593
1	83	496
1	106	491
1	81	607
1	67	664
1	139	724
1	99	604
1	112	643
1	103	703
1	83	632
1	91	631
1	93	600
1	91	664
1	89	617
1	88	768
1	58	710
1	70	747
1	104	689
1	99	593
1	92	580
1	81	520
1	86	523
1	79	609
1	88	716
1	85	774
1	87	786
1	83	636
1	88	626
1	74	559
1	74	554
1	93	622
1	86	655
1	74	645
1	96	659
1	72	597
1	70	561
1	77	746
1	73	682
1	88	742
1	91	606
3	105	1446
3	100	1142
3	93	1208
3	89	1388
3	70	2002
3	77	1746
3	64	2160
3	67	1517
3	63	1118
3	72	1355
3	58	1698
3	69	1762
3	92	1105
3	100	1585
3	96	1678
3	109	1741
3	88	1251
3	105	1275
3	101	1499
3	88	1201
3	103	1498
3	94	1491
3	86	1421
3	108	1240
3	100	1390
3	118	1402
3	103	1465
3	89	2166
3	94	1242
3	109	1200
3	72	1102
3	57	1435
3	66	1243
3	75	1031
3	75	1375
3	65	1407
3	65	1711
3	76	1259
3	119	1508
3	91	1177
3	94	1341
3	115	1147
3	98	1564
3	71	858
3	114	1278
3	80	1492
3	76	1060
3	113	1255
3	134	993
3	93	989
3	78	1145
3	74	1179
3	74	1205
3	80	1498
3	112	1527
3	89	1073
3	81	1604
3	97	1125
3	110	922
3	70	1152
3	71	939
3	54	1671
3	59	1413
3	59	1556
3	96	1311
3	95	1492
3	80	963
3	83	1586
3	90	1071
3	74	850
3	88	1712
3	74	1542
3	56	1122
3	80	1160
3	112	1302
3	119	1222
3	94	1015
3	77	918
3	78	916
3	85	1338
3	86	1421
3	108	1070
3	104	1111
3	93	1479
3	86	1528
3	60	1126
3	50	1558
3	46	1353
3	69	1315
3	58	1372
3	55	1396
3	55	1209
3	70	1348
3	76	1008
3	75	1120
3	88	1720
3	75	1698
3	66	1637
3	69	1041
3	94	1073
3	104	1205
3	98	1512
3	86	1097
3	112	1284
3	108	1173
3	120	929
3	110	2021
3	79	1036
3	85	1328
3	89	1037
3	92	1484
3	71	1191
3	70	1550
3	60	1087
3	64	864
3	59	1288
3	69	1650
3	67	1525
3	67	1220
3	64	1520
3	72	1525
3	93	1377
3	60	1434
3	76	854
3	90	970
3	74	1508
3	74	938
3	96	978
3	121	1031
3	91	901
3	94	1244
3	76	1321
3	104	1367
3	86	1395
3	85	973
3	56	1141
3	88	1070
3	77	1320
3	66	1058
3	76	1151
3	68	1360
3	73	1086
3	67	1081
3	70	1136
3	70	1087
3	66	1490
3	61	989
3	53	1548
3	61	1433
3	77	1217
3	74	1088
3	84	1187
3	79	985
3	75	995
3	85	1101
3	91	1229
3	78	1343
3	79	843
3	69	1238
3	67	1007
3	75	1226
3	71	1133
3	53	1257
3	58	1127
3	59	1277
4	24	1510
4	26	1356
4	45	1351
4	28	1551
4	24	1298
4	11	1834
4	23	1026
4	31	1137
4	25	1259
4	19	1270
4	37	1290
4	48	1227
4	45	1270
4	40	1313
4	47	1131
4	29	1349
4	43	1521
4	26	1271
4	11	1580
4	41	1090
4	65	968
4	50	1187
4	29	1408
4	22	1661
4	27	1257
4	42	1094
4	44	1133
4	24	1311
4	32	1149
4	41	995
4	19	1423
4	44	1262
4	38	1102
4	20	1294
4	16	1515
4	32	1009
4	47	931
4	32	1251
4	19	1541
4	37	1072
4	48	1293
4	58	1313
4	41	1091
4	25	1175
4	24	1557
4	25	1278
4	41	1146
4	56	1363
4	16	1346
4	31	1270
4	32	1374
4	36	1200
4	37	1262
4	38	1458
4	44	1143
4	26	1463
4	33	1306
4	62	957
4	47	1703
4	10	1137
4	30	1079
4	39	985
4	29	1341
4	22	1910
4	39	1232
4	31	1231
4	36	1153
4	49	1040
4	58	1433
4	56	930
4	29	1258
4	27	1364
4	41	1096
4	31	1257
4	28	1219
4	57	1077
4	29	1257
4	49	1032
4	23	1545
4	40	1251
4	58	931
4	38	1316
4	34	1123
4	17	1696
4	46	1058
4	24	1393
4	29	1229
4	35	1085
4	47	1048
4	48	1177
4	65	947
4	44	1096
4	32	1545
4	44	1287
4	50	1185
4	33	1388
4	32	1371
4	34	1268
4	46	1150
4	41	1412
4	45	1217
4	44	1095
4	40	1365
4	48	1046
4	45	1059
4	45	891
4	23	1325
4	45	1276
4	49	1206
4	36	917
4	39	1321
4	30	1274
4	49	1422
4	32	1627
4	36	1088
4	27	1207
4	51	1287
4	25	1458
4	46	896
4	51	1487
4	33	1452
4	34	1419
4	32	1216
4	54	1052
4	48	1279
4	46	1628
4	50	1283
4	21	1301
4	24	1264
4	36	1373
4	58	1299
4	25	1513
4	32	1238
4	35	1564
4	29	1666
4	42	1227
4	39	1303
4	46	1133
4	31	1657
4	47	1222
4	38	1258
4	53	1137
4	41	1261
4	55	1357
4	21	1725
4	43	1405
4	47	1393
4	26	1208
4	32	1372
4	30	1091
4	30	1263
4	39	1263
4	33	1562
4	33	1215
4	38	1564
4	44	1067
4	26	1486
4	30	1489
4	39	1313
4	41	1266
4	33	1631
4	28	1619
4	37	1383

## Sheet: fig3d
repeats	rel_signal	dox	modal_repeat	facet_label
107.012	-0.00371747	Non-induced	119.955	Day 0
107.067	-0.000743494	Non-induced	119.955	Day 0
107.122	0.00892193	Non-induced	119.955	Day 0
107.177	0.0133829	Non-induced	119.955	Day 0
107.232	0.0223048	Non-induced	119.955	Day 0
107.286	0.0260223	Non-induced	119.955	Day 0
107.341	0.0349442	Non-induced	119.955	Day 0
107.396	0.0171004	Non-induced	119.955	Day 0
107.451	0.0163569	Non-induced	119.955	Day 0
107.506	0	Non-induced	119.955	Day 0
107.561	0.00520446	Non-induced	119.955	Day 0
107.615	-0.00148699	Non-induced	119.955	Day 0
107.67	0	Non-induced	119.955	Day 0
107.725	0.00297398	Non-induced	119.955	Day 0
107.78	-0.00520446	Non-induced	119.955	Day 0
107.835	-0.00148699	Non-induced	119.955	Day 0
107.89	-0.00966543	Non-induced	119.955	Day 0
107.945	-0.00594796	Non-induced	119.955	Day 0
107.999	0.00371747	Non-induced	119.955	Day 0
108.054	0.00743494	Non-induced	119.955	Day 0
108.109	0.00966543	Non-induced	119.955	Day 0
108.164	0.0156134	Non-induced	119.955	Day 0
108.219	0.0237918	Non-induced	119.955	Day 0
108.274	0.0356877	Non-induced	119.955	Day 0
108.328	0.0423792	Non-induced	119.955	Day 0
108.383	0.0260223	Non-induced	119.955	Day 0
108.438	0.00743494	Non-induced	119.955	Day 0
108.493	0.00371747	Non-induced	119.955	Day 0
108.548	-0.00223048	Non-induced	119.955	Day 0
108.603	0.00371747	Non-induced	119.955	Day 0
108.658	0	Non-induced	119.955	Day 0
108.712	0.00817844	Non-induced	119.955	Day 0
108.767	-0.00297398	Non-induced	119.955	Day 0
108.822	0.00223048	Non-induced	119.955	Day 0
108.877	0.00148699	Non-induced	119.955	Day 0
108.932	-0.000743494	Non-induced	119.955	Day 0
108.987	0.00594796	Non-induced	119.955	Day 0
109.041	0.00817844	Non-induced	119.955	Day 0
109.096	0.00966543	Non-induced	119.955	Day 0
109.151	0.0185874	Non-induced	119.955	Day 0
109.206	0.0275093	Non-induced	119.955	Day 0
109.261	0.0334572	Non-induced	119.955	Day 0
109.316	0.0416357	Non-induced	119.955	Day 0
109.371	0.0282528	Non-induced	119.955	Day 0
109.425	0.0141264	Non-induced	119.955	Day 0
109.48	0.000743494	Non-induced	119.955	Day 0
109.535	0.000743494	Non-induced	119.955	Day 0
109.59	-0.00297398	Non-induced	119.955	Day 0
109.645	-0.00297398	Non-induced	119.955	Day 0
109.7	0	Non-induced	119.955	Day 0
109.754	0	Non-induced	119.955	Day 0
109.809	-0.00669145	Non-induced	119.955	Day 0
109.864	-0.00520446	Non-induced	119.955	Day 0
109.919	0.00371747	Non-induced	119.955	Day 0
109.974	0.00446097	Non-induced	119.955	Day 0
110.029	0.00297398	Non-induced	119.955	Day 0
110.083	0.0156134	Non-induced	119.955	Day 0
110.138	0.0185874	Non-induced	119.955	Day 0
110.193	0.0289963	Non-induced	119.955	Day 0
110.248	0.0498141	Non-induced	119.955	Day 0
110.303	0.0408922	Non-induced	119.955	Day 0
110.358	0.0275093	Non-induced	119.955	Day 0
110.413	0.0133829	Non-induced	119.955	Day 0
110.467	0.00743494	Non-induced	119.955	Day 0
110.522	0	Non-induced	119.955	Day 0
110.577	-0.00594796	Non-induced	119.955	Day 0
110.632	-0.00669145	Non-induced	119.955	Day 0
110.687	-0.00594796	Non-induced	119.955	Day 0
110.742	-0.00669145	Non-induced	119.955	Day 0
110.796	-0.0104089	Non-induced	119.955	Day 0
110.851	-0.00148699	Non-induced	119.955	Day 0
110.906	-0.00148699	Non-induced	119.955	Day 0
110.961	0.00297398	Non-induced	119.955	Day 0
111.016	0.00966543	Non-induced	119.955	Day 0
111.071	0.0156134	Non-induced	119.955	Day 0
111.126	0.0223048	Non-induced	119.955	Day 0
111.18	0.0312268	Non-induced	119.955	Day 0
111.235	0.0386617	Non-induced	119.955	Day 0
111.29	0.0423792	Non-induced	119.955	Day 0
111.345	0.0275093	Non-induced	119.955	Day 0
111.4	0.0215613	Non-induced	119.955	Day 0
111.455	0.0118959	Non-induced	119.955	Day 0
111.509	0.00594796	Non-induced	119.955	Day 0
111.564	-0.000743494	Non-induced	119.955	Day 0
111.619	-0.00966543	Non-induced	119.955	Day 0
111.674	-0.00446097	Non-induced	119.955	Day 0
111.729	-0.00594796	Non-induced	119.955	Day 0
111.784	-0.00669145	Non-induced	119.955	Day 0
111.839	-0.00446097	Non-induced	119.955	Day 0
111.893	0.00148699	Non-induced	119.955	Day 0
111.948	-0.00223048	Non-induced	119.955	Day 0
112.003	0.00743494	Non-induced	119.955	Day 0
112.058	0.0223048	Non-induced	119.955	Day 0
112.113	0.0342007	Non-induced	119.955	Day 0
112.168	0.0371747	Non-induced	119.955	Day 0
112.222	0.0594796	Non-induced	119.955	Day 0
112.277	0.0527881	Non-induced	119.955	Day 0
112.332	0.0349442	Non-induced	119.955	Day 0
112.387	0.0156134	Non-induced	119.955	Day 0
112.442	0.00297398	Non-induced	119.955	Day 0
112.497	0.00223048	Non-induced	119.955	Day 0
112.551	0	Non-induced	119.955	Day 0
112.606	-0.00594796	Non-induced	119.955	Day 0
112.661	0.00892193	Non-induced	119.955	Day 0
112.716	0.00148699	Non-induced	119.955	Day 0
112.771	0	Non-induced	119.955	Day 0
112.826	0	Non-induced	119.955	Day 0
112.881	0.00669145	Non-induced	119.955	Day 0
112.935	0.00446097	Non-induced	119.955	Day 0
112.99	0.0208178	Non-induced	119.955	Day 0
113.045	0.0319703	Non-induced	119.955	Day 0
113.1	0.0438662	Non-induced	119.955	Day 0
113.155	0.0624535	Non-induced	119.955	Day 0
113.21	0.0594796	Non-induced	119.955	Day 0
113.264	0.0505576	Non-induced	119.955	Day 0
113.319	0.0431227	Non-induced	119.955	Day 0
113.374	0.0208178	Non-induced	119.955	Day 0
113.429	0.0118959	Non-induced	119.955	Day 0
113.484	-0.000743494	Non-induced	119.955	Day 0
113.539	-0.00223048	Non-induced	119.955	Day 0
113.594	-0.00966543	Non-induced	119.955	Day 0
113.648	0	Non-induced	119.955	Day 0
113.703	-0.00594796	Non-induced	119.955	Day 0
113.758	0.00817844	Non-induced	119.955	Day 0
113.813	0.00743494	Non-induced	119.955	Day 0
113.868	0.00892193	Non-induced	119.955	Day 0
113.923	0.0185874	Non-induced	119.955	Day 0
113.977	0.0304833	Non-induced	119.955	Day 0
114.032	0.0542751	Non-induced	119.955	Day 0
114.087	0.0713755	Non-induced	119.955	Day 0
114.142	0.0840149	Non-induced	119.955	Day 0
114.197	0.0981413	Non-induced	119.955	Day 0
114.252	0.0750929	Non-induced	119.955	Day 0
114.307	0.0416357	Non-induced	119.955	Day 0
114.361	0.0252788	Non-induced	119.955	Day 0
114.416	0.0118959	Non-induced	119.955	Day 0
114.471	0.00446097	Non-induced	119.955	Day 0
114.526	-0.00743494	Non-induced	119.955	Day 0
114.581	-0.00892193	Non-induced	119.955	Day 0
114.636	0	Non-induced	119.955	Day 0
114.69	-0.00520446	Non-induced	119.955	Day 0
114.745	0.00297398	Non-induced	119.955	Day 0
114.8	0.00446097	Non-induced	119.955	Day 0
114.855	0.0260223	Non-induced	119.955	Day 0
114.91	0.0342007	Non-induced	119.955	Day 0
114.965	0.0520446	Non-induced	119.955	Day 0
115.019	0.0892193	Non-induced	119.955	Day 0
115.074	0.128625	Non-induced	119.955	Day 0
115.129	0.149442	Non-induced	119.955	Day 0
115.184	0.135316	Non-induced	119.955	Day 0
115.239	0.103346	Non-induced	119.955	Day 0
115.294	0.0565056	Non-induced	119.955	Day 0
115.349	0.0356877	Non-induced	119.955	Day 0
115.403	0.0178439	Non-induced	119.955	Day 0
115.458	0.00966543	Non-induced	119.955	Day 0
115.513	-0.00223048	Non-induced	119.955	Day 0
115.568	-0.00148699	Non-induced	119.955	Day 0
115.623	0.00148699	Non-induced	119.955	Day 0
115.678	0.00148699	Non-induced	119.955	Day 0
115.732	0.0133829	Non-induced	119.955	Day 0
115.787	0.0282528	Non-induced	119.955	Day 0
115.842	0.0453532	Non-induced	119.955	Day 0
115.897	0.072119	Non-induced	119.955	Day 0
115.952	0.104089	Non-induced	119.955	Day 0
116.007	0.150186	Non-induced	119.955	Day 0
116.062	0.211896	Non-induced	119.955	Day 0
116.116	0.255762	Non-induced	119.955	Day 0
116.171	0.225279	Non-induced	119.955	Day 0
116.226	0.157621	Non-induced	119.955	Day 0
116.281	0.0914498	Non-induced	119.955	Day 0
116.336	0.0520446	Non-induced	119.955	Day 0
116.391	0.0260223	Non-induced	119.955	Day 0
116.445	0.0126394	Non-induced	119.955	Day 0
116.5	0.0118959	Non-induced	119.955	Day 0
116.555	0.0111524	Non-induced	119.955	Day 0
116.61	0.0171004	Non-induced	119.955	Day 0
116.665	0.0141264	Non-induced	119.955	Day 0
116.72	0.0423792	Non-induced	119.955	Day 0
116.775	0.0542751	Non-induced	119.955	Day 0
116.829	0.0855019	Non-induced	119.955	Day 0
116.884	0.134572	Non-induced	119.955	Day 0
116.939	0.214126	Non-induced	119.955	Day 0
116.994	0.315985	Non-induced	119.955	Day 0
117.049	0.406691	Non-induced	119.955	Day 0
117.104	0.398513	Non-induced	119.955	Day 0
117.158	0.316729	Non-induced	119.955	Day 0
117.213	0.213383	Non-induced	119.955	Day 0
117.268	0.130855	Non-induced	119.955	Day 0
117.323	0.069145	Non-induced	119.955	Day 0
117.378	0.0342007	Non-induced	119.955	Day 0
117.433	0.0230483	Non-induced	119.955	Day 0
117.487	0.0208178	Non-induced	119.955	Day 0
117.542	0.00892193	Non-induced	119.955	Day 0
117.597	0.0200743	Non-induced	119.955	Day 0
117.652	0.0423792	Non-induced	119.955	Day 0
117.707	0.0788104	Non-induced	119.955	Day 0
117.762	0.107807	Non-induced	119.955	Day 0
117.817	0.163569	Non-induced	119.955	Day 0
117.871	0.266171	Non-induced	119.955	Day 0
117.926	0.403717	Non-induced	119.955	Day 0
117.981	0.545725	Non-induced	119.955	Day 0
118.036	0.642379	Non-induced	119.955	Day 0
118.091	0.577695	Non-induced	119.955	Day 0
118.146	0.436431	Non-induced	119.955	Day 0
118.2	0.264684	Non-induced	119.955	Day 0
118.255	0.146468	Non-induced	119.955	Day 0
118.31	0.0750929	Non-induced	119.955	Day 0
118.365	0.0498141	Non-induced	119.955	Day 0
118.42	0.0282528	Non-induced	119.955	Day 0
118.475	0.0267658	Non-induced	119.955	Day 0
118.53	0.0460967	Non-induced	119.955	Day 0
118.584	0.0609665	Non-induced	119.955	Day 0
118.639	0.0840149	Non-induced	119.955	Day 0
118.694	0.126394	Non-induced	119.955	Day 0
118.749	0.192565	Non-induced	119.955	Day 0
118.804	0.281041	Non-induced	119.955	Day 0
118.859	0.44461	Non-induced	119.955	Day 0
118.913	0.655019	Non-induced	119.955	Day 0
118.968	0.826022	Non-induced	119.955	Day 0
119.023	0.852788	Non-induced	119.955	Day 0
119.078	0.719703	Non-induced	119.955	Day 0
119.133	0.501115	Non-induced	119.955	Day 0
119.188	0.284758	Non-induced	119.955	Day 0
119.243	0.156134	Non-induced	119.955	Day 0
119.297	0.0817844	Non-induced	119.955	Day 0
119.352	0.0572491	Non-induced	119.955	Day 0
119.407	0.0334572	Non-induced	119.955	Day 0
119.462	0.0423792	Non-induced	119.955	Day 0
119.517	0.0535316	Non-induced	119.955	Day 0
119.572	0.0832714	Non-induced	119.955	Day 0
119.626	0.122677	Non-induced	119.955	Day 0
119.681	0.179182	Non-induced	119.955	Day 0
119.736	0.29145	Non-induced	119.955	Day 0
119.791	0.421561	Non-induced	119.955	Day 0
119.846	0.620818	Non-induced	119.955	Day 0
119.901	0.85948	Non-induced	119.955	Day 0
119.955	1	Non-induced	119.955	Day 0
120.01	0.921933	Non-induced	119.955	Day 0
120.065	0.707807	Non-induced	119.955	Day 0
120.12	0.4171	Non-induced	119.955	Day 0
120.175	0.240149	Non-induced	119.955	Day 0
120.23	0.116729	Non-induced	119.955	Day 0
120.285	0.069145	Non-induced	119.955	Day 0
120.339	0.0379182	Non-induced	119.955	Day 0
120.394	0.0371747	Non-induced	119.955	Day 0
120.449	0.0408922	Non-induced	119.955	Day 0
120.504	0.0624535	Non-induced	119.955	Day 0
120.559	0.0966543	Non-induced	119.955	Day 0
120.614	0.146468	Non-induced	119.955	Day 0
120.668	0.222305	Non-induced	119.955	Day 0
120.723	0.326394	Non-induced	119.955	Day 0
120.778	0.49368	Non-induced	119.955	Day 0
120.833	0.727138	Non-induced	119.955	Day 0
120.888	0.939033	Non-induced	119.955	Day 0
120.943	0.942007	Non-induced	119.955	Day 0
120.998	0.777695	Non-induced	119.955	Day 0
121.052	0.530112	Non-induced	119.955	Day 0
121.107	0.310037	Non-induced	119.955	Day 0
121.162	0.156877	Non-induced	119.955	Day 0
121.217	0.0855019	Non-induced	119.955	Day 0
121.272	0.0386617	Non-induced	119.955	Day 0
121.327	0.0319703	Non-induced	119.955	Day 0
121.381	0.0304833	Non-induced	119.955	Day 0
121.436	0.0349442	Non-induced	119.955	Day 0
121.491	0.06171	Non-induced	119.955	Day 0
121.546	0.0877323	Non-induced	119.955	Day 0
121.601	0.147212	Non-induced	119.955	Day 0
121.656	0.220074	Non-induced	119.955	Day 0
121.711	0.348699	Non-induced	119.955	Day 0
121.765	0.510037	Non-induced	119.955	Day 0
121.82	0.70632	Non-induced	119.955	Day 0
121.875	0.767286	Non-induced	119.955	Day 0
121.93	0.698885	Non-induced	119.955	Day 0
121.985	0.52342	Non-induced	119.955	Day 0
122.04	0.307063	Non-induced	119.955	Day 0
122.094	0.173234	Non-induced	119.955	Day 0
122.149	0.0847584	Non-induced	119.955	Day 0
122.204	0.0475836	Non-induced	119.955	Day 0
122.259	0.0252788	Non-induced	119.955	Day 0
122.314	0.0215613	Non-induced	119.955	Day 0
122.369	0.0215613	Non-induced	119.955	Day 0
122.423	0.0304833	Non-induced	119.955	Day 0
122.478	0.0535316	Non-induced	119.955	Day 0
122.533	0.0869888	Non-induced	119.955	Day 0
122.588	0.118216	Non-induced	119.955	Day 0
122.643	0.19777	Non-induced	119.955	Day 0
122.698	0.314498	Non-induced	119.955	Day 0
122.753	0.445353	Non-induced	119.955	Day 0
122.807	0.531599	Non-induced	119.955	Day 0
122.862	0.517472	Non-induced	119.955	Day 0
122.917	0.401487	Non-induced	119.955	Day 0
122.972	0.262454	Non-induced	119.955	Day 0
123.027	0.139777	Non-induced	119.955	Day 0
123.082	0.0765799	Non-induced	119.955	Day 0
123.136	0.0327138	Non-induced	119.955	Day 0
123.191	0.0193309	Non-induced	119.955	Day 0
123.246	0.00966543	Non-induced	119.955	Day 0
123.301	0.00594796	Non-induced	119.955	Day 0
123.356	0.0185874	Non-induced	119.955	Day 0
123.411	0.0282528	Non-induced	119.955	Day 0
123.466	0.0483271	Non-induced	119.955	Day 0
123.52	0.0587361	Non-induced	119.955	Day 0
123.575	0.0981413	Non-induced	119.955	Day 0
123.63	0.168773	Non-induced	119.955	Day 0
123.685	0.242379	Non-induced	119.955	Day 0
123.74	0.301859	Non-induced	119.955	Day 0
123.795	0.32119	Non-induced	119.955	Day 0
123.849	0.277323	Non-induced	119.955	Day 0
123.904	0.178439	Non-induced	119.955	Day 0
123.959	0.107807	Non-induced	119.955	Day 0
124.014	0.0535316	Non-induced	119.955	Day 0
124.069	0.0230483	Non-induced	119.955	Day 0
124.124	0.00817844	Non-induced	119.955	Day 0
124.179	-0.000743494	Non-induced	119.955	Day 0
124.233	0.000743494	Non-induced	119.955	Day 0
124.288	0.0118959	Non-induced	119.955	Day 0
124.343	0.0118959	Non-induced	119.955	Day 0
124.398	0.0163569	Non-induced	119.955	Day 0
124.453	0.0282528	Non-induced	119.955	Day 0
124.508	0.0498141	Non-induced	119.955	Day 0
124.562	0.0713755	Non-induced	119.955	Day 0
124.617	0.114498	Non-induced	119.955	Day 0
124.672	0.156877	Non-induced	119.955	Day 0
124.727	0.184387	Non-induced	119.955	Day 0
124.782	0.164312	Non-induced	119.955	Day 0
124.837	0.115242	Non-induced	119.955	Day 0
124.891	0.0624535	Non-induced	119.955	Day 0
124.946	0.0401487	Non-induced	119.955	Day 0
125.001	0.00966543	Non-induced	119.955	Day 0
125.056	0.00446097	Non-induced	119.955	Day 0
125.111	-0.00594796	Non-induced	119.955	Day 0
125.166	-0.00743494	Non-induced	119.955	Day 0
125.221	-0.00669145	Non-induced	119.955	Day 0
125.275	0.00520446	Non-induced	119.955	Day 0
125.33	0	Non-induced	119.955	Day 0
125.385	-0.00371747	Non-induced	119.955	Day 0
125.44	0.0185874	Non-induced	119.955	Day 0
125.495	0.0275093	Non-induced	119.955	Day 0
125.55	0.0460967	Non-induced	119.955	Day 0
125.604	0.072119	Non-induced	119.955	Day 0
125.659	0.0884758	Non-induced	119.955	Day 0
125.714	0.0765799	Non-induced	119.955	Day 0
125.769	0.0594796	Non-induced	119.955	Day 0
125.824	0.0334572	Non-induced	119.955	Day 0
125.879	0.0133829	Non-induced	119.955	Day 0
125.934	0.00297398	Non-induced	119.955	Day 0
125.988	-0.000743494	Non-induced	119.955	Day 0
126.043	-0.00446097	Non-induced	119.955	Day 0
126.098	-0.0141264	Non-induced	119.955	Day 0
126.153	-0.0163569	Non-induced	119.955	Day 0
126.208	-0.00966543	Non-induced	119.955	Day 0
126.263	-0.0118959	Non-induced	119.955	Day 0
126.317	-0.00223048	Non-induced	119.955	Day 0
126.372	0.000743494	Non-induced	119.955	Day 0
126.427	0.00966543	Non-induced	119.955	Day 0
126.482	0.0215613	Non-induced	119.955	Day 0
126.537	0.0312268	Non-induced	119.955	Day 0
126.592	0.0349442	Non-induced	119.955	Day 0
126.647	0.0319703	Non-induced	119.955	Day 0
126.701	0.0200743	Non-induced	119.955	Day 0
126.756	0.0133829	Non-induced	119.955	Day 0
126.811	0.00148699	Non-induced	119.955	Day 0
126.866	-0.00148699	Non-induced	119.955	Day 0
126.921	-0.00371747	Non-induced	119.955	Day 0
126.976	-0.0200743	Non-induced	119.955	Day 0
127.03	-0.0163569	Non-induced	119.955	Day 0
127.085	-0.00817844	Non-induced	119.955	Day 0
127.14	-0.0148699	Non-induced	119.955	Day 0
127.195	-0.00520446	Non-induced	119.955	Day 0
127.25	-0.0126394	Non-induced	119.955	Day 0
127.305	-0.00594796	Non-induced	119.955	Day 0
127.359	-0.00297398	Non-induced	119.955	Day 0
127.414	0.00817844	Non-induced	119.955	Day 0
127.469	0.0133829	Non-induced	119.955	Day 0
127.524	0.0133829	Non-induced	119.955	Day 0
127.579	0.0148699	Non-induced	119.955	Day 0
127.634	0.0163569	Non-induced	119.955	Day 0
127.689	0.00223048	Non-induced	119.955	Day 0
127.743	-0.00223048	Non-induced	119.955	Day 0
127.798	-0.00594796	Non-induced	119.955	Day 0
127.853	-0.00743494	Non-induced	119.955	Day 0
127.908	-0.00743494	Non-induced	119.955	Day 0
127.963	-0.00371747	Non-induced	119.955	Day 0
128.018	-0.0148699	Non-induced	119.955	Day 0
128.072	-0.0171004	Non-induced	119.955	Day 0
128.127	-0.0171004	Non-induced	119.955	Day 0
128.182	-0.0185874	Non-induced	119.955	Day 0
128.237	-0.0141264	Non-induced	119.955	Day 0
128.292	-0.00817844	Non-induced	119.955	Day 0
128.347	-0.00297398	Non-induced	119.955	Day 0
128.402	0.0104089	Non-induced	119.955	Day 0
128.456	0.00520446	Non-induced	119.955	Day 0
128.511	0.00148699	Non-induced	119.955	Day 0
128.566	0	Non-induced	119.955	Day 0
128.621	-0.00148699	Non-induced	119.955	Day 0
128.676	-0.0133829	Non-induced	119.955	Day 0
128.731	-0.00594796	Non-induced	119.955	Day 0
128.785	-0.00892193	Non-induced	119.955	Day 0
128.84	-0.0171004	Non-induced	119.955	Day 0
128.895	-0.0200743	Non-induced	119.955	Day 0
128.95	-0.0148699	Non-induced	119.955	Day 0
129.005	-0.0193309	Non-induced	119.955	Day 0
129.06	-0.0163569	Non-induced	119.955	Day 0
129.115	-0.0126394	Non-induced	119.955	Day 0
129.169	-0.0104089	Non-induced	119.955	Day 0
129.224	-0.00892193	Non-induced	119.955	Day 0
129.279	-0.00297398	Non-induced	119.955	Day 0
129.334	-0.00446097	Non-induced	119.955	Day 0
129.389	-0.00297398	Non-induced	119.955	Day 0
129.444	-0.00669145	Non-induced	119.955	Day 0
129.498	-0.00148699	Non-induced	119.955	Day 0
129.553	-0.00446097	Non-induced	119.955	Day 0
129.608	-0.00669145	Non-induced	119.955	Day 0
129.663	-0.0118959	Non-induced	119.955	Day 0
129.718	-0.0193309	Non-induced	119.955	Day 0
129.773	-0.0133829	Non-induced	119.955	Day 0
129.827	-0.0185874	Non-induced	119.955	Day 0
129.882	-0.00966543	Non-induced	119.955	Day 0
129.937	-0.0200743	Non-induced	119.955	Day 0
129.992	-0.0163569	Non-induced	119.955	Day 0
130.047	-0.0156134	Non-induced	119.955	Day 0
130.102	-0.0171004	Non-induced	119.955	Day 0
130.157	-0.00743494	Non-induced	119.955	Day 0
130.211	-0.00520446	Non-induced	119.955	Day 0
130.266	0.000743494	Non-induced	119.955	Day 0
130.321	-0.000743494	Non-induced	119.955	Day 0
130.376	-0.00520446	Non-induced	119.955	Day 0
130.431	-0.00669145	Non-induced	119.955	Day 0
130.486	-0.000743494	Non-induced	119.955	Day 0
130.54	-0.00817844	Non-induced	119.955	Day 0
130.595	-0.0126394	Non-induced	119.955	Day 0
130.65	-0.0141264	Non-induced	119.955	Day 0
130.705	-0.0163569	Non-induced	119.955	Day 0
130.76	-0.00892193	Non-induced	119.955	Day 0
130.815	-0.0133829	Non-induced	119.955	Day 0
130.87	-0.0156134	Non-induced	119.955	Day 0
130.924	-0.0178439	Non-induced	119.955	Day 0
130.979	-0.0133829	Non-induced	119.955	Day 0
131.034	-0.0126394	Non-induced	119.955	Day 0
131.089	-0.00817844	Non-induced	119.955	Day 0
131.144	-0.00371747	Non-induced	119.955	Day 0
131.199	-0.00892193	Non-induced	119.955	Day 0
131.253	-0.00371747	Non-induced	119.955	Day 0
131.308	-0.00297398	Non-induced	119.955	Day 0
131.363	-0.0141264	Non-induced	119.955	Day 0
131.418	-0.00743494	Non-induced	119.955	Day 0
131.473	-0.0111524	Non-induced	119.955	Day 0
131.528	-0.0141264	Non-induced	119.955	Day 0
131.582	-0.0148699	Non-induced	119.955	Day 0
131.637	-0.0193309	Non-induced	119.955	Day 0
131.692	-0.0111524	Non-induced	119.955	Day 0
131.747	-0.0200743	Non-induced	119.955	Day 0
131.802	-0.0171004	Non-induced	119.955	Day 0
131.857	-0.0163569	Non-induced	119.955	Day 0
131.912	-0.0118959	Non-induced	119.955	Day 0
131.966	-0.0178439	Non-induced	119.955	Day 0
132.021	-0.0133829	Non-induced	119.955	Day 0
132.076	-0.00743494	Non-induced	119.955	Day 0
132.131	-0.0111524	Non-induced	119.955	Day 0
132.186	0	Non-induced	119.955	Day 0
132.241	0.00297398	Non-induced	119.955	Day 0
132.295	-0.0126394	Non-induced	119.955	Day 0
132.35	-0.00223048	Non-induced	119.955	Day 0
132.405	-0.00966543	Non-induced	119.955	Day 0
132.46	-0.00669145	Non-induced	119.955	Day 0
132.515	-0.0200743	Non-induced	119.955	Day 0
132.57	-0.0185874	Non-induced	119.955	Day 0
132.625	-0.0141264	Non-induced	119.955	Day 0
132.679	-0.0193309	Non-induced	119.955	Day 0
132.734	-0.0163569	Non-induced	119.955	Day 0
132.789	-0.00743494	Non-induced	119.955	Day 0
132.844	-0.0141264	Non-induced	119.955	Day 0
132.899	-0.0156134	Non-induced	119.955	Day 0
132.954	-0.0163569	Non-induced	119.955	Day 0
133.008	-0.0104089	Non-induced	119.955	Day 0
133.063	-0.00148699	Non-induced	119.955	Day 0
133.118	-0.0104089	Non-induced	119.955	Day 0
133.173	-0.00743494	Non-induced	119.955	Day 0
133.228	-0.00520446	Non-induced	119.955	Day 0
133.283	-0.00817844	Non-induced	119.955	Day 0
133.338	-0.0163569	Non-induced	119.955	Day 0
133.392	-0.0126394	Non-induced	119.955	Day 0
133.447	-0.0156134	Non-induced	119.955	Day 0
133.502	-0.00594796	Non-induced	119.955	Day 0
133.557	-0.0156134	Non-induced	119.955	Day 0
133.612	-0.00817844	Non-induced	119.955	Day 0
133.667	-0.0163569	Non-induced	119.955	Day 0
133.721	-0.0148699	Non-induced	119.955	Day 0
133.776	-0.0156134	Non-induced	119.955	Day 0
133.831	-0.0141264	Non-induced	119.955	Day 0
133.886	-0.0156134	Non-induced	119.955	Day 0
133.941	-0.0104089	Non-induced	119.955	Day 0
133.996	-0.0118959	Non-induced	119.955	Day 0
134.05	-0.00594796	Non-induced	119.955	Day 0
134.105	-0.00371747	Non-induced	119.955	Day 0
134.16	-0.00817844	Non-induced	119.955	Day 0
134.215	-0.0156134	Non-induced	119.955	Day 0
134.27	-0.0208178	Non-induced	119.955	Day 0
134.325	-0.0208178	Non-induced	119.955	Day 0
134.38	-0.0185874	Non-induced	119.955	Day 0
134.434	-0.0141264	Non-induced	119.955	Day 0
134.489	-0.0200743	Non-induced	119.955	Day 0
134.544	-0.0156134	Non-induced	119.955	Day 0
134.599	-0.0133829	Non-induced	119.955	Day 0
134.654	-0.0133829	Non-induced	119.955	Day 0
134.709	-0.0118959	Non-induced	119.955	Day 0
134.763	-0.0163569	Non-induced	119.955	Day 0
134.818	-0.0141264	Non-induced	119.955	Day 0
134.873	-0.0111524	Non-induced	119.955	Day 0
134.928	-0.00966543	Non-induced	119.955	Day 0
134.983	-0.0104089	Non-induced	119.955	Day 0
135.038	-0.0148699	Non-induced	119.955	Day 0
135.093	-0.0185874	Non-induced	119.955	Day 0
135.147	-0.0118959	Non-induced	119.955	Day 0
135.202	-0.0104089	Non-induced	119.955	Day 0
135.257	-0.0171004	Non-induced	119.955	Day 0
135.312	-0.0163569	Non-induced	119.955	Day 0
135.367	-0.0163569	Non-induced	119.955	Day 0
135.422	-0.0289963	Non-induced	119.955	Day 0
135.476	-0.0252788	Non-induced	119.955	Day 0
135.531	-0.0215613	Non-induced	119.955	Day 0
135.586	-0.0230483	Non-induced	119.955	Day 0
135.641	-0.0148699	Non-induced	119.955	Day 0
135.696	-0.0141264	Non-induced	119.955	Day 0
135.751	-0.0163569	Non-induced	119.955	Day 0
135.806	-0.0133829	Non-induced	119.955	Day 0
135.86	-0.0148699	Non-induced	119.955	Day 0
135.915	-0.0111524	Non-induced	119.955	Day 0
135.97	-0.0126394	Non-induced	119.955	Day 0
136.025	-0.0178439	Non-induced	119.955	Day 0
136.08	-0.0104089	Non-induced	119.955	Day 0
136.135	-0.0148699	Non-induced	119.955	Day 0
136.189	-0.0126394	Non-induced	119.955	Day 0
136.244	-0.0208178	Non-induced	119.955	Day 0
136.299	-0.0260223	Non-induced	119.955	Day 0
136.354	-0.0141264	Non-induced	119.955	Day 0
136.409	-0.0237918	Non-induced	119.955	Day 0
136.464	-0.0185874	Non-induced	119.955	Day 0
136.518	-0.0185874	Non-induced	119.955	Day 0
136.573	-0.0133829	Non-induced	119.955	Day 0
136.628	-0.0193309	Non-induced	119.955	Day 0
136.683	-0.00966543	Non-induced	119.955	Day 0
136.738	-0.0133829	Non-induced	119.955	Day 0
136.793	-0.00520446	Non-induced	119.955	Day 0
136.848	-0.0148699	Non-induced	119.955	Day 0
136.902	-0.0200743	Non-induced	119.955	Day 0
136.957	-0.0118959	Non-induced	119.955	Day 0
137.012	-0.0133829	Non-induced	119.955	Day 0
137.067	-0.0193309	Non-induced	119.955	Day 0
137.122	-0.0178439	Non-induced	119.955	Day 0
137.177	-0.0171004	Non-induced	119.955	Day 0
137.231	-0.0289963	Non-induced	119.955	Day 0
137.286	-0.0141264	Non-induced	119.955	Day 0
137.341	-0.0185874	Non-induced	119.955	Day 0
137.396	-0.0178439	Non-induced	119.955	Day 0
137.451	-0.0178439	Non-induced	119.955	Day 0
137.506	-0.00817844	Non-induced	119.955	Day 0
137.561	-0.0163569	Non-induced	119.955	Day 0
137.615	-0.00446097	Non-induced	119.955	Day 0
137.67	-0.0148699	Non-induced	119.955	Day 0
137.725	-0.00669145	Non-induced	119.955	Day 0
137.78	-0.0118959	Non-induced	119.955	Day 0
137.835	-0.0104089	Non-induced	119.955	Day 0
137.89	-0.00446097	Non-induced	119.955	Day 0
137.944	-0.0148699	Non-induced	119.955	Day 0
137.999	-0.0141264	Non-induced	119.955	Day 0
138.054	-0.0133829	Non-induced	119.955	Day 0
138.109	-0.0223048	Non-induced	119.955	Day 0
138.164	-0.0171004	Non-induced	119.955	Day 0
138.219	-0.0141264	Non-induced	119.955	Day 0
138.274	-0.0193309	Non-induced	119.955	Day 0
138.328	-0.0237918	Non-induced	119.955	Day 0
138.383	-0.0126394	Non-induced	119.955	Day 0
138.438	-0.0171004	Non-induced	119.955	Day 0
138.493	-0.0171004	Non-induced	119.955	Day 0
138.548	-0.0163569	Non-induced	119.955	Day 0
138.603	-0.00594796	Non-induced	119.955	Day 0
138.657	-0.00520446	Non-induced	119.955	Day 0
138.712	-0.0118959	Non-induced	119.955	Day 0
138.767	-0.00892193	Non-induced	119.955	Day 0
138.822	-0.0230483	Non-induced	119.955	Day 0
138.877	-0.0171004	Non-induced	119.955	Day 0
138.932	-0.0171004	Non-induced	119.955	Day 0
138.986	-0.0260223	Non-induced	119.955	Day 0
139.041	-0.0171004	Non-induced	119.955	Day 0
139.096	-0.0185874	Non-induced	119.955	Day 0
139.151	-0.0118959	Non-induced	119.955	Day 0
139.206	-0.0156134	Non-induced	119.955	Day 0
139.261	-0.0200743	Non-induced	119.955	Day 0
139.316	-0.0148699	Non-induced	119.955	Day 0
139.37	-0.00892193	Non-induced	119.955	Day 0
139.425	-0.0133829	Non-induced	119.955	Day 0
139.48	-0.0104089	Non-induced	119.955	Day 0
139.535	-0.00371747	Non-induced	119.955	Day 0
139.59	-0.0171004	Non-induced	119.955	Day 0
139.645	-0.0141264	Non-induced	119.955	Day 0
139.699	-0.0133829	Non-induced	119.955	Day 0
139.754	-0.0230483	Non-induced	119.955	Day 0
139.809	-0.0178439	Non-induced	119.955	Day 0
139.864	-0.0193309	Non-induced	119.955	Day 0
139.919	-0.0141264	Non-induced	119.955	Day 0
139.974	-0.0163569	Non-induced	119.955	Day 0
107.026	0.120187	Induced	119.955	Day 28 Induced
107.08	0.114352	Induced	119.955	Day 28 Induced
107.134	0.0828471	Induced	119.955	Day 28 Induced
107.188	0.0571762	Induced	119.955	Day 28 Induced
107.242	0.0443407	Induced	119.955	Day 28 Induced
107.296	0.0478413	Induced	119.955	Day 28 Induced
107.35	0.0303384	Induced	119.955	Day 28 Induced
107.404	0.0303384	Induced	119.955	Day 28 Induced
107.457	0.0408401	Induced	119.955	Day 28 Induced
107.511	0.0373396	Induced	119.955	Day 28 Induced
107.565	0.0245041	Induced	119.955	Day 28 Induced
107.619	0.042007	Induced	119.955	Day 28 Induced
107.673	0.0466744	Induced	119.955	Day 28 Induced
107.727	0.0723454	Induced	119.955	Day 28 Induced
107.781	0.0606768	Induced	119.955	Day 28 Induced
107.835	0.0700117	Induced	119.955	Day 28 Induced
107.889	0.0793466	Induced	119.955	Day 28 Induced
107.943	0.10035	Induced	119.955	Day 28 Induced
107.997	0.124854	Induced	119.955	Day 28 Induced
108.051	0.13769	Induced	119.955	Day 28 Induced
108.105	0.123687	Induced	119.955	Day 28 Induced
108.159	0.0851809	Induced	119.955	Day 28 Induced
108.212	0.0478413	Induced	119.955	Day 28 Induced
108.266	0.0326721	Induced	119.955	Day 28 Induced
108.32	0.0303384	Induced	119.955	Day 28 Induced
108.374	0.0396733	Induced	119.955	Day 28 Induced
108.428	0.0303384	Induced	119.955	Day 28 Induced
108.482	0.0385064	Induced	119.955	Day 28 Induced
108.536	0.0385064	Induced	119.955	Day 28 Induced
108.59	0.0385064	Induced	119.955	Day 28 Induced
108.644	0.0536756	Induced	119.955	Day 28 Induced
108.698	0.0595099	Induced	119.955	Day 28 Induced
108.752	0.0571762	Induced	119.955	Day 28 Induced
108.806	0.0770128	Induced	119.955	Day 28 Induced
108.86	0.0851809	Induced	119.955	Day 28 Induced
108.914	0.102684	Induced	119.955	Day 28 Induced
108.967	0.116686	Induced	119.955	Day 28 Induced
109.021	0.13769	Induced	119.955	Day 28 Induced
109.075	0.120187	Induced	119.955	Day 28 Induced
109.129	0.0933489	Induced	119.955	Day 28 Induced
109.183	0.075846	Induced	119.955	Day 28 Induced
109.237	0.0455076	Induced	119.955	Day 28 Induced
109.291	0.0350058	Induced	119.955	Day 28 Induced
109.345	0.033839	Induced	119.955	Day 28 Induced
109.399	0.0268378	Induced	119.955	Day 28 Induced
109.453	0.0315053	Induced	119.955	Day 28 Induced
109.507	0.0373396	Induced	119.955	Day 28 Induced
109.561	0.0478413	Induced	119.955	Day 28 Induced
109.615	0.0431739	Induced	119.955	Day 28 Induced
109.669	0.0513419	Induced	119.955	Day 28 Induced
109.722	0.0676779	Induced	119.955	Day 28 Induced
109.776	0.0793466	Induced	119.955	Day 28 Induced
109.83	0.0723454	Induced	119.955	Day 28 Induced
109.884	0.0968495	Induced	119.955	Day 28 Induced
109.938	0.127188	Induced	119.955	Day 28 Induced
109.992	0.144691	Induced	119.955	Day 28 Induced
110.046	0.149358	Induced	119.955	Day 28 Induced
110.1	0.106184	Induced	119.955	Day 28 Induced
110.154	0.0781797	Induced	119.955	Day 28 Induced
110.208	0.0455076	Induced	119.955	Day 28 Induced
110.262	0.033839	Induced	119.955	Day 28 Induced
110.316	0.0210035	Induced	119.955	Day 28 Induced
110.37	0.0175029	Induced	119.955	Day 28 Induced
110.424	0.0268378	Induced	119.955	Day 28 Induced
110.477	0.0233372	Induced	119.955	Day 28 Induced
110.531	0.0280047	Induced	119.955	Day 28 Induced
110.585	0.0443407	Induced	119.955	Day 28 Induced
110.639	0.0361727	Induced	119.955	Day 28 Induced
110.693	0.0630105	Induced	119.955	Day 28 Induced
110.747	0.0641774	Induced	119.955	Day 28 Induced
110.801	0.0805134	Induced	119.955	Day 28 Induced
110.855	0.115519	Induced	119.955	Day 28 Induced
110.909	0.120187	Induced	119.955	Day 28 Induced
110.963	0.144691	Induced	119.955	Day 28 Induced
111.017	0.14119	Induced	119.955	Day 28 Induced
111.071	0.130688	Induced	119.955	Day 28 Induced
111.125	0.101517	Induced	119.955	Day 28 Induced
111.179	0.0676779	Induced	119.955	Day 28 Induced
111.233	0.0373396	Induced	119.955	Day 28 Induced
111.286	0.0256709	Induced	119.955	Day 28 Induced
111.34	0.0116686	Induced	119.955	Day 28 Induced
111.394	0.0140023	Induced	119.955	Day 28 Induced
111.448	0.0128355	Induced	119.955	Day 28 Induced
111.502	0.00816803	Induced	119.955	Day 28 Induced
111.556	0.0256709	Induced	119.955	Day 28 Induced
111.61	0.0408401	Induced	119.955	Day 28 Induced
111.664	0.0525088	Induced	119.955	Day 28 Induced
111.718	0.0676779	Induced	119.955	Day 28 Induced
111.772	0.084014	Induced	119.955	Day 28 Induced
111.826	0.0968495	Induced	119.955	Day 28 Induced
111.88	0.140023	Induced	119.955	Day 28 Induced
111.934	0.150525	Induced	119.955	Day 28 Induced
111.988	0.158693	Induced	119.955	Day 28 Induced
112.041	0.147025	Induced	119.955	Day 28 Induced
112.095	0.126021	Induced	119.955	Day 28 Induced
112.149	0.0828471	Induced	119.955	Day 28 Induced
112.203	0.0455076	Induced	119.955	Day 28 Induced
112.257	0.0408401	Induced	119.955	Day 28 Induced
112.311	0.0315053	Induced	119.955	Day 28 Induced
112.365	0.0175029	Induced	119.955	Day 28 Induced
112.419	0.0291715	Induced	119.955	Day 28 Induced
112.473	0.0443407	Induced	119.955	Day 28 Induced
112.527	0.0280047	Induced	119.955	Day 28 Induced
112.581	0.0396733	Induced	119.955	Day 28 Induced
112.635	0.0431739	Induced	119.955	Day 28 Induced
112.689	0.0571762	Induced	119.955	Day 28 Induced
112.743	0.075846	Induced	119.955	Day 28 Induced
112.796	0.0956826	Induced	119.955	Day 28 Induced
112.85	0.129522	Induced	119.955	Day 28 Induced
112.904	0.140023	Induced	119.955	Day 28 Induced
112.958	0.15986	Induced	119.955	Day 28 Induced
113.012	0.155193	Induced	119.955	Day 28 Induced
113.066	0.120187	Induced	119.955	Day 28 Induced
113.12	0.0770128	Induced	119.955	Day 28 Induced
113.174	0.0676779	Induced	119.955	Day 28 Induced
113.228	0.042007	Induced	119.955	Day 28 Induced
113.282	0.0233372	Induced	119.955	Day 28 Induced
113.336	0.0221704	Induced	119.955	Day 28 Induced
113.39	0.0151692	Induced	119.955	Day 28 Induced
113.444	0.0245041	Induced	119.955	Day 28 Induced
113.498	0.0221704	Induced	119.955	Day 28 Induced
113.551	0.0361727	Induced	119.955	Day 28 Induced
113.605	0.0478413	Induced	119.955	Day 28 Induced
113.659	0.0700117	Induced	119.955	Day 28 Induced
113.713	0.075846	Induced	119.955	Day 28 Induced
113.767	0.0863477	Induced	119.955	Day 28 Induced
113.821	0.120187	Induced	119.955	Day 28 Induced
113.875	0.156359	Induced	119.955	Day 28 Induced
113.929	0.17853	Induced	119.955	Day 28 Induced
113.983	0.180863	Induced	119.955	Day 28 Induced
114.037	0.145858	Induced	119.955	Day 28 Induced
114.091	0.092182	Induced	119.955	Day 28 Induced
114.145	0.0816803	Induced	119.955	Day 28 Induced
114.199	0.0560093	Induced	119.955	Day 28 Induced
114.253	0.0256709	Induced	119.955	Day 28 Induced
114.306	0.0291715	Induced	119.955	Day 28 Induced
114.36	0.0268378	Induced	119.955	Day 28 Induced
114.414	0.0315053	Induced	119.955	Day 28 Induced
114.468	0.0233372	Induced	119.955	Day 28 Induced
114.522	0.0315053	Induced	119.955	Day 28 Induced
114.576	0.0373396	Induced	119.955	Day 28 Induced
114.63	0.0618436	Induced	119.955	Day 28 Induced
114.684	0.0665111	Induced	119.955	Day 28 Induced
114.738	0.0991832	Induced	119.955	Day 28 Induced
114.792	0.130688	Induced	119.955	Day 28 Induced
114.846	0.165694	Induced	119.955	Day 28 Induced
114.9	0.211202	Induced	119.955	Day 28 Induced
114.954	0.199533	Induced	119.955	Day 28 Induced
115.008	0.175029	Induced	119.955	Day 28 Induced
115.061	0.128355	Induced	119.955	Day 28 Induced
115.115	0.0805134	Induced	119.955	Day 28 Induced
115.169	0.0595099	Induced	119.955	Day 28 Induced
115.223	0.0408401	Induced	119.955	Day 28 Induced
115.277	0.0268378	Induced	119.955	Day 28 Induced
115.331	0.0303384	Induced	119.955	Day 28 Induced
115.385	0.0210035	Induced	119.955	Day 28 Induced
115.439	0.0315053	Induced	119.955	Day 28 Induced
115.493	0.0431739	Induced	119.955	Day 28 Induced
115.547	0.0490082	Induced	119.955	Day 28 Induced
115.601	0.0770128	Induced	119.955	Day 28 Induced
115.655	0.0770128	Induced	119.955	Day 28 Induced
115.709	0.117853	Induced	119.955	Day 28 Induced
115.763	0.154026	Induced	119.955	Day 28 Induced
115.816	0.232205	Induced	119.955	Day 28 Induced
115.87	0.266044	Induced	119.955	Day 28 Induced
115.924	0.250875	Induced	119.955	Day 28 Induced
115.978	0.215869	Induced	119.955	Day 28 Induced
116.032	0.152859	Induced	119.955	Day 28 Induced
116.086	0.113186	Induced	119.955	Day 28 Induced
116.14	0.0793466	Induced	119.955	Day 28 Induced
116.194	0.0513419	Induced	119.955	Day 28 Induced
116.248	0.0396733	Induced	119.955	Day 28 Induced
116.302	0.0233372	Induced	119.955	Day 28 Induced
116.356	0.0408401	Induced	119.955	Day 28 Induced
116.41	0.0198366	Induced	119.955	Day 28 Induced
116.464	0.0455076	Induced	119.955	Day 28 Induced
116.518	0.0478413	Induced	119.955	Day 28 Induced
116.571	0.0665111	Induced	119.955	Day 28 Induced
116.625	0.092182	Induced	119.955	Day 28 Induced
116.679	0.138856	Induced	119.955	Day 28 Induced
116.733	0.190198	Induced	119.955	Day 28 Induced
116.787	0.263711	Induced	119.955	Day 28 Induced
116.841	0.339557	Induced	119.955	Day 28 Induced
116.895	0.353559	Induced	119.955	Day 28 Induced
116.949	0.309218	Induced	119.955	Day 28 Induced
117.003	0.226371	Induced	119.955	Day 28 Induced
117.057	0.149358	Induced	119.955	Day 28 Induced
117.111	0.10035	Induced	119.955	Day 28 Induced
117.165	0.0676779	Induced	119.955	Day 28 Induced
117.219	0.0595099	Induced	119.955	Day 28 Induced
117.273	0.042007	Induced	119.955	Day 28 Induced
117.326	0.0350058	Induced	119.955	Day 28 Induced
117.38	0.0315053	Induced	119.955	Day 28 Induced
117.434	0.0466744	Induced	119.955	Day 28 Induced
117.488	0.0665111	Induced	119.955	Day 28 Induced
117.542	0.0898483	Induced	119.955	Day 28 Induced
117.596	0.12252	Induced	119.955	Day 28 Induced
117.65	0.171529	Induced	119.955	Day 28 Induced
117.704	0.255543	Induced	119.955	Day 28 Induced
117.758	0.362894	Induced	119.955	Day 28 Induced
117.812	0.432905	Induced	119.955	Day 28 Induced
117.866	0.491249	Induced	119.955	Day 28 Induced
117.92	0.435239	Induced	119.955	Day 28 Induced
117.974	0.31972	Induced	119.955	Day 28 Induced
118.028	0.226371	Induced	119.955	Day 28 Induced
118.081	0.140023	Induced	119.955	Day 28 Induced
118.135	0.0956826	Induced	119.955	Day 28 Induced
118.189	0.075846	Induced	119.955	Day 28 Induced
118.243	0.0618436	Induced	119.955	Day 28 Induced
118.297	0.0525088	Induced	119.955	Day 28 Induced
118.351	0.0606768	Induced	119.955	Day 28 Induced
118.405	0.0711785	Induced	119.955	Day 28 Induced
118.459	0.084014	Induced	119.955	Day 28 Induced
118.513	0.11902	Induced	119.955	Day 28 Induced
118.567	0.158693	Induced	119.955	Day 28 Induced
118.621	0.235706	Induced	119.955	Day 28 Induced
118.675	0.333722	Induced	119.955	Day 28 Induced
118.729	0.471412	Induced	119.955	Day 28 Induced
118.783	0.585764	Induced	119.955	Day 28 Induced
118.836	0.665111	Induced	119.955	Day 28 Induced
118.89	0.599767	Induced	119.955	Day 28 Induced
118.944	0.458576	Induced	119.955	Day 28 Induced
118.998	0.316219	Induced	119.955	Day 28 Induced
119.052	0.185531	Induced	119.955	Day 28 Induced
119.106	0.129522	Induced	119.955	Day 28 Induced
119.16	0.108518	Induced	119.955	Day 28 Induced
119.214	0.0828471	Induced	119.955	Day 28 Induced
119.268	0.0653442	Induced	119.955	Day 28 Induced
119.322	0.0606768	Induced	119.955	Day 28 Induced
119.376	0.0956826	Induced	119.955	Day 28 Induced
119.43	0.12252	Induced	119.955	Day 28 Induced
119.484	0.164527	Induced	119.955	Day 28 Induced
119.538	0.201867	Induced	119.955	Day 28 Induced
119.591	0.299883	Induced	119.955	Day 28 Induced
119.645	0.437573	Induced	119.955	Day 28 Induced
119.699	0.632439	Induced	119.955	Day 28 Induced
119.753	0.791132	Induced	119.955	Day 28 Induced
119.807	0.836639	Induced	119.955	Day 28 Induced
119.861	0.772462	Induced	119.955	Day 28 Induced
119.915	0.578763	Induced	119.955	Day 28 Induced
119.969	0.374562	Induced	119.955	Day 28 Induced
120.023	0.22287	Induced	119.955	Day 28 Induced
120.077	0.138856	Induced	119.955	Day 28 Induced
120.131	0.114352	Induced	119.955	Day 28 Induced
120.185	0.0910152	Induced	119.955	Day 28 Induced
120.239	0.0746791	Induced	119.955	Day 28 Induced
120.293	0.0910152	Induced	119.955	Day 28 Induced
120.346	0.120187	Induced	119.955	Day 28 Induced
120.4	0.135356	Induced	119.955	Day 28 Induced
120.454	0.183197	Induced	119.955	Day 28 Induced
120.508	0.254376	Induced	119.955	Day 28 Induced
120.562	0.355893	Induced	119.955	Day 28 Induced
120.616	0.556593	Induced	119.955	Day 28 Induced
120.67	0.763127	Induced	119.955	Day 28 Induced
120.724	0.945158	Induced	119.955	Day 28 Induced
120.778	0.982497	Induced	119.955	Day 28 Induced
120.832	0.820303	Induced	119.955	Day 28 Induced
120.886	0.606768	Induced	119.955	Day 28 Induced
120.94	0.410735	Induced	119.955	Day 28 Induced
120.994	0.261377	Induced	119.955	Day 28 Induced
121.048	0.172695	Induced	119.955	Day 28 Induced
121.102	0.120187	Induced	119.955	Day 28 Induced
121.155	0.0886814	Induced	119.955	Day 28 Induced
121.209	0.084014	Induced	119.955	Day 28 Induced
121.263	0.10035	Induced	119.955	Day 28 Induced
121.317	0.117853	Induced	119.955	Day 28 Induced
121.371	0.164527	Induced	119.955	Day 28 Induced
121.425	0.192532	Induced	119.955	Day 28 Induced
121.479	0.267211	Induced	119.955	Day 28 Induced
121.533	0.418903	Induced	119.955	Day 28 Induced
121.587	0.610268	Induced	119.955	Day 28 Induced
121.641	0.841307	Induced	119.955	Day 28 Induced
121.695	1	Induced	119.955	Day 28 Induced
121.749	0.988331	Induced	119.955	Day 28 Induced
121.803	0.827305	Induced	119.955	Day 28 Induced
121.857	0.597433	Induced	119.955	Day 28 Induced
121.91	0.390898	Induced	119.955	Day 28 Induced
121.964	0.257876	Induced	119.955	Day 28 Induced
122.018	0.173862	Induced	119.955	Day 28 Induced
122.072	0.106184	Induced	119.955	Day 28 Induced
122.126	0.092182	Induced	119.955	Day 28 Induced
122.18	0.0723454	Induced	119.955	Day 28 Induced
122.234	0.0886814	Induced	119.955	Day 28 Induced
122.288	0.107351	Induced	119.955	Day 28 Induced
122.342	0.155193	Induced	119.955	Day 28 Induced
122.396	0.192532	Induced	119.955	Day 28 Induced
122.45	0.275379	Induced	119.955	Day 28 Induced
122.504	0.385064	Induced	119.955	Day 28 Induced
122.558	0.569428	Induced	119.955	Day 28 Induced
122.612	0.795799	Induced	119.955	Day 28 Induced
122.665	0.913652	Induced	119.955	Day 28 Induced
122.719	0.91832	Induced	119.955	Day 28 Induced
122.773	0.760793	Induced	119.955	Day 28 Induced
122.827	0.540257	Induced	119.955	Day 28 Induced
122.881	0.350058	Induced	119.955	Day 28 Induced
122.935	0.239207	Induced	119.955	Day 28 Induced
122.989	0.154026	Induced	119.955	Day 28 Induced
123.043	0.103851	Induced	119.955	Day 28 Induced
123.097	0.084014	Induced	119.955	Day 28 Induced
123.151	0.0688448	Induced	119.955	Day 28 Induced
123.205	0.092182	Induced	119.955	Day 28 Induced
123.259	0.0933489	Induced	119.955	Day 28 Induced
123.313	0.117853	Induced	119.955	Day 28 Induced
123.367	0.175029	Induced	119.955	Day 28 Induced
123.42	0.264877	Induced	119.955	Day 28 Induced
123.474	0.358226	Induced	119.955	Day 28 Induced
123.528	0.532089	Induced	119.955	Day 28 Induced
123.582	0.712952	Induced	119.955	Day 28 Induced
123.636	0.813302	Induced	119.955	Day 28 Induced
123.69	0.778296	Induced	119.955	Day 28 Induced
123.744	0.612602	Induced	119.955	Day 28 Induced
123.798	0.410735	Induced	119.955	Day 28 Induced
123.852	0.273046	Induced	119.955	Day 28 Induced
123.906	0.166861	Induced	119.955	Day 28 Induced
123.96	0.0968495	Induced	119.955	Day 28 Induced
124.014	0.0688448	Induced	119.955	Day 28 Induced
124.068	0.0618436	Induced	119.955	Day 28 Induced
124.122	0.0630105	Induced	119.955	Day 28 Induced
124.175	0.0688448	Induced	119.955	Day 28 Induced
124.229	0.0933489	Induced	119.955	Day 28 Induced
124.283	0.0968495	Induced	119.955	Day 28 Induced
124.337	0.151692	Induced	119.955	Day 28 Induced
124.391	0.199533	Induced	119.955	Day 28 Induced
124.445	0.302217	Induced	119.955	Day 28 Induced
124.499	0.443407	Induced	119.955	Day 28 Induced
124.553	0.546091	Induced	119.955	Day 28 Induced
124.607	0.624271	Induced	119.955	Day 28 Induced
124.661	0.567095	Induced	119.955	Day 28 Induced
124.715	0.456243	Induced	119.955	Day 28 Induced
124.769	0.30105	Induced	119.955	Day 28 Induced
124.823	0.184364	Induced	119.955	Day 28 Induced
124.877	0.12252	Induced	119.955	Day 28 Induced
124.93	0.0886814	Induced	119.955	Day 28 Induced
124.984	0.0548425	Induced	119.955	Day 28 Induced
125.038	0.0548425	Induced	119.955	Day 28 Induced
125.092	0.0385064	Induced	119.955	Day 28 Induced
125.146	0.0548425	Induced	119.955	Day 28 Induced
125.2	0.0641774	Induced	119.955	Day 28 Induced
125.254	0.0851809	Induced	119.955	Day 28 Induced
125.308	0.116686	Induced	119.955	Day 28 Induced
125.362	0.171529	Induced	119.955	Day 28 Induced
125.416	0.259043	Induced	119.955	Day 28 Induced
125.47	0.346558	Induced	119.955	Day 28 Induced
125.524	0.425904	Induced	119.955	Day 28 Induced
125.578	0.436406	Induced	119.955	Day 28 Induced
125.632	0.393232	Induced	119.955	Day 28 Induced
125.685	0.295216	Induced	119.955	Day 28 Induced
125.739	0.201867	Induced	119.955	Day 28 Induced
125.793	0.120187	Induced	119.955	Day 28 Induced
125.847	0.0700117	Induced	119.955	Day 28 Induced
125.901	0.050175	Induced	119.955	Day 28 Induced
125.955	0.0513419	Induced	119.955	Day 28 Induced
126.009	0.0256709	Induced	119.955	Day 28 Induced
126.063	0.0326721	Induced	119.955	Day 28 Induced
126.117	0.050175	Induced	119.955	Day 28 Induced
126.171	0.0560093	Induced	119.955	Day 28 Induced
126.225	0.0746791	Induced	119.955	Day 28 Induced
126.279	0.0933489	Induced	119.955	Day 28 Induced
126.333	0.13769	Induced	119.955	Day 28 Induced
126.387	0.198366	Induced	119.955	Day 28 Induced
126.44	0.264877	Induced	119.955	Day 28 Induced
126.494	0.302217	Induced	119.955	Day 28 Induced
126.548	0.292882	Induced	119.955	Day 28 Induced
126.602	0.245041	Induced	119.955	Day 28 Induced
126.656	0.161027	Induced	119.955	Day 28 Induced
126.71	0.117853	Induced	119.955	Day 28 Induced
126.764	0.0770128	Induced	119.955	Day 28 Induced
126.818	0.0408401	Induced	119.955	Day 28 Induced
126.872	0.0350058	Induced	119.955	Day 28 Induced
126.926	0.0326721	Induced	119.955	Day 28 Induced
126.98	0.0268378	Induced	119.955	Day 28 Induced
127.034	0.0303384	Induced	119.955	Day 28 Induced
127.088	0.0210035	Induced	119.955	Day 28 Induced
127.142	0.0431739	Induced	119.955	Day 28 Induced
127.195	0.050175	Induced	119.955	Day 28 Induced
127.249	0.075846	Induced	119.955	Day 28 Induced
127.303	0.116686	Induced	119.955	Day 28 Induced
127.357	0.140023	Induced	119.955	Day 28 Induced
127.411	0.21937	Induced	119.955	Day 28 Induced
127.465	0.213536	Induced	119.955	Day 28 Induced
127.519	0.208868	Induced	119.955	Day 28 Induced
127.573	0.148191	Induced	119.955	Day 28 Induced
127.627	0.106184	Induced	119.955	Day 28 Induced
127.681	0.0665111	Induced	119.955	Day 28 Induced
127.735	0.0245041	Induced	119.955	Day 28 Induced
127.789	0.0116686	Induced	119.955	Day 28 Induced
127.843	0.00466744	Induced	119.955	Day 28 Induced
127.897	-0.00233372	Induced	119.955	Day 28 Induced
127.95	0.0116686	Induced	119.955	Day 28 Induced
128.004	0.0128355	Induced	119.955	Day 28 Induced
128.058	0.0163361	Induced	119.955	Day 28 Induced
128.112	0.0385064	Induced	119.955	Day 28 Induced
128.166	0.042007	Induced	119.955	Day 28 Induced
128.22	0.0478413	Induced	119.955	Day 28 Induced
128.274	0.0828471	Induced	119.955	Day 28 Induced
128.328	0.115519	Induced	119.955	Day 28 Induced
128.382	0.134189	Induced	119.955	Day 28 Induced
128.436	0.145858	Induced	119.955	Day 28 Induced
128.49	0.142357	Induced	119.955	Day 28 Induced
128.544	0.0828471	Induced	119.955	Day 28 Induced
128.598	0.0641774	Induced	119.955	Day 28 Induced
128.652	0.0303384	Induced	119.955	Day 28 Induced
128.705	0.0268378	Induced	119.955	Day 28 Induced
128.759	0.0140023	Induced	119.955	Day 28 Induced
128.813	0.00816803	Induced	119.955	Day 28 Induced
128.867	-0.00700117	Induced	119.955	Day 28 Induced
128.921	0.0105018	Induced	119.955	Day 28 Induced
128.975	0.0105018	Induced	119.955	Day 28 Induced
129.029	0.00933489	Induced	119.955	Day 28 Induced
129.083	0.00933489	Induced	119.955	Day 28 Induced
129.137	0.0210035	Induced	119.955	Day 28 Induced
129.191	0.0431739	Induced	119.955	Day 28 Induced
129.245	0.0746791	Induced	119.955	Day 28 Induced
129.299	0.0805134	Induced	119.955	Day 28 Induced
129.353	0.0991832	Induced	119.955	Day 28 Induced
129.407	0.109685	Induced	119.955	Day 28 Induced
129.46	0.0711785	Induced	119.955	Day 28 Induced
129.514	0.0513419	Induced	119.955	Day 28 Induced
129.568	0.0373396	Induced	119.955	Day 28 Induced
129.622	0.0151692	Induced	119.955	Day 28 Induced
129.676	-0.00116686	Induced	119.955	Day 28 Induced
129.73	0.00700117	Induced	119.955	Day 28 Induced
129.784	0.00116686	Induced	119.955	Day 28 Induced
129.838	0	Induced	119.955	Day 28 Induced
129.892	0.00700117	Induced	119.955	Day 28 Induced
129.946	0.0186698	Induced	119.955	Day 28 Induced
130	0.0105018	Induced	119.955	Day 28 Induced
130.054	0.00816803	Induced	119.955	Day 28 Induced
130.108	0.0280047	Induced	119.955	Day 28 Induced
130.162	0.0525088	Induced	119.955	Day 28 Induced
130.216	0.0513419	Induced	119.955	Day 28 Induced
130.269	0.0583431	Induced	119.955	Day 28 Induced
130.323	0.0606768	Induced	119.955	Day 28 Induced
130.377	0.0548425	Induced	119.955	Day 28 Induced
130.431	0.0396733	Induced	119.955	Day 28 Induced
130.485	0.00933489	Induced	119.955	Day 28 Induced
130.539	0.00933489	Induced	119.955	Day 28 Induced
130.593	-0.00233372	Induced	119.955	Day 28 Induced
130.647	-0.00233372	Induced	119.955	Day 28 Induced
130.701	-0.00816803	Induced	119.955	Day 28 Induced
130.755	-0.00583431	Induced	119.955	Day 28 Induced
130.809	-0.00466744	Induced	119.955	Day 28 Induced
130.863	0.00583431	Induced	119.955	Day 28 Induced
130.917	0	Induced	119.955	Day 28 Induced
130.971	0.0198366	Induced	119.955	Day 28 Induced
131.024	0.00583431	Induced	119.955	Day 28 Induced
131.078	0.0233372	Induced	119.955	Day 28 Induced
131.132	0.0396733	Induced	119.955	Day 28 Induced
131.186	0.0525088	Induced	119.955	Day 28 Induced
131.24	0.050175	Induced	119.955	Day 28 Induced
131.294	0.0525088	Induced	119.955	Day 28 Induced
131.348	0.0268378	Induced	119.955	Day 28 Induced
131.402	0.0163361	Induced	119.955	Day 28 Induced
131.456	0.00583431	Induced	119.955	Day 28 Induced
131.51	0	Induced	119.955	Day 28 Induced
131.564	-0.00116686	Induced	119.955	Day 28 Induced
131.618	0	Induced	119.955	Day 28 Induced
131.672	-0.0128355	Induced	119.955	Day 28 Induced
131.726	-0.00583431	Induced	119.955	Day 28 Induced
131.779	-0.00933489	Induced	119.955	Day 28 Induced
131.833	-0.00233372	Induced	119.955	Day 28 Induced
131.887	0.00933489	Induced	119.955	Day 28 Induced
131.941	-0.00583431	Induced	119.955	Day 28 Induced
131.995	0.0163361	Induced	119.955	Day 28 Induced
132.049	0.0198366	Induced	119.955	Day 28 Induced
132.103	0.0280047	Induced	119.955	Day 28 Induced
132.157	0.0408401	Induced	119.955	Day 28 Induced
132.211	0.033839	Induced	119.955	Day 28 Induced
132.265	0.0268378	Induced	119.955	Day 28 Induced
132.319	0.0233372	Induced	119.955	Day 28 Induced
132.373	0.00816803	Induced	119.955	Day 28 Induced
132.427	0.00700117	Induced	119.955	Day 28 Induced
132.481	0	Induced	119.955	Day 28 Induced
132.534	-0.00116686	Induced	119.955	Day 28 Induced
132.588	-0.0105018	Induced	119.955	Day 28 Induced
132.642	-0.00233372	Induced	119.955	Day 28 Induced
132.696	-0.00116686	Induced	119.955	Day 28 Induced
132.75	-0.00350058	Induced	119.955	Day 28 Induced
132.804	0.00700117	Induced	119.955	Day 28 Induced
132.858	0.00350058	Induced	119.955	Day 28 Induced
132.912	0.00700117	Induced	119.955	Day 28 Induced
132.966	0.0210035	Induced	119.955	Day 28 Induced
133.02	0.0210035	Induced	119.955	Day 28 Induced
133.074	0.0385064	Induced	119.955	Day 28 Induced
133.128	0.0408401	Induced	119.955	Day 28 Induced
133.182	0.033839	Induced	119.955	Day 28 Induced
133.236	0.033839	Induced	119.955	Day 28 Induced
133.289	0.00816803	Induced	119.955	Day 28 Induced
133.343	0.00700117	Induced	119.955	Day 28 Induced
133.397	-0.00700117	Induced	119.955	Day 28 Induced
133.451	-0.0140023	Induced	119.955	Day 28 Induced
133.505	-0.0140023	Induced	119.955	Day 28 Induced
133.559	-0.00933489	Induced	119.955	Day 28 Induced
133.613	0.0140023	Induced	119.955	Day 28 Induced
133.667	0.00583431	Induced	119.955	Day 28 Induced
133.721	-0.00583431	Induced	119.955	Day 28 Induced
133.775	-0.00116686	Induced	119.955	Day 28 Induced
133.829	0.00700117	Induced	119.955	Day 28 Induced
133.883	0.0175029	Induced	119.955	Day 28 Induced
133.937	0.0256709	Induced	119.955	Day 28 Induced
133.991	0.0361727	Induced	119.955	Day 28 Induced
134.044	0.0175029	Induced	119.955	Day 28 Induced
134.098	0.00933489	Induced	119.955	Day 28 Induced
134.152	0.0105018	Induced	119.955	Day 28 Induced
134.206	0.00233372	Induced	119.955	Day 28 Induced
134.26	-0.00933489	Induced	119.955	Day 28 Induced
134.314	-0.00816803	Induced	119.955	Day 28 Induced
134.368	-0.0128355	Induced	119.955	Day 28 Induced
134.422	-0.0163361	Induced	119.955	Day 28 Induced
134.476	-0.0105018	Induced	119.955	Day 28 Induced
134.53	-0.0105018	Induced	119.955	Day 28 Induced
134.584	-0.00466744	Induced	119.955	Day 28 Induced
134.638	-0.0116686	Induced	119.955	Day 28 Induced
134.692	-0.00116686	Induced	119.955	Day 28 Induced
134.746	0.00116686	Induced	119.955	Day 28 Induced
134.799	-0.00116686	Induced	119.955	Day 28 Induced
134.853	0.0151692	Induced	119.955	Day 28 Induced
134.907	0.0151692	Induced	119.955	Day 28 Induced
134.961	0.0303384	Induced	119.955	Day 28 Induced
135.015	0.0175029	Induced	119.955	Day 28 Induced
135.069	0.00350058	Induced	119.955	Day 28 Induced
135.123	0.00583431	Induced	119.955	Day 28 Induced
135.177	-0.0210035	Induced	119.955	Day 28 Induced
135.231	0.00116686	Induced	119.955	Day 28 Induced
135.285	-0.0128355	Induced	119.955	Day 28 Induced
135.339	-0.0256709	Induced	119.955	Day 28 Induced
135.393	-0.0151692	Induced	119.955	Day 28 Induced
135.447	-0.00816803	Induced	119.955	Day 28 Induced
135.501	-0.00816803	Induced	119.955	Day 28 Induced
135.554	-0.00583431	Induced	119.955	Day 28 Induced
135.608	-0.0105018	Induced	119.955	Day 28 Induced
135.662	-0.0105018	Induced	119.955	Day 28 Induced
135.716	0.00116686	Induced	119.955	Day 28 Induced
135.77	-0.00350058	Induced	119.955	Day 28 Induced
135.824	0.0163361	Induced	119.955	Day 28 Induced
135.878	0.0268378	Induced	119.955	Day 28 Induced
135.932	0.0116686	Induced	119.955	Day 28 Induced
135.986	-0.0116686	Induced	119.955	Day 28 Induced
136.04	0.00233372	Induced	119.955	Day 28 Induced
136.094	0	Induced	119.955	Day 28 Induced
136.148	-0.0128355	Induced	119.955	Day 28 Induced
136.202	-0.0198366	Induced	119.955	Day 28 Induced
136.256	-0.0186698	Induced	119.955	Day 28 Induced
136.309	-0.00816803	Induced	119.955	Day 28 Induced
136.363	-0.00466744	Induced	119.955	Day 28 Induced
136.417	-0.00700117	Induced	119.955	Day 28 Induced
136.471	-0.00933489	Induced	119.955	Day 28 Induced
136.525	-0.0175029	Induced	119.955	Day 28 Induced
136.579	-0.00700117	Induced	119.955	Day 28 Induced
136.633	-0.00466744	Induced	119.955	Day 28 Induced
136.687	0.0105018	Induced	119.955	Day 28 Induced
136.741	0.00816803	Induced	119.955	Day 28 Induced
136.795	0.00933489	Induced	119.955	Day 28 Induced
136.849	0.00700117	Induced	119.955	Day 28 Induced
136.903	0.00816803	Induced	119.955	Day 28 Induced
136.957	-0.00583431	Induced	119.955	Day 28 Induced
137.011	-0.00466744	Induced	119.955	Day 28 Induced
137.064	-0.00350058	Induced	119.955	Day 28 Induced
137.118	-0.00816803	Induced	119.955	Day 28 Induced
137.172	-0.0151692	Induced	119.955	Day 28 Induced
137.226	-0.0163361	Induced	119.955	Day 28 Induced
137.28	-0.0210035	Induced	119.955	Day 28 Induced
137.334	-0.0163361	Induced	119.955	Day 28 Induced
137.388	-0.00700117	Induced	119.955	Day 28 Induced
137.442	-0.0163361	Induced	119.955	Day 28 Induced
137.496	-0.00933489	Induced	119.955	Day 28 Induced
137.55	0.0116686	Induced	119.955	Day 28 Induced
137.604	0.00116686	Induced	119.955	Day 28 Induced
137.658	-0.00350058	Induced	119.955	Day 28 Induced
137.712	0.0163361	Induced	119.955	Day 28 Induced
137.766	0.00466744	Induced	119.955	Day 28 Induced
137.819	0.00233372	Induced	119.955	Day 28 Induced
137.873	0.00583431	Induced	119.955	Day 28 Induced
137.927	-0.00116686	Induced	119.955	Day 28 Induced
137.981	-0.00933489	Induced	119.955	Day 28 Induced
138.035	-0.00933489	Induced	119.955	Day 28 Induced
138.089	-0.0256709	Induced	119.955	Day 28 Induced
138.143	-0.0116686	Induced	119.955	Day 28 Induced
138.197	-0.0140023	Induced	119.955	Day 28 Induced
138.251	-0.0175029	Induced	119.955	Day 28 Induced
138.305	-0.0105018	Induced	119.955	Day 28 Induced
138.359	-0.0105018	Induced	119.955	Day 28 Induced
138.413	-0.0105018	Induced	119.955	Day 28 Induced
138.467	-0.00583431	Induced	119.955	Day 28 Induced
138.521	0.00933489	Induced	119.955	Day 28 Induced
138.574	0.00933489	Induced	119.955	Day 28 Induced
138.628	0.00583431	Induced	119.955	Day 28 Induced
138.682	0.0140023	Induced	119.955	Day 28 Induced
138.736	0.00233372	Induced	119.955	Day 28 Induced
138.79	-0.00700117	Induced	119.955	Day 28 Induced
138.844	-0.0186698	Induced	119.955	Day 28 Induced
138.898	-0.0151692	Induced	119.955	Day 28 Induced
138.952	-0.0245041	Induced	119.955	Day 28 Induced
139.006	-0.0116686	Induced	119.955	Day 28 Induced
139.06	-0.00700117	Induced	119.955	Day 28 Induced
139.114	-0.00466744	Induced	119.955	Day 28 Induced
139.168	-0.0245041	Induced	119.955	Day 28 Induced
139.222	-0.0151692	Induced	119.955	Day 28 Induced
139.276	-0.00466744	Induced	119.955	Day 28 Induced
139.33	-0.00700117	Induced	119.955	Day 28 Induced
139.383	-0.00466744	Induced	119.955	Day 28 Induced
139.437	0.00700117	Induced	119.955	Day 28 Induced
139.491	0.00233372	Induced	119.955	Day 28 Induced
139.545	0.00233372	Induced	119.955	Day 28 Induced
139.599	-0.00116686	Induced	119.955	Day 28 Induced
139.653	-0.00583431	Induced	119.955	Day 28 Induced
139.707	0	Induced	119.955	Day 28 Induced
139.761	-0.0128355	Induced	119.955	Day 28 Induced
139.815	-0.00583431	Induced	119.955	Day 28 Induced
139.869	-0.0175029	Induced	119.955	Day 28 Induced
139.923	-0.0175029	Induced	119.955	Day 28 Induced
139.977	-0.0128355	Induced	119.955	Day 28 Induced
107.009	0.0747664	Non-induced	119.955	Day 28 Non-induced
107.063	0.0493992	Non-induced	119.955	Day 28 Non-induced
107.117	0.0320427	Non-induced	119.955	Day 28 Non-induced
107.17	0.0226969	Non-induced	119.955	Day 28 Non-induced
107.224	0.0186916	Non-induced	119.955	Day 28 Non-induced
107.278	0.0173565	Non-induced	119.955	Day 28 Non-induced
107.331	0.0173565	Non-induced	119.955	Day 28 Non-induced
107.385	0.0173565	Non-induced	119.955	Day 28 Non-induced
107.439	0.00400534	Non-induced	119.955	Day 28 Non-induced
107.492	0.012016	Non-induced	119.955	Day 28 Non-induced
107.546	0.0186916	Non-induced	119.955	Day 28 Non-induced
107.6	0.00267023	Non-induced	119.955	Day 28 Non-induced
107.653	0.0267023	Non-induced	119.955	Day 28 Non-induced
107.707	0.0387183	Non-induced	119.955	Day 28 Non-induced
107.761	0.0547397	Non-induced	119.955	Day 28 Non-induced
107.814	0.0640854	Non-induced	119.955	Day 28 Non-induced
107.868	0.0934579	Non-induced	119.955	Day 28 Non-induced
107.922	0.102804	Non-induced	119.955	Day 28 Non-induced
107.976	0.0854473	Non-induced	119.955	Day 28 Non-induced
108.029	0.0867824	Non-induced	119.955	Day 28 Non-induced
108.083	0.0507343	Non-induced	119.955	Day 28 Non-induced
108.137	0.0293725	Non-induced	119.955	Day 28 Non-induced
108.19	0.024032	Non-induced	119.955	Day 28 Non-induced
108.244	0.012016	Non-induced	119.955	Day 28 Non-induced
108.298	0.0333778	Non-induced	119.955	Day 28 Non-induced
108.351	0.0226969	Non-induced	119.955	Day 28 Non-induced
108.405	0.012016	Non-induced	119.955	Day 28 Non-induced
108.459	0.0173565	Non-induced	119.955	Day 28 Non-induced
108.512	0.0293725	Non-induced	119.955	Day 28 Non-induced
108.566	0.0253672	Non-induced	119.955	Day 28 Non-induced
108.62	0.034713	Non-induced	119.955	Day 28 Non-induced
108.673	0.0293725	Non-induced	119.955	Day 28 Non-induced
108.727	0.0520694	Non-induced	119.955	Day 28 Non-induced
108.781	0.0614152	Non-induced	119.955	Day 28 Non-induced
108.834	0.0881175	Non-induced	119.955	Day 28 Non-induced
108.888	0.11482	Non-induced	119.955	Day 28 Non-induced
108.942	0.0907877	Non-induced	119.955	Day 28 Non-induced
108.995	0.0841121	Non-induced	119.955	Day 28 Non-induced
109.049	0.0814419	Non-induced	119.955	Day 28 Non-induced
109.103	0.0440587	Non-induced	119.955	Day 28 Non-induced
109.157	0.0320427	Non-induced	119.955	Day 28 Non-induced
109.21	0.0200267	Non-induced	119.955	Day 28 Non-induced
109.264	0.012016	Non-induced	119.955	Day 28 Non-induced
109.318	0.0146862	Non-induced	119.955	Day 28 Non-induced
109.371	0.012016	Non-induced	119.955	Day 28 Non-induced
109.425	0.0200267	Non-induced	119.955	Day 28 Non-induced
109.479	0.0253672	Non-induced	119.955	Day 28 Non-induced
109.532	0.0106809	Non-induced	119.955	Day 28 Non-induced
109.586	0.0307076	Non-induced	119.955	Day 28 Non-induced
109.64	0.0387183	Non-induced	119.955	Day 28 Non-induced
109.693	0.0493992	Non-induced	119.955	Day 28 Non-induced
109.747	0.0747664	Non-induced	119.955	Day 28 Non-induced
109.801	0.0907877	Non-induced	119.955	Day 28 Non-induced
109.854	0.0987984	Non-induced	119.955	Day 28 Non-induced
109.908	0.101469	Non-induced	119.955	Day 28 Non-induced
109.962	0.101469	Non-induced	119.955	Day 28 Non-induced
110.015	0.0747664	Non-induced	119.955	Day 28 Non-induced
110.069	0.0574099	Non-induced	119.955	Day 28 Non-induced
110.123	0.0253672	Non-induced	119.955	Day 28 Non-induced
110.176	0.0213618	Non-induced	119.955	Day 28 Non-induced
110.23	0.0200267	Non-induced	119.955	Day 28 Non-induced
110.284	0.0267023	Non-induced	119.955	Day 28 Non-induced
110.338	0.024032	Non-induced	119.955	Day 28 Non-induced
110.391	-0.00133511	Non-induced	119.955	Day 28 Non-induced
110.445	0.0173565	Non-induced	119.955	Day 28 Non-induced
110.499	0.0293725	Non-induced	119.955	Day 28 Non-induced
110.552	0.024032	Non-induced	119.955	Day 28 Non-induced
110.606	0.0320427	Non-induced	119.955	Day 28 Non-induced
110.66	0.0534045	Non-induced	119.955	Day 28 Non-induced
110.713	0.0801068	Non-induced	119.955	Day 28 Non-induced
110.767	0.0934579	Non-induced	119.955	Day 28 Non-induced
110.821	0.11215	Non-induced	119.955	Day 28 Non-induced
110.874	0.109479	Non-induced	119.955	Day 28 Non-induced
110.928	0.133511	Non-induced	119.955	Day 28 Non-induced
110.982	0.0961282	Non-induced	119.955	Day 28 Non-induced
111.035	0.0761015	Non-induced	119.955	Day 28 Non-induced
111.089	0.0413885	Non-induced	119.955	Day 28 Non-induced
111.143	0.0387183	Non-induced	119.955	Day 28 Non-induced
111.196	0.0333778	Non-induced	119.955	Day 28 Non-induced
111.25	0.024032	Non-induced	119.955	Day 28 Non-induced
111.304	0.00400534	Non-induced	119.955	Day 28 Non-induced
111.357	0.0307076	Non-induced	119.955	Day 28 Non-induced
111.411	0.012016	Non-induced	119.955	Day 28 Non-induced
111.465	0.0213618	Non-induced	119.955	Day 28 Non-induced
111.518	0.0280374	Non-induced	119.955	Day 28 Non-induced
111.572	0.0373832	Non-induced	119.955	Day 28 Non-induced
111.626	0.0480641	Non-induced	119.955	Day 28 Non-induced
111.68	0.0547397	Non-induced	119.955	Day 28 Non-induced
111.733	0.0720961	Non-induced	119.955	Day 28 Non-induced
111.787	0.124166	Non-induced	119.955	Day 28 Non-induced
111.841	0.152203	Non-induced	119.955	Day 28 Non-induced
111.894	0.142857	Non-induced	119.955	Day 28 Non-induced
111.948	0.125501	Non-induced	119.955	Day 28 Non-induced
112.002	0.082777	Non-induced	119.955	Day 28 Non-induced
112.055	0.0600801	Non-induced	119.955	Day 28 Non-induced
112.109	0.0534045	Non-induced	119.955	Day 28 Non-induced
112.163	0.0280374	Non-induced	119.955	Day 28 Non-induced
112.216	0.034713	Non-induced	119.955	Day 28 Non-induced
112.27	0.0253672	Non-induced	119.955	Day 28 Non-induced
112.324	0.0373832	Non-induced	119.955	Day 28 Non-induced
112.377	0.0307076	Non-induced	119.955	Day 28 Non-induced
112.431	0.024032	Non-induced	119.955	Day 28 Non-induced
112.485	0.0320427	Non-induced	119.955	Day 28 Non-induced
112.538	0.034713	Non-induced	119.955	Day 28 Non-induced
112.592	0.0453939	Non-induced	119.955	Day 28 Non-induced
112.646	0.0694259	Non-induced	119.955	Day 28 Non-induced
112.699	0.101469	Non-induced	119.955	Day 28 Non-induced
112.753	0.105474	Non-induced	119.955	Day 28 Non-induced
112.807	0.146862	Non-induced	119.955	Day 28 Non-induced
112.861	0.138852	Non-induced	119.955	Day 28 Non-induced
112.914	0.132176	Non-induced	119.955	Day 28 Non-induced
112.968	0.0907877	Non-induced	119.955	Day 28 Non-induced
113.022	0.0734312	Non-induced	119.955	Day 28 Non-induced
113.075	0.0320427	Non-induced	119.955	Day 28 Non-induced
113.129	0.0373832	Non-induced	119.955	Day 28 Non-induced
113.183	0.0186916	Non-induced	119.955	Day 28 Non-induced
113.236	0.0213618	Non-induced	119.955	Day 28 Non-induced
113.29	0.00400534	Non-induced	119.955	Day 28 Non-induced
113.344	0.0253672	Non-induced	119.955	Day 28 Non-induced
113.397	0.0293725	Non-induced	119.955	Day 28 Non-induced
113.451	0.0360481	Non-induced	119.955	Day 28 Non-induced
113.505	0.058745	Non-induced	119.955	Day 28 Non-induced
113.558	0.0520694	Non-induced	119.955	Day 28 Non-induced
113.612	0.0720961	Non-induced	119.955	Day 28 Non-induced
113.666	0.0761015	Non-induced	119.955	Day 28 Non-induced
113.719	0.128171	Non-induced	119.955	Day 28 Non-induced
113.773	0.142857	Non-induced	119.955	Day 28 Non-induced
113.827	0.156208	Non-induced	119.955	Day 28 Non-induced
113.88	0.148198	Non-induced	119.955	Day 28 Non-induced
113.934	0.12016	Non-induced	119.955	Day 28 Non-induced
113.988	0.0934579	Non-induced	119.955	Day 28 Non-induced
114.042	0.0614152	Non-induced	119.955	Day 28 Non-induced
114.095	0.0307076	Non-induced	119.955	Day 28 Non-induced
114.149	0.0146862	Non-induced	119.955	Day 28 Non-induced
114.203	0.0320427	Non-induced	119.955	Day 28 Non-induced
114.256	0.024032	Non-induced	119.955	Day 28 Non-induced
114.31	0.0293725	Non-induced	119.955	Day 28 Non-induced
114.364	0.0400534	Non-induced	119.955	Day 28 Non-induced
114.417	0.0373832	Non-induced	119.955	Day 28 Non-induced
114.471	0.0493992	Non-induced	119.955	Day 28 Non-induced
114.525	0.0574099	Non-induced	119.955	Day 28 Non-induced
114.578	0.0894526	Non-induced	119.955	Day 28 Non-induced
114.632	0.100134	Non-induced	119.955	Day 28 Non-induced
114.686	0.138852	Non-induced	119.955	Day 28 Non-induced
114.739	0.157543	Non-induced	119.955	Day 28 Non-induced
114.793	0.176235	Non-induced	119.955	Day 28 Non-induced
114.847	0.164219	Non-induced	119.955	Day 28 Non-induced
114.9	0.138852	Non-induced	119.955	Day 28 Non-induced
114.954	0.104139	Non-induced	119.955	Day 28 Non-induced
115.008	0.0814419	Non-induced	119.955	Day 28 Non-induced
115.061	0.0360481	Non-induced	119.955	Day 28 Non-induced
115.115	0.0173565	Non-induced	119.955	Day 28 Non-induced
115.169	0.0280374	Non-induced	119.955	Day 28 Non-induced
115.223	0.0253672	Non-induced	119.955	Day 28 Non-induced
115.276	0.0267023	Non-induced	119.955	Day 28 Non-induced
115.33	0.0173565	Non-induced	119.955	Day 28 Non-induced
115.384	0.0427236	Non-induced	119.955	Day 28 Non-induced
115.437	0.0520694	Non-induced	119.955	Day 28 Non-induced
115.491	0.0640854	Non-induced	119.955	Day 28 Non-induced
115.545	0.0894526	Non-induced	119.955	Day 28 Non-induced
115.598	0.12283	Non-induced	119.955	Day 28 Non-induced
115.652	0.153538	Non-induced	119.955	Day 28 Non-induced
115.706	0.197597	Non-induced	119.955	Day 28 Non-induced
115.759	0.214953	Non-induced	119.955	Day 28 Non-induced
115.813	0.204272	Non-induced	119.955	Day 28 Non-induced
115.867	0.189586	Non-induced	119.955	Day 28 Non-induced
115.92	0.128171	Non-induced	119.955	Day 28 Non-induced
115.974	0.0947931	Non-induced	119.955	Day 28 Non-induced
116.028	0.0560748	Non-induced	119.955	Day 28 Non-induced
116.081	0.0333778	Non-induced	119.955	Day 28 Non-induced
116.135	0.034713	Non-induced	119.955	Day 28 Non-induced
116.189	0.0160214	Non-induced	119.955	Day 28 Non-induced
116.242	0.0160214	Non-induced	119.955	Day 28 Non-induced
116.296	0.0400534	Non-induced	119.955	Day 28 Non-induced
116.35	0.0440587	Non-induced	119.955	Day 28 Non-induced
116.403	0.0400534	Non-induced	119.955	Day 28 Non-induced
116.457	0.0627503	Non-induced	119.955	Day 28 Non-induced
116.511	0.0947931	Non-induced	119.955	Day 28 Non-induced
116.565	0.138852	Non-induced	119.955	Day 28 Non-induced
116.618	0.173565	Non-induced	119.955	Day 28 Non-induced
116.672	0.208278	Non-induced	119.955	Day 28 Non-induced
116.726	0.238985	Non-induced	119.955	Day 28 Non-induced
116.779	0.245661	Non-induced	119.955	Day 28 Non-induced
116.833	0.226969	Non-induced	119.955	Day 28 Non-induced
116.887	0.156208	Non-induced	119.955	Day 28 Non-induced
116.94	0.104139	Non-induced	119.955	Day 28 Non-induced
116.994	0.0694259	Non-induced	119.955	Day 28 Non-induced
117.048	0.0547397	Non-induced	119.955	Day 28 Non-induced
117.101	0.046729	Non-induced	119.955	Day 28 Non-induced
117.155	0.0307076	Non-induced	119.955	Day 28 Non-induced
117.209	0.0400534	Non-induced	119.955	Day 28 Non-induced
117.262	0.0333778	Non-induced	119.955	Day 28 Non-induced
117.316	0.034713	Non-induced	119.955	Day 28 Non-induced
117.37	0.0694259	Non-induced	119.955	Day 28 Non-induced
117.423	0.0841121	Non-induced	119.955	Day 28 Non-induced
117.477	0.110814	Non-induced	119.955	Day 28 Non-induced
117.531	0.154873	Non-induced	119.955	Day 28 Non-induced
117.584	0.189586	Non-induced	119.955	Day 28 Non-induced
117.638	0.267023	Non-induced	119.955	Day 28 Non-induced
117.692	0.313752	Non-induced	119.955	Day 28 Non-induced
117.746	0.316422	Non-induced	119.955	Day 28 Non-induced
117.799	0.275033	Non-induced	119.955	Day 28 Non-induced
117.853	0.198932	Non-induced	119.955	Day 28 Non-induced
117.907	0.136182	Non-induced	119.955	Day 28 Non-induced
117.96	0.0881175	Non-induced	119.955	Day 28 Non-induced
118.014	0.0627503	Non-induced	119.955	Day 28 Non-induced
118.068	0.0534045	Non-induced	119.955	Day 28 Non-induced
118.121	0.0520694	Non-induced	119.955	Day 28 Non-induced
118.175	0.0453939	Non-induced	119.955	Day 28 Non-induced
118.229	0.0640854	Non-induced	119.955	Day 28 Non-induced
118.282	0.070761	Non-induced	119.955	Day 28 Non-induced
118.336	0.0801068	Non-induced	119.955	Day 28 Non-induced
118.39	0.105474	Non-induced	119.955	Day 28 Non-induced
118.443	0.149533	Non-induced	119.955	Day 28 Non-induced
118.497	0.194927	Non-induced	119.955	Day 28 Non-induced
118.551	0.251001	Non-induced	119.955	Day 28 Non-induced
118.604	0.324433	Non-induced	119.955	Day 28 Non-induced
118.658	0.385848	Non-induced	119.955	Day 28 Non-induced
118.712	0.384513	Non-induced	119.955	Day 28 Non-induced
118.765	0.364486	Non-induced	119.955	Day 28 Non-induced
118.819	0.275033	Non-induced	119.955	Day 28 Non-induced
118.873	0.197597	Non-induced	119.955	Day 28 Non-induced
118.927	0.12016	Non-induced	119.955	Day 28 Non-induced
118.98	0.0720961	Non-induced	119.955	Day 28 Non-induced
119.034	0.0600801	Non-induced	119.955	Day 28 Non-induced
119.088	0.0560748	Non-induced	119.955	Day 28 Non-induced
119.141	0.0574099	Non-induced	119.955	Day 28 Non-induced
119.195	0.0667557	Non-induced	119.955	Day 28 Non-induced
119.249	0.0774366	Non-induced	119.955	Day 28 Non-induced
119.302	0.113485	Non-induced	119.955	Day 28 Non-induced
119.356	0.134846	Non-induced	119.955	Day 28 Non-induced
119.41	0.188251	Non-induced	119.955	Day 28 Non-induced
119.463	0.246996	Non-induced	119.955	Day 28 Non-induced
119.517	0.331108	Non-induced	119.955	Day 28 Non-induced
119.571	0.427236	Non-induced	119.955	Day 28 Non-induced
119.624	0.508678	Non-induced	119.955	Day 28 Non-induced
119.678	0.534045	Non-induced	119.955	Day 28 Non-induced
119.732	0.464619	Non-induced	119.955	Day 28 Non-induced
119.785	0.367156	Non-induced	119.955	Day 28 Non-induced
119.839	0.23498	Non-induced	119.955	Day 28 Non-induced
119.893	0.154873	Non-induced	119.955	Day 28 Non-induced
119.946	0.101469	Non-induced	119.955	Day 28 Non-induced
120	0.070761	Non-induced	119.955	Day 28 Non-induced
120.054	0.0654206	Non-induced	119.955	Day 28 Non-induced
120.108	0.0640854	Non-induced	119.955	Day 28 Non-induced
120.161	0.0694259	Non-induced	119.955	Day 28 Non-induced
120.215	0.106809	Non-induced	119.955	Day 28 Non-induced
120.269	0.136182	Non-induced	119.955	Day 28 Non-induced
120.322	0.168224	Non-induced	119.955	Day 28 Non-induced
120.376	0.248331	Non-induced	119.955	Day 28 Non-induced
120.43	0.313752	Non-induced	119.955	Day 28 Non-induced
120.483	0.431242	Non-induced	119.955	Day 28 Non-induced
120.537	0.558077	Non-induced	119.955	Day 28 Non-induced
120.591	0.643525	Non-induced	119.955	Day 28 Non-induced
120.644	0.65287	Non-induced	119.955	Day 28 Non-induced
120.698	0.58745	Non-induced	119.955	Day 28 Non-induced
120.752	0.449933	Non-induced	119.955	Day 28 Non-induced
120.805	0.279039	Non-induced	119.955	Day 28 Non-induced
120.859	0.181575	Non-induced	119.955	Day 28 Non-induced
120.913	0.11482	Non-induced	119.955	Day 28 Non-induced
120.966	0.0854473	Non-induced	119.955	Day 28 Non-induced
121.02	0.0894526	Non-induced	119.955	Day 28 Non-induced
121.074	0.0747664	Non-induced	119.955	Day 28 Non-induced
121.127	0.0881175	Non-induced	119.955	Day 28 Non-induced
121.181	0.110814	Non-induced	119.955	Day 28 Non-induced
121.235	0.149533	Non-induced	119.955	Day 28 Non-induced
121.288	0.208278	Non-induced	119.955	Day 28 Non-induced
121.342	0.276368	Non-induced	119.955	Day 28 Non-induced
121.396	0.387183	Non-induced	119.955	Day 28 Non-induced
121.45	0.522029	Non-induced	119.955	Day 28 Non-induced
121.503	0.676903	Non-induced	119.955	Day 28 Non-induced
121.557	0.781041	Non-induced	119.955	Day 28 Non-induced
121.611	0.791722	Non-induced	119.955	Day 28 Non-induced
121.664	0.695594	Non-induced	119.955	Day 28 Non-induced
121.718	0.538051	Non-induced	119.955	Day 28 Non-induced
121.772	0.35514	Non-induced	119.955	Day 28 Non-induced
121.825	0.224299	Non-induced	119.955	Day 28 Non-induced
121.879	0.133511	Non-induced	119.955	Day 28 Non-induced
121.933	0.106809	Non-induced	119.955	Day 28 Non-induced
121.986	0.0894526	Non-induced	119.955	Day 28 Non-induced
122.04	0.0734312	Non-induced	119.955	Day 28 Non-induced
122.094	0.104139	Non-induced	119.955	Day 28 Non-induced
122.147	0.128171	Non-induced	119.955	Day 28 Non-induced
122.201	0.166889	Non-induced	119.955	Day 28 Non-induced
122.255	0.221629	Non-induced	119.955	Day 28 Non-induced
122.308	0.344459	Non-induced	119.955	Day 28 Non-induced
122.362	0.455274	Non-induced	119.955	Day 28 Non-induced
122.416	0.648865	Non-induced	119.955	Day 28 Non-induced
122.469	0.803738	Non-induced	119.955	Day 28 Non-induced
122.523	0.898531	Non-induced	119.955	Day 28 Non-induced
122.577	0.878505	Non-induced	119.955	Day 28 Non-induced
122.631	0.736983	Non-induced	119.955	Day 28 Non-induced
122.684	0.5247	Non-induced	119.955	Day 28 Non-induced
122.738	0.368491	Non-induced	119.955	Day 28 Non-induced
122.792	0.220294	Non-induced	119.955	Day 28 Non-induced
122.845	0.140187	Non-induced	119.955	Day 28 Non-induced
122.899	0.0907877	Non-induced	119.955	Day 28 Non-induced
122.953	0.0867824	Non-induced	119.955	Day 28 Non-induced
123.006	0.102804	Non-induced	119.955	Day 28 Non-induced
123.06	0.100134	Non-induced	119.955	Day 28 Non-induced
123.114	0.125501	Non-induced	119.955	Day 28 Non-induced
123.167	0.196262	Non-induced	119.955	Day 28 Non-induced
123.221	0.248331	Non-induced	119.955	Day 28 Non-induced
123.275	0.375167	Non-induced	119.955	Day 28 Non-induced
123.328	0.520694	Non-induced	119.955	Day 28 Non-induced
123.382	0.688919	Non-induced	119.955	Day 28 Non-induced
123.436	0.875834	Non-induced	119.955	Day 28 Non-induced
123.489	0.981308	Non-induced	119.955	Day 28 Non-induced
123.543	0.921228	Non-induced	119.955	Day 28 Non-induced
123.597	0.728972	Non-induced	119.955	Day 28 Non-induced
123.65	0.540721	Non-induced	119.955	Day 28 Non-induced
123.704	0.351135	Non-induced	119.955	Day 28 Non-induced
123.758	0.224299	Non-induced	119.955	Day 28 Non-induced
123.812	0.142857	Non-induced	119.955	Day 28 Non-induced
123.865	0.102804	Non-induced	119.955	Day 28 Non-induced
123.919	0.0934579	Non-induced	119.955	Day 28 Non-induced
123.973	0.0841121	Non-induced	119.955	Day 28 Non-induced
124.026	0.106809	Non-induced	119.955	Day 28 Non-induced
124.08	0.130841	Non-induced	119.955	Day 28 Non-induced
124.134	0.194927	Non-induced	119.955	Day 28 Non-induced
124.187	0.275033	Non-induced	119.955	Day 28 Non-induced
124.241	0.389853	Non-induced	119.955	Day 28 Non-induced
124.295	0.566088	Non-induced	119.955	Day 28 Non-induced
124.348	0.757009	Non-induced	119.955	Day 28 Non-induced
124.402	0.913218	Non-induced	119.955	Day 28 Non-induced
124.456	1	Non-induced	119.955	Day 28 Non-induced
124.509	0.902537	Non-induced	119.955	Day 28 Non-induced
124.563	0.715621	Non-induced	119.955	Day 28 Non-induced
124.617	0.512684	Non-induced	119.955	Day 28 Non-induced
124.67	0.312417	Non-induced	119.955	Day 28 Non-induced
124.724	0.196262	Non-induced	119.955	Day 28 Non-induced
124.778	0.11215	Non-induced	119.955	Day 28 Non-induced
124.831	0.0907877	Non-induced	119.955	Day 28 Non-induced
124.885	0.0787717	Non-induced	119.955	Day 28 Non-induced
124.939	0.0801068	Non-induced	119.955	Day 28 Non-induced
124.993	0.105474	Non-induced	119.955	Day 28 Non-induced
125.046	0.157543	Non-induced	119.955	Day 28 Non-induced
125.1	0.201602	Non-induced	119.955	Day 28 Non-induced
125.154	0.311081	Non-induced	119.955	Day 28 Non-induced
125.207	0.444593	Non-induced	119.955	Day 28 Non-induced
125.261	0.59012	Non-induced	119.955	Day 28 Non-induced
125.315	0.75968	Non-induced	119.955	Day 28 Non-induced
125.368	0.874499	Non-induced	119.955	Day 28 Non-induced
125.422	0.907877	Non-induced	119.955	Day 28 Non-induced
125.476	0.789052	Non-induced	119.955	Day 28 Non-induced
125.529	0.64219	Non-induced	119.955	Day 28 Non-induced
125.583	0.396529	Non-induced	119.955	Day 28 Non-induced
125.637	0.268358	Non-induced	119.955	Day 28 Non-induced
125.69	0.153538	Non-induced	119.955	Day 28 Non-induced
125.744	0.104139	Non-induced	119.955	Day 28 Non-induced
125.798	0.0801068	Non-induced	119.955	Day 28 Non-induced
125.851	0.0734312	Non-induced	119.955	Day 28 Non-induced
125.905	0.0720961	Non-induced	119.955	Day 28 Non-induced
125.959	0.11749	Non-induced	119.955	Day 28 Non-induced
126.012	0.138852	Non-induced	119.955	Day 28 Non-induced
126.066	0.193591	Non-induced	119.955	Day 28 Non-induced
126.12	0.312417	Non-induced	119.955	Day 28 Non-induced
126.174	0.424566	Non-induced	119.955	Day 28 Non-induced
126.227	0.598131	Non-induced	119.955	Day 28 Non-induced
126.281	0.743658	Non-induced	119.955	Day 28 Non-induced
126.335	0.861148	Non-induced	119.955	Day 28 Non-induced
126.388	0.795728	Non-induced	119.955	Day 28 Non-induced
126.442	0.683578	Non-induced	119.955	Day 28 Non-induced
126.496	0.508678	Non-induced	119.955	Day 28 Non-induced
126.549	0.341789	Non-induced	119.955	Day 28 Non-induced
126.603	0.218959	Non-induced	119.955	Day 28 Non-induced
126.657	0.118825	Non-induced	119.955	Day 28 Non-induced
126.71	0.0934579	Non-induced	119.955	Day 28 Non-induced
126.764	0.046729	Non-induced	119.955	Day 28 Non-induced
126.818	0.046729	Non-induced	119.955	Day 28 Non-induced
126.871	0.0934579	Non-induced	119.955	Day 28 Non-induced
126.925	0.102804	Non-induced	119.955	Day 28 Non-induced
126.979	0.136182	Non-induced	119.955	Day 28 Non-induced
127.032	0.216288	Non-induced	119.955	Day 28 Non-induced
127.086	0.300401	Non-induced	119.955	Day 28 Non-induced
127.14	0.413885	Non-induced	119.955	Day 28 Non-induced
127.193	0.543391	Non-induced	119.955	Day 28 Non-induced
127.247	0.700935	Non-induced	119.955	Day 28 Non-induced
127.301	0.735648	Non-induced	119.955	Day 28 Non-induced
127.354	0.698264	Non-induced	119.955	Day 28 Non-induced
127.408	0.536716	Non-induced	119.955	Day 28 Non-induced
127.462	0.365821	Non-induced	119.955	Day 28 Non-induced
127.516	0.245661	Non-induced	119.955	Day 28 Non-induced
127.569	0.130841	Non-induced	119.955	Day 28 Non-induced
127.623	0.0867824	Non-induced	119.955	Day 28 Non-induced
127.677	0.0560748	Non-induced	119.955	Day 28 Non-induced
127.73	0.034713	Non-induced	119.955	Day 28 Non-induced
127.784	0.0360481	Non-induced	119.955	Day 28 Non-induced
127.838	0.0493992	Non-induced	119.955	Day 28 Non-induced
127.891	0.0881175	Non-induced	119.955	Day 28 Non-induced
127.945	0.125501	Non-induced	119.955	Day 28 Non-induced
127.999	0.182911	Non-induced	119.955	Day 28 Non-induced
128.052	0.244326	Non-induced	119.955	Day 28 Non-induced
128.106	0.368491	Non-induced	119.955	Day 28 Non-induced
128.16	0.500668	Non-induced	119.955	Day 28 Non-induced
128.213	0.582109	Non-induced	119.955	Day 28 Non-induced
128.267	0.598131	Non-induced	119.955	Day 28 Non-induced
128.321	0.506008	Non-induced	119.955	Day 28 Non-induced
128.374	0.379172	Non-induced	119.955	Day 28 Non-induced
128.428	0.259012	Non-induced	119.955	Day 28 Non-induced
128.482	0.157543	Non-induced	119.955	Day 28 Non-induced
128.535	0.0867824	Non-induced	119.955	Day 28 Non-induced
128.589	0.0507343	Non-induced	119.955	Day 28 Non-induced
128.643	0.034713	Non-induced	119.955	Day 28 Non-induced
128.697	0.0307076	Non-induced	119.955	Day 28 Non-induced
128.75	0.0360481	Non-induced	119.955	Day 28 Non-induced
128.804	0.058745	Non-induced	119.955	Day 28 Non-induced
128.858	0.0841121	Non-induced	119.955	Day 28 Non-induced
128.911	0.132176	Non-induced	119.955	Day 28 Non-induced
128.965	0.164219	Non-induced	119.955	Day 28 Non-induced
129.019	0.252336	Non-induced	119.955	Day 28 Non-induced
129.072	0.35247	Non-induced	119.955	Day 28 Non-induced
129.126	0.436582	Non-induced	119.955	Day 28 Non-induced
129.18	0.471295	Non-induced	119.955	Day 28 Non-induced
129.233	0.425901	Non-induced	119.955	Day 28 Non-induced
129.287	0.351135	Non-induced	119.955	Day 28 Non-induced
129.341	0.263017	Non-induced	119.955	Day 28 Non-induced
129.394	0.146862	Non-induced	119.955	Day 28 Non-induced
129.448	0.101469	Non-induced	119.955	Day 28 Non-induced
129.502	0.0520694	Non-induced	119.955	Day 28 Non-induced
129.555	0.0413885	Non-induced	119.955	Day 28 Non-induced
129.609	0.0387183	Non-induced	119.955	Day 28 Non-induced
129.663	0.0186916	Non-induced	119.955	Day 28 Non-induced
129.716	0.0333778	Non-induced	119.955	Day 28 Non-induced
129.77	0.0574099	Non-induced	119.955	Day 28 Non-induced
129.824	0.0640854	Non-induced	119.955	Day 28 Non-induced
129.878	0.101469	Non-induced	119.955	Day 28 Non-induced
129.931	0.162884	Non-induced	119.955	Day 28 Non-induced
129.985	0.222964	Non-induced	119.955	Day 28 Non-induced
130.039	0.288385	Non-induced	119.955	Day 28 Non-induced
130.092	0.341789	Non-induced	119.955	Day 28 Non-induced
130.146	0.329773	Non-induced	119.955	Day 28 Non-induced
130.2	0.299065	Non-induced	119.955	Day 28 Non-induced
130.253	0.225634	Non-induced	119.955	Day 28 Non-induced
130.307	0.148198	Non-induced	119.955	Day 28 Non-induced
130.361	0.082777	Non-induced	119.955	Day 28 Non-induced
130.414	0.0534045	Non-induced	119.955	Day 28 Non-induced
130.468	0.0373832	Non-induced	119.955	Day 28 Non-induced
130.522	0.0146862	Non-induced	119.955	Day 28 Non-induced
130.575	0.0226969	Non-induced	119.955	Day 28 Non-induced
130.629	0.0146862	Non-induced	119.955	Day 28 Non-induced
130.683	0.034713	Non-induced	119.955	Day 28 Non-induced
130.736	0.034713	Non-induced	119.955	Day 28 Non-induced
130.79	0.0680908	Non-induced	119.955	Day 28 Non-induced
130.844	0.108144	Non-induced	119.955	Day 28 Non-induced
130.897	0.138852	Non-induced	119.955	Day 28 Non-induced
130.951	0.184246	Non-induced	119.955	Day 28 Non-induced
131.005	0.228304	Non-induced	119.955	Day 28 Non-induced
131.059	0.260347	Non-induced	119.955	Day 28 Non-induced
131.112	0.24032	Non-induced	119.955	Day 28 Non-induced
131.166	0.188251	Non-induced	119.955	Day 28 Non-induced
131.22	0.128171	Non-induced	119.955	Day 28 Non-induced
131.273	0.082777	Non-induced	119.955	Day 28 Non-induced
131.327	0.034713	Non-induced	119.955	Day 28 Non-induced
131.381	0.0173565	Non-induced	119.955	Day 28 Non-induced
131.434	0.0173565	Non-induced	119.955	Day 28 Non-induced
131.488	0.0160214	Non-induced	119.955	Day 28 Non-induced
131.542	0.00934579	Non-induced	119.955	Day 28 Non-induced
131.595	0.0133511	Non-induced	119.955	Day 28 Non-induced
131.649	0.0400534	Non-induced	119.955	Day 28 Non-induced
131.703	0.0413885	Non-induced	119.955	Day 28 Non-induced
131.756	0.0547397	Non-induced	119.955	Day 28 Non-induced
131.81	0.0881175	Non-induced	119.955	Day 28 Non-induced
131.864	0.110814	Non-induced	119.955	Day 28 Non-induced
131.917	0.168224	Non-induced	119.955	Day 28 Non-induced
131.971	0.197597	Non-induced	119.955	Day 28 Non-induced
132.025	0.186916	Non-induced	119.955	Day 28 Non-induced
132.078	0.156208	Non-induced	119.955	Day 28 Non-induced
132.132	0.106809	Non-induced	119.955	Day 28 Non-induced
132.186	0.0574099	Non-induced	119.955	Day 28 Non-induced
132.239	0.0493992	Non-induced	119.955	Day 28 Non-induced
132.293	0.0146862	Non-induced	119.955	Day 28 Non-induced
132.347	0.00667557	Non-induced	119.955	Day 28 Non-induced
132.401	0	Non-induced	119.955	Day 28 Non-induced
132.454	0.00400534	Non-induced	119.955	Day 28 Non-induced
132.508	0.0133511	Non-induced	119.955	Day 28 Non-induced
132.562	0.00934579	Non-induced	119.955	Day 28 Non-induced
132.615	0.00801068	Non-induced	119.955	Day 28 Non-induced
132.669	0.0186916	Non-induced	119.955	Day 28 Non-induced
132.723	0.0574099	Non-induced	119.955	Day 28 Non-induced
132.776	0.0814419	Non-induced	119.955	Day 28 Non-induced
132.83	0.0854473	Non-induced	119.955	Day 28 Non-induced
132.884	0.12016	Non-induced	119.955	Day 28 Non-induced
132.937	0.124166	Non-induced	119.955	Day 28 Non-induced
132.991	0.11215	Non-induced	119.955	Day 28 Non-induced
133.045	0.0854473	Non-induced	119.955	Day 28 Non-induced
133.098	0.046729	Non-induced	119.955	Day 28 Non-induced
133.152	0.0133511	Non-induced	119.955	Day 28 Non-induced
133.206	0	Non-induced	119.955	Day 28 Non-induced
133.259	0	Non-induced	119.955	Day 28 Non-induced
133.313	-0.00267023	Non-induced	119.955	Day 28 Non-induced
133.367	0	Non-induced	119.955	Day 28 Non-induced
133.42	0	Non-induced	119.955	Day 28 Non-induced
133.474	0.00534045	Non-induced	119.955	Day 28 Non-induced
133.528	0.00934579	Non-induced	119.955	Day 28 Non-induced
133.582	0.0146862	Non-induced	119.955	Day 28 Non-induced
133.635	0.0453939	Non-induced	119.955	Day 28 Non-induced
133.689	0.0507343	Non-induced	119.955	Day 28 Non-induced
133.743	0.0600801	Non-induced	119.955	Day 28 Non-induced
133.796	0.0947931	Non-induced	119.955	Day 28 Non-induced
133.85	0.0801068	Non-induced	119.955	Day 28 Non-induced
133.904	0.0694259	Non-induced	119.955	Day 28 Non-induced
133.957	0.0627503	Non-induced	119.955	Day 28 Non-induced
134.011	0.0320427	Non-induced	119.955	Day 28 Non-induced
134.065	0.0280374	Non-induced	119.955	Day 28 Non-induced
134.118	-0.00267023	Non-induced	119.955	Day 28 Non-induced
134.172	0	Non-induced	119.955	Day 28 Non-induced
134.226	0	Non-induced	119.955	Day 28 Non-induced
134.279	-0.00667557	Non-induced	119.955	Day 28 Non-induced
134.333	-0.0106809	Non-induced	119.955	Day 28 Non-induced
134.387	-0.00400534	Non-induced	119.955	Day 28 Non-induced
134.44	-0.00801068	Non-induced	119.955	Day 28 Non-induced
134.494	0.00267023	Non-induced	119.955	Day 28 Non-induced
134.548	0.012016	Non-induced	119.955	Day 28 Non-induced
134.601	0.0320427	Non-induced	119.955	Day 28 Non-induced
134.655	0.0507343	Non-induced	119.955	Day 28 Non-induced
134.709	0.0560748	Non-induced	119.955	Day 28 Non-induced
134.763	0.0720961	Non-induced	119.955	Day 28 Non-induced
134.816	0.0720961	Non-induced	119.955	Day 28 Non-induced
134.87	0.0480641	Non-induced	119.955	Day 28 Non-induced
134.924	0.0160214	Non-induced	119.955	Day 28 Non-induced
134.977	0.00400534	Non-induced	119.955	Day 28 Non-induced
135.031	-0.00133511	Non-induced	119.955	Day 28 Non-induced
135.085	-0.00534045	Non-induced	119.955	Day 28 Non-induced
135.138	-0.00534045	Non-induced	119.955	Day 28 Non-induced
135.192	-0.00133511	Non-induced	119.955	Day 28 Non-induced
135.246	-0.00400534	Non-induced	119.955	Day 28 Non-induced
135.299	-0.00934579	Non-induced	119.955	Day 28 Non-induced
135.353	0.00267023	Non-induced	119.955	Day 28 Non-induced
135.407	-0.00133511	Non-induced	119.955	Day 28 Non-induced
135.46	0.0106809	Non-induced	119.955	Day 28 Non-induced
135.514	0.0173565	Non-induced	119.955	Day 28 Non-induced
135.568	0.0280374	Non-induced	119.955	Day 28 Non-induced
135.621	0.046729	Non-induced	119.955	Day 28 Non-induced
135.675	0.0360481	Non-induced	119.955	Day 28 Non-induced
135.729	0.0560748	Non-induced	119.955	Day 28 Non-induced
135.782	0.0547397	Non-induced	119.955	Day 28 Non-induced
135.836	0.024032	Non-induced	119.955	Day 28 Non-induced
135.89	0.00934579	Non-induced	119.955	Day 28 Non-induced
135.944	0.00267023	Non-induced	119.955	Day 28 Non-induced
135.997	-0.00534045	Non-induced	119.955	Day 28 Non-induced
136.051	-0.012016	Non-induced	119.955	Day 28 Non-induced
136.105	-0.0253672	Non-induced	119.955	Day 28 Non-induced
136.158	-0.00801068	Non-induced	119.955	Day 28 Non-induced
136.212	-0.00934579	Non-induced	119.955	Day 28 Non-induced
136.266	0	Non-induced	119.955	Day 28 Non-induced
136.319	-0.0106809	Non-induced	119.955	Day 28 Non-induced
136.373	-0.00534045	Non-induced	119.955	Day 28 Non-induced
136.427	0.00934579	Non-induced	119.955	Day 28 Non-induced
136.48	0.0267023	Non-induced	119.955	Day 28 Non-induced
136.534	0.0160214	Non-induced	119.955	Day 28 Non-induced
136.588	0.0293725	Non-induced	119.955	Day 28 Non-induced
136.641	0.0280374	Non-induced	119.955	Day 28 Non-induced
136.695	0.0186916	Non-induced	119.955	Day 28 Non-induced
136.749	0	Non-induced	119.955	Day 28 Non-induced
136.802	0.00934579	Non-induced	119.955	Day 28 Non-induced
136.856	-0.0133511	Non-induced	119.955	Day 28 Non-induced
136.91	-0.0160214	Non-induced	119.955	Day 28 Non-induced
136.963	-0.0106809	Non-induced	119.955	Day 28 Non-induced
137.017	-0.024032	Non-induced	119.955	Day 28 Non-induced
137.071	-0.0106809	Non-induced	119.955	Day 28 Non-induced
137.124	0	Non-induced	119.955	Day 28 Non-induced
137.178	-0.0160214	Non-induced	119.955	Day 28 Non-induced
137.232	-0.00534045	Non-induced	119.955	Day 28 Non-induced
137.286	-0.0133511	Non-induced	119.955	Day 28 Non-induced
137.339	0.00534045	Non-induced	119.955	Day 28 Non-induced
137.393	0.0200267	Non-induced	119.955	Day 28 Non-induced
137.447	0.0253672	Non-induced	119.955	Day 28 Non-induced
137.5	0.0200267	Non-induced	119.955	Day 28 Non-induced
137.554	0.0213618	Non-induced	119.955	Day 28 Non-induced
137.608	0.0173565	Non-induced	119.955	Day 28 Non-induced
137.661	0.00801068	Non-induced	119.955	Day 28 Non-induced
137.715	0	Non-induced	119.955	Day 28 Non-induced
137.769	-0.0106809	Non-induced	119.955	Day 28 Non-induced
137.822	-0.0173565	Non-induced	119.955	Day 28 Non-induced
137.876	-0.00534045	Non-induced	119.955	Day 28 Non-induced
137.93	-0.0146862	Non-induced	119.955	Day 28 Non-induced
137.983	-0.0106809	Non-induced	119.955	Day 28 Non-induced
138.037	-0.0106809	Non-induced	119.955	Day 28 Non-induced
138.091	-0.0280374	Non-induced	119.955	Day 28 Non-induced
138.144	-0.0186916	Non-induced	119.955	Day 28 Non-induced
138.198	-0.00400534	Non-induced	119.955	Day 28 Non-induced
138.252	-0.00667557	Non-induced	119.955	Day 28 Non-induced
138.305	0.00534045	Non-induced	119.955	Day 28 Non-induced
138.359	0	Non-induced	119.955	Day 28 Non-induced
138.413	0.0106809	Non-induced	119.955	Day 28 Non-induced
138.467	0.00801068	Non-induced	119.955	Day 28 Non-induced
138.52	0.0173565	Non-induced	119.955	Day 28 Non-induced
138.574	0	Non-induced	119.955	Day 28 Non-induced
138.628	-0.0146862	Non-induced	119.955	Day 28 Non-induced
138.681	-0.00267023	Non-induced	119.955	Day 28 Non-induced
138.735	-0.00667557	Non-induced	119.955	Day 28 Non-induced
138.789	-0.0160214	Non-induced	119.955	Day 28 Non-induced
138.842	-0.0307076	Non-induced	119.955	Day 28 Non-induced
138.896	-0.0146862	Non-induced	119.955	Day 28 Non-induced
138.95	-0.0133511	Non-induced	119.955	Day 28 Non-induced
139.003	-0.0146862	Non-induced	119.955	Day 28 Non-induced
139.057	-0.00801068	Non-induced	119.955	Day 28 Non-induced
139.111	-0.00667557	Non-induced	119.955	Day 28 Non-induced
139.164	0.00400534	Non-induced	119.955	Day 28 Non-induced
139.218	0.00801068	Non-induced	119.955	Day 28 Non-induced
139.272	0.012016	Non-induced	119.955	Day 28 Non-induced
139.325	0.00801068	Non-induced	119.955	Day 28 Non-induced
139.379	0.012016	Non-induced	119.955	Day 28 Non-induced
139.433	-0.00267023	Non-induced	119.955	Day 28 Non-induced
139.486	0.00667557	Non-induced	119.955	Day 28 Non-induced
139.54	-0.0133511	Non-induced	119.955	Day 28 Non-induced
139.594	-0.012016	Non-induced	119.955	Day 28 Non-induced
139.648	-0.0267023	Non-induced	119.955	Day 28 Non-induced
139.701	-0.012016	Non-induced	119.955	Day 28 Non-induced
139.755	-0.0186916	Non-induced	119.955	Day 28 Non-induced
139.809	-0.012016	Non-induced	119.955	Day 28 Non-induced
139.862	-0.00801068	Non-induced	119.955	Day 28 Non-induced
139.916	-0.0280374	Non-induced	119.955	Day 28 Non-induced
139.97	-0.00534045	Non-induced	119.955	Day 28 Non-induced

## Sheet: fig3e
repeats	rel_signal	dox	modal_repeat	facet_label
110.008	0.0318069	Non-induced	125.274	Day 0
110.061	0.0218813	Non-induced	125.274	Day 0
110.115	0.0146628	Non-induced	125.274	Day 0
110.169	0.00789533	Non-induced	125.274	Day 0
110.223	0.00857207	Non-induced	125.274	Day 0
110.276	0.00654185	Non-induced	125.274	Day 0
110.33	0.00789533	Non-induced	125.274	Day 0
110.384	0.00721859	Non-induced	125.274	Day 0
110.438	0.00631626	Non-induced	125.274	Day 0
110.491	0.00721859	Non-induced	125.274	Day 0
110.545	0.00789533	Non-induced	125.274	Day 0
110.599	0.0094744	Non-induced	125.274	Day 0
110.653	0.0108279	Non-induced	125.274	Day 0
110.706	0.0173697	Non-induced	125.274	Day 0
110.76	0.0239116	Non-induced	125.274	Day 0
110.814	0.0322581	Non-induced	125.274	Day 0
110.868	0.0426348	Non-induced	125.274	Day 0
110.921	0.0430859	Non-induced	125.274	Day 0
110.975	0.0360929	Non-induced	125.274	Day 0
111.029	0.0254906	Non-induced	125.274	Day 0
111.083	0.0142116	Non-induced	125.274	Day 0
111.136	0.00902323	Non-induced	125.274	Day 0
111.19	0.00834649	Non-induced	125.274	Day 0
111.244	0.00699301	Non-induced	125.274	Day 0
111.298	0.00699301	Non-induced	125.274	Day 0
111.351	0.00812091	Non-induced	125.274	Day 0
111.405	0.00563952	Non-induced	125.274	Day 0
111.459	0.00699301	Non-induced	125.274	Day 0
111.513	0.00699301	Non-induced	125.274	Day 0
111.567	0.00924882	Non-induced	125.274	Day 0
111.62	0.011279	Non-induced	125.274	Day 0
111.674	0.0169186	Non-induced	125.274	Day 0
111.728	0.0225581	Non-induced	125.274	Day 0
111.782	0.0358674	Non-induced	125.274	Day 0
111.835	0.0421836	Non-induced	125.274	Day 0
111.889	0.0475976	Non-induced	125.274	Day 0
111.943	0.0410557	Non-induced	125.274	Day 0
111.997	0.0275209	Non-induced	125.274	Day 0
112.05	0.0175953	Non-induced	125.274	Day 0
112.104	0.00857207	Non-induced	125.274	Day 0
112.158	0.00924882	Non-induced	125.274	Day 0
112.212	0.00721859	Non-induced	125.274	Day 0
112.265	0.00789533	Non-induced	125.274	Day 0
112.319	0.00789533	Non-induced	125.274	Day 0
112.373	0.00924882	Non-induced	125.274	Day 0
112.427	0.0058651	Non-induced	125.274	Day 0
112.48	0.00834649	Non-induced	125.274	Day 0
112.534	0.0108279	Non-induced	125.274	Day 0
112.588	0.0128581	Non-induced	125.274	Day 0
112.642	0.0198511	Non-induced	125.274	Day 0
112.695	0.0245883	Non-induced	125.274	Day 0
112.749	0.0345139	Non-induced	125.274	Day 0
112.803	0.0496278	Non-induced	125.274	Day 0
112.857	0.0498534	Non-induced	125.274	Day 0
112.91	0.0433115	Non-induced	125.274	Day 0
112.964	0.0324836	Non-induced	125.274	Day 0
113.018	0.0212046	Non-induced	125.274	Day 0
113.072	0.00902323	Non-induced	125.274	Day 0
113.125	0.00766975	Non-induced	125.274	Day 0
113.179	0.00631626	Non-induced	125.274	Day 0
113.233	0.00744417	Non-induced	125.274	Day 0
113.287	0.00812091	Non-induced	125.274	Day 0
113.34	0.00766975	Non-induced	125.274	Day 0
113.394	0.00834649	Non-induced	125.274	Day 0
113.448	0.00676743	Non-induced	125.274	Day 0
113.502	0.011279	Non-induced	125.274	Day 0
113.555	0.013986	Non-induced	125.274	Day 0
113.609	0.0214302	Non-induced	125.274	Day 0
113.663	0.0286488	Non-induced	125.274	Day 0
113.717	0.0408301	Non-induced	125.274	Day 0
113.77	0.0534627	Non-induced	125.274	Day 0
113.824	0.0597789	Non-induced	125.274	Day 0
113.878	0.0534627	Non-induced	125.274	Day 0
113.932	0.0374464	Non-induced	125.274	Day 0
113.985	0.0216558	Non-induced	125.274	Day 0
114.039	0.0137604	Non-induced	125.274	Day 0
114.093	0.00924882	Non-induced	125.274	Day 0
114.147	0.00789533	Non-induced	125.274	Day 0
114.2	0.00676743	Non-induced	125.274	Day 0
114.254	0.00834649	Non-induced	125.274	Day 0
114.308	0.00789533	Non-induced	125.274	Day 0
114.362	0.00744417	Non-induced	125.274	Day 0
114.415	0.00789533	Non-induced	125.274	Day 0
114.469	0.00924882	Non-induced	125.274	Day 0
114.523	0.0157907	Non-induced	125.274	Day 0
114.577	0.0221069	Non-induced	125.274	Day 0
114.63	0.0390255	Non-induced	125.274	Day 0
114.684	0.0491766	Non-induced	125.274	Day 0
114.738	0.0633882	Non-induced	125.274	Day 0
114.792	0.0715091	Non-induced	125.274	Day 0
114.845	0.065644	Non-induced	125.274	Day 0
114.899	0.0484999	Non-induced	125.274	Day 0
114.953	0.0254906	Non-induced	125.274	Day 0
115.007	0.0164674	Non-induced	125.274	Day 0
115.06	0.00992556	Non-induced	125.274	Day 0
115.114	0.00834649	Non-induced	125.274	Day 0
115.168	0.0101511	Non-induced	125.274	Day 0
115.222	0.00902323	Non-induced	125.274	Day 0
115.275	0.00654185	Non-induced	125.274	Day 0
115.329	0.00563952	Non-induced	125.274	Day 0
115.383	0.0115046	Non-induced	125.274	Day 0
115.437	0.0130837	Non-induced	125.274	Day 0
115.491	0.0207534	Non-induced	125.274	Day 0
115.544	0.0318069	Non-induced	125.274	Day 0
115.598	0.0457929	Non-induced	125.274	Day 0
115.652	0.0706068	Non-induced	125.274	Day 0
115.706	0.0904579	Non-induced	125.274	Day 0
115.759	0.0981277	Non-induced	125.274	Day 0
115.813	0.0825626	Non-induced	125.274	Day 0
115.867	0.0579743	Non-induced	125.274	Day 0
115.921	0.0358674	Non-induced	125.274	Day 0
115.974	0.0171441	Non-induced	125.274	Day 0
116.028	0.0144372	Non-induced	125.274	Day 0
116.082	0.00857207	Non-induced	125.274	Day 0
116.136	0.0108279	Non-induced	125.274	Day 0
116.189	0.00924882	Non-induced	125.274	Day 0
116.243	0.0094744	Non-induced	125.274	Day 0
116.297	0.0115046	Non-induced	125.274	Day 0
116.351	0.0130837	Non-induced	125.274	Day 0
116.404	0.0178209	Non-induced	125.274	Day 0
116.458	0.0248139	Non-induced	125.274	Day 0
116.512	0.044665	Non-induced	125.274	Day 0
116.566	0.068351	Non-induced	125.274	Day 0
116.619	0.0992556	Non-induced	125.274	Day 0
116.673	0.134446	Non-induced	125.274	Day 0
116.727	0.138055	Non-induced	125.274	Day 0
116.781	0.120009	Non-induced	125.274	Day 0
116.834	0.0803068	Non-induced	125.274	Day 0
116.888	0.0451162	Non-induced	125.274	Day 0
116.942	0.0239116	Non-induced	125.274	Day 0
116.996	0.0133093	Non-induced	125.274	Day 0
117.049	0.0119558	Non-induced	125.274	Day 0
117.103	0.00924882	Non-induced	125.274	Day 0
117.157	0.0115046	Non-induced	125.274	Day 0
117.211	0.0128581	Non-induced	125.274	Day 0
117.264	0.0128581	Non-induced	125.274	Day 0
117.318	0.0194	Non-induced	125.274	Day 0
117.372	0.0272953	Non-induced	125.274	Day 0
117.426	0.0417325	Non-induced	125.274	Day 0
117.479	0.0669975	Non-induced	125.274	Day 0
117.533	0.103316	Non-induced	125.274	Day 0
117.587	0.151816	Non-induced	125.274	Day 0
117.641	0.195353	Non-induced	125.274	Day 0
117.694	0.207309	Non-induced	125.274	Day 0
117.748	0.159486	Non-induced	125.274	Day 0
117.802	0.107828	Non-induced	125.274	Day 0
117.856	0.0588766	Non-induced	125.274	Day 0
117.909	0.0320325	Non-induced	125.274	Day 0
117.963	0.0198511	Non-induced	125.274	Day 0
118.017	0.0142116	Non-induced	125.274	Day 0
118.071	0.0133093	Non-induced	125.274	Day 0
118.124	0.0119558	Non-induced	125.274	Day 0
118.178	0.0155651	Non-induced	125.274	Day 0
118.232	0.0180465	Non-induced	125.274	Day 0
118.286	0.0268441	Non-induced	125.274	Day 0
118.339	0.0426348	Non-induced	125.274	Day 0
118.393	0.0672231	Non-induced	125.274	Day 0
118.447	0.105572	Non-induced	125.274	Day 0
118.501	0.166253	Non-induced	125.274	Day 0
118.554	0.228739	Non-induced	125.274	Day 0
118.608	0.290548	Non-induced	125.274	Day 0
118.662	0.286262	Non-induced	125.274	Day 0
118.716	0.22513	Non-induced	125.274	Day 0
118.769	0.140762	Non-induced	125.274	Day 0
118.823	0.0751184	Non-induced	125.274	Day 0
118.877	0.0392511	Non-induced	125.274	Day 0
118.931	0.0218813	Non-induced	125.274	Day 0
118.984	0.0191744	Non-induced	125.274	Day 0
119.038	0.0173697	Non-induced	125.274	Day 0
119.092	0.0180465	Non-induced	125.274	Day 0
119.146	0.0187232	Non-induced	125.274	Day 0
119.199	0.0259418	Non-induced	125.274	Day 0
119.253	0.0387999	Non-induced	125.274	Day 0
119.307	0.061358	Non-induced	125.274	Day 0
119.361	0.09903	Non-induced	125.274	Day 0
119.415	0.160839	Non-induced	125.274	Day 0
119.468	0.257839	Non-induced	125.274	Day 0
119.522	0.346492	Non-induced	125.274	Day 0
119.576	0.407173	Non-induced	125.274	Day 0
119.63	0.383713	Non-induced	125.274	Day 0
119.683	0.272953	Non-induced	125.274	Day 0
119.737	0.165802	Non-induced	125.274	Day 0
119.791	0.0882021	Non-induced	125.274	Day 0
119.845	0.0444394	Non-induced	125.274	Day 0
119.898	0.0286488	Non-induced	125.274	Day 0
119.952	0.0196255	Non-induced	125.274	Day 0
120.006	0.0221069	Non-induced	125.274	Day 0
120.06	0.0212046	Non-induced	125.274	Day 0
120.113	0.0266185	Non-induced	125.274	Day 0
120.167	0.0385743	Non-induced	125.274	Day 0
120.221	0.0581999	Non-induced	125.274	Day 0
120.275	0.0929393	Non-induced	125.274	Day 0
120.328	0.145274	Non-induced	125.274	Day 0
120.382	0.23889	Non-induced	125.274	Day 0
120.436	0.351906	Non-induced	125.274	Day 0
120.49	0.47372	Non-induced	125.274	Day 0
120.543	0.53598	Non-induced	125.274	Day 0
120.597	0.475524	Non-induced	125.274	Day 0
120.651	0.331829	Non-induced	125.274	Day 0
120.705	0.188586	Non-induced	125.274	Day 0
120.758	0.0933905	Non-induced	125.274	Day 0
120.812	0.0498534	Non-induced	125.274	Day 0
120.866	0.033386	Non-induced	125.274	Day 0
120.92	0.0275209	Non-induced	125.274	Day 0
120.973	0.0270697	Non-induced	125.274	Day 0
121.027	0.0277464	Non-induced	125.274	Day 0
121.081	0.0354162	Non-induced	125.274	Day 0
121.135	0.0521092	Non-induced	125.274	Day 0
121.188	0.0818859	Non-induced	125.274	Day 0
121.242	0.141665	Non-induced	125.274	Day 0
121.296	0.227837	Non-induced	125.274	Day 0
121.35	0.350778	Non-induced	125.274	Day 0
121.403	0.502143	Non-induced	125.274	Day 0
121.457	0.642905	Non-induced	125.274	Day 0
121.511	0.660952	Non-induced	125.274	Day 0
121.565	0.535303	Non-induced	125.274	Day 0
121.618	0.353485	Non-induced	125.274	Day 0
121.672	0.194902	Non-induced	125.274	Day 0
121.726	0.0918114	Non-induced	125.274	Day 0
121.78	0.0536882	Non-induced	125.274	Day 0
121.833	0.0338371	Non-induced	125.274	Day 0
121.887	0.0313557	Non-induced	125.274	Day 0
121.941	0.030679	Non-induced	125.274	Day 0
121.995	0.0367697	Non-induced	125.274	Day 0
122.048	0.0482743	Non-induced	125.274	Day 0
122.102	0.07963	Non-induced	125.274	Day 0
122.156	0.121137	Non-induced	125.274	Day 0
122.21	0.20979	Non-induced	125.274	Day 0
122.263	0.333634	Non-induced	125.274	Day 0
122.317	0.505978	Non-induced	125.274	Day 0
122.371	0.703812	Non-induced	125.274	Day 0
122.425	0.792691	Non-induced	125.274	Day 0
122.478	0.733138	Non-induced	125.274	Day 0
122.532	0.539589	Non-induced	125.274	Day 0
122.586	0.322806	Non-induced	125.274	Day 0
122.64	0.166028	Non-induced	125.274	Day 0
122.693	0.0825626	Non-induced	125.274	Day 0
122.747	0.0482743	Non-induced	125.274	Day 0
122.801	0.0410557	Non-induced	125.274	Day 0
122.855	0.0356418	Non-induced	125.274	Day 0
122.908	0.0363185	Non-induced	125.274	Day 0
122.962	0.048951	Non-induced	125.274	Day 0
123.016	0.0694789	Non-induced	125.274	Day 0
123.07	0.112339	Non-induced	125.274	Day 0
123.123	0.180465	Non-induced	125.274	Day 0
123.177	0.284683	Non-induced	125.274	Day 0
123.231	0.467404	Non-induced	125.274	Day 0
123.285	0.676066	Non-induced	125.274	Day 0
123.339	0.858561	Non-induced	125.274	Day 0
123.392	0.902323	Non-induced	125.274	Day 0
123.446	0.754342	Non-induced	125.274	Day 0
123.5	0.50282	Non-induced	125.274	Day 0
123.554	0.286939	Non-induced	125.274	Day 0
123.607	0.146628	Non-induced	125.274	Day 0
123.661	0.0742161	Non-induced	125.274	Day 0
123.715	0.0478231	Non-induced	125.274	Day 0
123.769	0.0408301	Non-induced	125.274	Day 0
123.822	0.0385743	Non-induced	125.274	Day 0
123.876	0.0462441	Non-induced	125.274	Day 0
123.93	0.0651929	Non-induced	125.274	Day 0
123.984	0.0929393	Non-induced	125.274	Day 0
124.037	0.146402	Non-induced	125.274	Day 0
124.091	0.242725	Non-induced	125.274	Day 0
124.145	0.396571	Non-induced	125.274	Day 0
124.199	0.61764	Non-induced	125.274	Day 0
124.252	0.829461	Non-induced	125.274	Day 0
124.306	0.978795	Non-induced	125.274	Day 0
124.36	0.91067	Non-induced	125.274	Day 0
124.414	0.709903	Non-induced	125.274	Day 0
124.467	0.433341	Non-induced	125.274	Day 0
124.521	0.22716	Non-induced	125.274	Day 0
124.575	0.110535	Non-induced	125.274	Day 0
124.629	0.0660952	Non-induced	125.274	Day 0
124.682	0.047372	Non-induced	125.274	Day 0
124.736	0.0401534	Non-induced	125.274	Day 0
124.79	0.0444394	Non-induced	125.274	Day 0
124.844	0.0550417	Non-induced	125.274	Day 0
124.897	0.0787277	Non-induced	125.274	Day 0
124.951	0.126776	Non-induced	125.274	Day 0
125.005	0.204151	Non-induced	125.274	Day 0
125.059	0.327995	Non-induced	125.274	Day 0
125.112	0.509587	Non-induced	125.274	Day 0
125.166	0.78051	Non-induced	125.274	Day 0
125.22	0.970674	Non-induced	125.274	Day 0
125.274	1	Non-induced	125.274	Day 0
125.327	0.845026	Non-induced	125.274	Day 0
125.381	0.576359	Non-induced	125.274	Day 0
125.435	0.31649	Non-induced	125.274	Day 0
125.489	0.15723	Non-induced	125.274	Day 0
125.542	0.0814347	Non-induced	125.274	Day 0
125.596	0.0532371	Non-induced	125.274	Day 0
125.65	0.0439883	Non-induced	125.274	Day 0
125.704	0.0410557	Non-induced	125.274	Day 0
125.757	0.0505301	Non-induced	125.274	Day 0
125.811	0.0688022	Non-induced	125.274	Day 0
125.865	0.10873	Non-induced	125.274	Day 0
125.919	0.170765	Non-induced	125.274	Day 0
125.972	0.278367	Non-induced	125.274	Day 0
126.026	0.440108	Non-induced	125.274	Day 0
126.08	0.673133	Non-induced	125.274	Day 0
126.134	0.883375	Non-induced	125.274	Day 0
126.187	0.995263	Non-induced	125.274	Day 0
126.241	0.915407	Non-induced	125.274	Day 0
126.295	0.693661	Non-induced	125.274	Day 0
126.349	0.419129	Non-induced	125.274	Day 0
126.402	0.214302	Non-induced	125.274	Day 0
126.456	0.10873	Non-induced	125.274	Day 0
126.51	0.0615836	Non-induced	125.274	Day 0
126.564	0.0475976	Non-induced	125.274	Day 0
126.617	0.044665	Non-induced	125.274	Day 0
126.671	0.0428604	Non-induced	125.274	Day 0
126.725	0.0568464	Non-induced	125.274	Day 0
126.779	0.0812091	Non-induced	125.274	Day 0
126.832	0.133544	Non-induced	125.274	Day 0
126.886	0.214527	Non-induced	125.274	Day 0
126.94	0.341078	Non-induced	125.274	Day 0
126.994	0.550868	Non-induced	125.274	Day 0
127.047	0.782089	Non-induced	125.274	Day 0
127.101	0.912023	Non-induced	125.274	Day 0
127.155	0.894879	Non-induced	125.274	Day 0
127.209	0.722084	Non-induced	125.274	Day 0
127.263	0.458155	Non-induced	125.274	Day 0
127.316	0.251523	Non-induced	125.274	Day 0
127.37	0.122265	Non-induced	125.274	Day 0
127.424	0.0715091	Non-induced	125.274	Day 0
127.478	0.0466952	Non-induced	125.274	Day 0
127.531	0.0399278	Non-induced	125.274	Day 0
127.585	0.0410557	Non-induced	125.274	Day 0
127.639	0.0480487	Non-induced	125.274	Day 0
127.693	0.0654185	Non-induced	125.274	Day 0
127.746	0.109858	Non-induced	125.274	Day 0
127.8	0.177758	Non-induced	125.274	Day 0
127.854	0.282427	Non-induced	125.274	Day 0
127.908	0.431311	Non-induced	125.274	Day 0
127.961	0.627792	Non-induced	125.274	Day 0
128.015	0.79427	Non-induced	125.274	Day 0
128.069	0.820889	Non-induced	125.274	Day 0
128.123	0.693436	Non-induced	125.274	Day 0
128.176	0.482969	Non-induced	125.274	Day 0
128.23	0.273178	Non-induced	125.274	Day 0
128.284	0.138958	Non-induced	125.274	Day 0
128.338	0.0715091	Non-induced	125.274	Day 0
128.391	0.0469208	Non-induced	125.274	Day 0
128.445	0.0381232	Non-induced	125.274	Day 0
128.499	0.034965	Non-induced	125.274	Day 0
128.553	0.0408301	Non-induced	125.274	Day 0
128.606	0.0530115	Non-induced	125.274	Day 0
128.66	0.0825626	Non-induced	125.274	Day 0
128.714	0.129709	Non-induced	125.274	Day 0
128.768	0.214979	Non-induced	125.274	Day 0
128.821	0.331604	Non-induced	125.274	Day 0
128.875	0.484548	Non-induced	125.274	Day 0
128.929	0.641552	Non-induced	125.274	Day 0
128.983	0.717798	Non-induced	125.274	Day 0
129.036	0.651929	Non-induced	125.274	Day 0
129.09	0.487255	Non-induced	125.274	Day 0
129.144	0.295962	Non-induced	125.274	Day 0
129.198	0.152493	Non-induced	125.274	Day 0
129.251	0.072637	Non-induced	125.274	Day 0
129.305	0.0442139	Non-induced	125.274	Day 0
129.359	0.0295511	Non-induced	125.274	Day 0
129.413	0.0295511	Non-induced	125.274	Day 0
129.466	0.0318069	Non-induced	125.274	Day 0
129.52	0.0406046	Non-induced	125.274	Day 0
129.574	0.0651929	Non-induced	125.274	Day 0
129.628	0.100158	Non-induced	125.274	Day 0
129.681	0.160614	Non-induced	125.274	Day 0
129.735	0.258516	Non-induced	125.274	Day 0
129.789	0.39612	Non-induced	125.274	Day 0
129.843	0.521769	Non-induced	125.274	Day 0
129.896	0.606813	Non-induced	125.274	Day 0
129.95	0.569817	Non-induced	125.274	Day 0
130.004	0.432664	Non-induced	125.274	Day 0
130.058	0.277464	Non-induced	125.274	Day 0
130.111	0.150237	Non-induced	125.274	Day 0
130.165	0.0719603	Non-induced	125.274	Day 0
130.219	0.0430859	Non-induced	125.274	Day 0
130.273	0.027972	Non-induced	125.274	Day 0
130.326	0.0275209	Non-induced	125.274	Day 0
130.38	0.0284232	Non-induced	125.274	Day 0
130.434	0.0356418	Non-induced	125.274	Day 0
130.488	0.0498534	Non-induced	125.274	Day 0
130.541	0.0764719	Non-induced	125.274	Day 0
130.595	0.129483	Non-induced	125.274	Day 0
130.649	0.202346	Non-induced	125.274	Day 0
130.703	0.319648	Non-induced	125.274	Day 0
130.756	0.433792	Non-induced	125.274	Day 0
130.81	0.502594	Non-induced	125.274	Day 0
130.864	0.47778	Non-induced	125.274	Day 0
130.918	0.385743	Non-induced	125.274	Day 0
130.971	0.249492	Non-induced	125.274	Day 0
131.025	0.1358	Non-induced	125.274	Day 0
131.079	0.0676743	Non-induced	125.274	Day 0
131.133	0.0372208	Non-induced	125.274	Day 0
131.187	0.0277464	Non-induced	125.274	Day 0
131.24	0.0230092	Non-induced	125.274	Day 0
131.294	0.0245883	Non-induced	125.274	Day 0
131.348	0.027972	Non-induced	125.274	Day 0
131.402	0.0410557	Non-induced	125.274	Day 0
131.455	0.0642905	Non-induced	125.274	Day 0
131.509	0.106474	Non-induced	125.274	Day 0
131.563	0.165802	Non-induced	125.274	Day 0
131.617	0.254004	Non-induced	125.274	Day 0
131.67	0.350327	Non-induced	125.274	Day 0
131.724	0.417099	Non-induced	125.274	Day 0
131.778	0.406046	Non-induced	125.274	Day 0
131.832	0.32619	Non-induced	125.274	Day 0
131.885	0.213851	Non-induced	125.274	Day 0
131.939	0.118204	Non-induced	125.274	Day 0
131.993	0.0618092	Non-induced	125.274	Day 0
132.047	0.0342883	Non-induced	125.274	Day 0
132.1	0.0223325	Non-induced	125.274	Day 0
132.154	0.0191744	Non-induced	125.274	Day 0
132.208	0.0205279	Non-induced	125.274	Day 0
132.262	0.0245883	Non-induced	125.274	Day 0
132.315	0.0351906	Non-induced	125.274	Day 0
132.369	0.0534627	Non-induced	125.274	Day 0
132.423	0.085044	Non-induced	125.274	Day 0
132.477	0.133769	Non-induced	125.274	Day 0
132.53	0.212046	Non-induced	125.274	Day 0
132.584	0.292127	Non-induced	125.274	Day 0
132.638	0.337695	Non-induced	125.274	Day 0
132.692	0.32416	Non-induced	125.274	Day 0
132.745	0.260095	Non-induced	125.274	Day 0
132.799	0.170314	Non-induced	125.274	Day 0
132.853	0.0918114	Non-induced	125.274	Day 0
132.907	0.0457929	Non-induced	125.274	Day 0
132.96	0.0250395	Non-induced	125.274	Day 0
133.014	0.0180465	Non-induced	125.274	Day 0
133.068	0.016693	Non-induced	125.274	Day 0
133.122	0.0160162	Non-induced	125.274	Day 0
133.175	0.0198511	Non-induced	125.274	Day 0
133.229	0.0266185	Non-induced	125.274	Day 0
133.283	0.0424092	Non-induced	125.274	Day 0
133.337	0.0674487	Non-induced	125.274	Day 0
133.39	0.102188	Non-induced	125.274	Day 0
133.444	0.160388	Non-induced	125.274	Day 0
133.498	0.219716	Non-induced	125.274	Day 0
133.552	0.263027	Non-induced	125.274	Day 0
133.605	0.255809	Non-induced	125.274	Day 0
133.659	0.203925	Non-induced	125.274	Day 0
133.713	0.138055	Non-induced	125.274	Day 0
133.767	0.0755696	Non-induced	125.274	Day 0
133.82	0.037672	Non-induced	125.274	Day 0
133.874	0.0212046	Non-induced	125.274	Day 0
133.928	0.0144372	Non-induced	125.274	Day 0
133.982	0.011279	Non-induced	125.274	Day 0
134.035	0.0128581	Non-induced	125.274	Day 0
134.089	0.0157907	Non-induced	125.274	Day 0
134.143	0.020979	Non-induced	125.274	Day 0
134.197	0.0360929	Non-induced	125.274	Day 0
134.25	0.0554929	Non-induced	125.274	Day 0
134.304	0.0843672	Non-induced	125.274	Day 0
134.358	0.13219	Non-induced	125.274	Day 0
134.412	0.175276	Non-induced	125.274	Day 0
134.465	0.20009	Non-induced	125.274	Day 0
134.519	0.191067	Non-induced	125.274	Day 0
134.573	0.148658	Non-induced	125.274	Day 0
134.627	0.0979021	Non-induced	125.274	Day 0
134.68	0.0525603	Non-induced	125.274	Day 0
134.734	0.0281976	Non-induced	125.274	Day 0
134.788	0.0146628	Non-induced	125.274	Day 0
134.842	0.0110535	Non-induced	125.274	Day 0
134.895	0.00879765	Non-induced	125.274	Day 0
134.949	0.0108279	Non-induced	125.274	Day 0
135.003	0.0144372	Non-induced	125.274	Day 0
135.057	0.0203023	Non-induced	125.274	Day 0
135.111	0.0295511	Non-induced	125.274	Day 0
135.164	0.0451162	Non-induced	125.274	Day 0
135.218	0.0715091	Non-induced	125.274	Day 0
135.272	0.106474	Non-induced	125.274	Day 0
135.326	0.136928	Non-induced	125.274	Day 0
135.379	0.150011	Non-induced	125.274	Day 0
135.433	0.143018	Non-induced	125.274	Day 0
135.487	0.10873	Non-induced	125.274	Day 0
135.541	0.0672231	Non-induced	125.274	Day 0
135.594	0.0372208	Non-induced	125.274	Day 0
135.648	0.020979	Non-induced	125.274	Day 0
135.702	0.011279	Non-induced	125.274	Day 0
135.756	0.00857207	Non-induced	125.274	Day 0
135.809	0.00789533	Non-induced	125.274	Day 0
135.863	0.0103767	Non-induced	125.274	Day 0
135.917	0.0151139	Non-induced	125.274	Day 0
135.971	0.0162418	Non-induced	125.274	Day 0
136.024	0.0245883	Non-induced	125.274	Day 0
136.078	0.0430859	Non-induced	125.274	Day 0
136.132	0.0624859	Non-induced	125.274	Day 0
136.186	0.0875254	Non-induced	125.274	Day 0
136.239	0.108956	Non-induced	125.274	Day 0
136.293	0.110535	Non-induced	125.274	Day 0
136.347	0.0999323	Non-induced	125.274	Day 0
136.401	0.0744417	Non-induced	125.274	Day 0
136.454	0.0455673	Non-induced	125.274	Day 0
136.508	0.0234604	Non-induced	125.274	Day 0
136.562	0.0133093	Non-induced	125.274	Day 0
136.616	0.0094744	Non-induced	125.274	Day 0
136.669	0.00721859	Non-induced	125.274	Day 0
136.723	0.00699301	Non-induced	125.274	Day 0
136.777	0.00654185	Non-induced	125.274	Day 0
136.831	0.0110535	Non-induced	125.274	Day 0
136.884	0.0171441	Non-induced	125.274	Day 0
136.938	0.0230092	Non-induced	125.274	Day 0
136.992	0.034965	Non-induced	125.274	Day 0
137.046	0.0541394	Non-induced	125.274	Day 0
137.099	0.0712836	Non-induced	125.274	Day 0
137.153	0.0900068	Non-induced	125.274	Day 0
137.207	0.0888789	Non-induced	125.274	Day 0
137.261	0.0775998	Non-induced	125.274	Day 0
137.314	0.0494022	Non-induced	125.274	Day 0
137.368	0.0300023	Non-induced	125.274	Day 0
137.422	0.0162418	Non-induced	125.274	Day 0
137.476	0.00879765	Non-induced	125.274	Day 0
137.529	0.00631626	Non-induced	125.274	Day 0
137.583	0.00676743	Non-induced	125.274	Day 0
137.637	0.0047372	Non-induced	125.274	Day 0
137.691	0.00721859	Non-induced	125.274	Day 0
137.744	0.00924882	Non-induced	125.274	Day 0
137.798	0.0137604	Non-induced	125.274	Day 0
137.852	0.0216558	Non-induced	125.274	Day 0
137.906	0.0313557	Non-induced	125.274	Day 0
137.959	0.0466952	Non-induced	125.274	Day 0
138.013	0.0604557	Non-induced	125.274	Day 0
138.067	0.0667719	Non-induced	125.274	Day 0
138.121	0.0660952	Non-induced	125.274	Day 0
138.174	0.0469208	Non-induced	125.274	Day 0
138.228	0.0295511	Non-induced	125.274	Day 0
138.282	0.0162418	Non-induced	125.274	Day 0
138.336	0.0108279	Non-induced	125.274	Day 0
138.389	0.00496278	Non-induced	125.274	Day 0
138.443	0.0047372	Non-induced	125.274	Day 0
138.497	0.00360929	Non-induced	125.274	Day 0
138.551	0.00541394	Non-induced	125.274	Day 0
138.604	0.00563952	Non-induced	125.274	Day 0
138.658	0.00992556	Non-induced	125.274	Day 0
138.712	0.0135349	Non-induced	125.274	Day 0
138.766	0.0216558	Non-induced	125.274	Day 0
138.819	0.0309046	Non-induced	125.274	Day 0
138.873	0.0401534	Non-induced	125.274	Day 0
138.927	0.0521092	Non-induced	125.274	Day 0
138.981	0.0518836	Non-induced	125.274	Day 0
139.035	0.0442139	Non-induced	125.274	Day 0
139.088	0.0324836	Non-induced	125.274	Day 0
139.142	0.0191744	Non-induced	125.274	Day 0
139.196	0.0094744	Non-induced	125.274	Day 0
139.25	0.00631626	Non-induced	125.274	Day 0
139.303	0.00406046	Non-induced	125.274	Day 0
139.357	0.00293255	Non-induced	125.274	Day 0
139.411	0.00451162	Non-induced	125.274	Day 0
139.465	0.00428604	Non-induced	125.274	Day 0
139.518	0.00812091	Non-induced	125.274	Day 0
139.572	0.0106023	Non-induced	125.274	Day 0
139.626	0.0124069	Non-induced	125.274	Day 0
139.68	0.0218813	Non-induced	125.274	Day 0
139.733	0.0268441	Non-induced	125.274	Day 0
139.787	0.0383487	Non-induced	125.274	Day 0
139.841	0.0399278	Non-induced	125.274	Day 0
139.895	0.0381232	Non-induced	125.274	Day 0
139.948	0.0311302	Non-induced	125.274	Day 0
140.002	0.0205279	Non-induced	125.274	Day 0
140.056	0.00879765	Non-induced	125.274	Day 0
140.11	0.00654185	Non-induced	125.274	Day 0
140.163	0.00315813	Non-induced	125.274	Day 0
140.217	0.00157907	Non-induced	125.274	Day 0
140.271	0.00203023	Non-induced	125.274	Day 0
140.325	0.00451162	Non-induced	125.274	Day 0
140.378	0.00609068	Non-induced	125.274	Day 0
140.432	0.00654185	Non-induced	125.274	Day 0
140.486	0.00744417	Non-induced	125.274	Day 0
140.54	0.0162418	Non-induced	125.274	Day 0
140.593	0.0180465	Non-induced	125.274	Day 0
140.647	0.0277464	Non-induced	125.274	Day 0
140.701	0.0293255	Non-induced	125.274	Day 0
140.755	0.0315813	Non-induced	125.274	Day 0
140.808	0.0297767	Non-induced	125.274	Day 0
140.862	0.0180465	Non-induced	125.274	Day 0
140.916	0.011279	Non-induced	125.274	Day 0
140.97	0.00609068	Non-induced	125.274	Day 0
141.023	0.00248139	Non-induced	125.274	Day 0
141.077	0.00225581	Non-induced	125.274	Day 0
141.131	0	Non-induced	125.274	Day 0
141.185	0.000225581	Non-induced	125.274	Day 0
141.238	0.00293255	Non-induced	125.274	Day 0
141.292	0.00157907	Non-induced	125.274	Day 0
141.346	0.00654185	Non-induced	125.274	Day 0
141.4	0.0101511	Non-induced	125.274	Day 0
141.453	0.013986	Non-induced	125.274	Day 0
141.507	0.0175953	Non-induced	125.274	Day 0
141.561	0.0223325	Non-induced	125.274	Day 0
141.615	0.0245883	Non-induced	125.274	Day 0
141.668	0.023686	Non-induced	125.274	Day 0
141.722	0.0148883	Non-induced	125.274	Day 0
141.776	0.0094744	Non-induced	125.274	Day 0
141.83	0.0047372	Non-induced	125.274	Day 0
141.883	0.00157907	Non-induced	125.274	Day 0
141.937	0.00203023	Non-induced	125.274	Day 0
141.991	0.00225581	Non-induced	125.274	Day 0
142.045	0.00135349	Non-induced	125.274	Day 0
142.098	0.000902323	Non-induced	125.274	Day 0
142.152	0.00270697	Non-induced	125.274	Day 0
142.206	0.00383487	Non-induced	125.274	Day 0
142.26	0.00631626	Non-induced	125.274	Day 0
142.313	0.0101511	Non-induced	125.274	Day 0
142.367	0.0162418	Non-induced	125.274	Day 0
142.421	0.0169186	Non-induced	125.274	Day 0
142.475	0.0218813	Non-induced	125.274	Day 0
142.528	0.0200767	Non-induced	125.274	Day 0
142.582	0.0130837	Non-induced	125.274	Day 0
142.636	0.00789533	Non-induced	125.274	Day 0
142.69	0.00744417	Non-induced	125.274	Day 0
142.744	0.00518836	Non-induced	125.274	Day 0
142.797	0.0148883	Non-induced	125.274	Day 0
142.851	0.00203023	Non-induced	125.274	Day 0
142.905	0.0011279	Non-induced	125.274	Day 0
142.959	0.00248139	Non-induced	125.274	Day 0
143.012	0.00225581	Non-induced	125.274	Day 0
143.066	0.00225581	Non-induced	125.274	Day 0
143.12	0.00451162	Non-induced	125.274	Day 0
143.174	0.00857207	Non-induced	125.274	Day 0
143.227	0.0115046	Non-induced	125.274	Day 0
143.281	0.0146628	Non-induced	125.274	Day 0
143.335	0.0151139	Non-induced	125.274	Day 0
143.389	0.0162418	Non-induced	125.274	Day 0
143.442	0.0128581	Non-induced	125.274	Day 0
143.496	0.00992556	Non-induced	125.274	Day 0
143.55	0.0047372	Non-induced	125.274	Day 0
143.604	0.00203023	Non-induced	125.274	Day 0
143.657	0.00135349	Non-induced	125.274	Day 0
143.711	0.00157907	Non-induced	125.274	Day 0
143.765	0.00338371	Non-induced	125.274	Day 0
143.819	0.0011279	Non-induced	125.274	Day 0
143.872	0.00157907	Non-induced	125.274	Day 0
143.926	0.00180465	Non-induced	125.274	Day 0
143.98	0.00383487	Non-induced	125.274	Day 0
144.034	0.00789533	Non-induced	125.274	Day 0
144.087	0.0115046	Non-induced	125.274	Day 0
144.141	0.00924882	Non-induced	125.274	Day 0
144.195	0.0153395	Non-induced	125.274	Day 0
144.249	0.0146628	Non-induced	125.274	Day 0
144.302	0.011279	Non-induced	125.274	Day 0
144.356	0.00969998	Non-induced	125.274	Day 0
144.41	0.00541394	Non-induced	125.274	Day 0
144.464	0.00383487	Non-induced	125.274	Day 0
144.517	0.000902323	Non-induced	125.274	Day 0
144.571	-0.000451162	Non-induced	125.274	Day 0
144.625	0.00157907	Non-induced	125.274	Day 0
144.679	0.00135349	Non-induced	125.274	Day 0
144.732	0.00203023	Non-induced	125.274	Day 0
144.786	0.000451162	Non-induced	125.274	Day 0
144.84	0.0047372	Non-induced	125.274	Day 0
144.894	0.0058651	Non-induced	125.274	Day 0
144.947	0.00766975	Non-induced	125.274	Day 0
145.001	0.00924882	Non-induced	125.274	Day 0
145.055	0.00992556	Non-induced	125.274	Day 0
145.109	0.00969998	Non-induced	125.274	Day 0
145.162	0.00879765	Non-induced	125.274	Day 0
145.216	0.00654185	Non-induced	125.274	Day 0
145.27	0.00157907	Non-induced	125.274	Day 0
145.324	0.00135349	Non-induced	125.274	Day 0
145.377	0.00203023	Non-induced	125.274	Day 0
145.431	0.00157907	Non-induced	125.274	Day 0
145.485	0.0011279	Non-induced	125.274	Day 0
145.539	0.000451162	Non-induced	125.274	Day 0
145.592	0.00180465	Non-induced	125.274	Day 0
145.646	0.00203023	Non-induced	125.274	Day 0
145.7	0.00406046	Non-induced	125.274	Day 0
145.754	0.0047372	Non-induced	125.274	Day 0
145.807	0.00609068	Non-induced	125.274	Day 0
145.861	0.011279	Non-induced	125.274	Day 0
145.915	0.0110535	Non-induced	125.274	Day 0
145.969	0.0101511	Non-induced	125.274	Day 0
146.022	0.00699301	Non-induced	125.274	Day 0
146.076	0.00406046	Non-induced	125.274	Day 0
146.13	0.00338371	Non-induced	125.274	Day 0
146.184	0.00180465	Non-induced	125.274	Day 0
146.237	0.0011279	Non-induced	125.274	Day 0
146.291	-0.000676743	Non-induced	125.274	Day 0
146.345	0	Non-induced	125.274	Day 0
146.399	0.000676743	Non-induced	125.274	Day 0
146.452	-0.000225581	Non-induced	125.274	Day 0
146.506	0.000451162	Non-induced	125.274	Day 0
146.56	0.00315813	Non-induced	125.274	Day 0
146.614	0.00315813	Non-induced	125.274	Day 0
146.668	0.00270697	Non-induced	125.274	Day 0
146.721	0.00676743	Non-induced	125.274	Day 0
146.775	0.0094744	Non-induced	125.274	Day 0
146.829	0.00857207	Non-induced	125.274	Day 0
146.883	0.00631626	Non-induced	125.274	Day 0
146.936	0.00496278	Non-induced	125.274	Day 0
146.99	0.000902323	Non-induced	125.274	Day 0
147.044	0.00135349	Non-induced	125.274	Day 0
147.098	-0.000451162	Non-induced	125.274	Day 0
147.151	-0.00135349	Non-induced	125.274	Day 0
147.205	-0.000676743	Non-induced	125.274	Day 0
147.259	-0.000676743	Non-induced	125.274	Day 0
147.313	0.000225581	Non-induced	125.274	Day 0
147.366	-0.000451162	Non-induced	125.274	Day 0
147.42	0.00338371	Non-induced	125.274	Day 0
147.474	0.00360929	Non-induced	125.274	Day 0
147.528	0.0047372	Non-induced	125.274	Day 0
147.581	0.00676743	Non-induced	125.274	Day 0
147.635	0.0094744	Non-induced	125.274	Day 0
147.689	0.00834649	Non-induced	125.274	Day 0
147.743	0.00676743	Non-induced	125.274	Day 0
147.796	0.0047372	Non-induced	125.274	Day 0
147.85	0.000225581	Non-induced	125.274	Day 0
147.904	0.000676743	Non-induced	125.274	Day 0
147.958	-0.0011279	Non-induced	125.274	Day 0
148.011	-0.00135349	Non-induced	125.274	Day 0
148.065	0.000676743	Non-induced	125.274	Day 0
148.119	-0.000451162	Non-induced	125.274	Day 0
148.173	0.000451162	Non-induced	125.274	Day 0
148.226	0.000676743	Non-induced	125.274	Day 0
148.28	0.00225581	Non-induced	125.274	Day 0
148.334	0.00360929	Non-induced	125.274	Day 0
148.388	0.00383487	Non-induced	125.274	Day 0
148.441	0.00857207	Non-induced	125.274	Day 0
148.495	0.00834649	Non-induced	125.274	Day 0
148.549	0.00834649	Non-induced	125.274	Day 0
148.603	0.00293255	Non-induced	125.274	Day 0
148.656	0.00248139	Non-induced	125.274	Day 0
148.71	0.000451162	Non-induced	125.274	Day 0
148.764	-0.000451162	Non-induced	125.274	Day 0
148.818	-0.000451162	Non-induced	125.274	Day 0
148.871	-0.000451162	Non-induced	125.274	Day 0
148.925	-0.00180465	Non-induced	125.274	Day 0
148.979	0.000451162	Non-induced	125.274	Day 0
149.033	0	Non-induced	125.274	Day 0
149.086	0.00135349	Non-induced	125.274	Day 0
149.14	0.00225581	Non-induced	125.274	Day 0
149.194	0.00406046	Non-induced	125.274	Day 0
149.248	0.00631626	Non-induced	125.274	Day 0
149.301	0.00766975	Non-induced	125.274	Day 0
149.355	0.00902323	Non-induced	125.274	Day 0
149.409	0.00789533	Non-induced	125.274	Day 0
149.463	0.00563952	Non-induced	125.274	Day 0
149.516	0.00225581	Non-induced	125.274	Day 0
149.57	0.000225581	Non-induced	125.274	Day 0
149.624	-0.000451162	Non-induced	125.274	Day 0
149.678	0	Non-induced	125.274	Day 0
149.731	0	Non-induced	125.274	Day 0
149.785	-0.00225581	Non-induced	125.274	Day 0
149.839	0	Non-induced	125.274	Day 0
149.893	0	Non-induced	125.274	Day 0
149.946	0.0011279	Non-induced	125.274	Day 0
150	0.0011279	Non-induced	125.274	Day 0
150.054	0.00248139	Non-induced	125.274	Day 0
150.108	0.0058651	Non-induced	125.274	Day 0
150.161	0.00744417	Non-induced	125.274	Day 0
150.215	0.00789533	Non-induced	125.274	Day 0
150.269	0.00654185	Non-induced	125.274	Day 0
150.323	0.00248139	Non-induced	125.274	Day 0
150.376	0.000676743	Non-induced	125.274	Day 0
150.43	-0.000451162	Non-induced	125.274	Day 0
150.484	-0.00157907	Non-induced	125.274	Day 0
150.538	-0.00360929	Non-induced	125.274	Day 0
150.592	-0.00248139	Non-induced	125.274	Day 0
150.645	0	Non-induced	125.274	Day 0
150.699	-0.00135349	Non-induced	125.274	Day 0
150.753	-0.000225581	Non-induced	125.274	Day 0
150.807	0.000451162	Non-induced	125.274	Day 0
150.86	0.00225581	Non-induced	125.274	Day 0
150.914	0.00428604	Non-induced	125.274	Day 0
150.968	0.00451162	Non-induced	125.274	Day 0
151.022	0.00766975	Non-induced	125.274	Day 0
151.075	0.00812091	Non-induced	125.274	Day 0
151.129	0.00428604	Non-induced	125.274	Day 0
151.183	0.00383487	Non-induced	125.274	Day 0
151.237	0.0011279	Non-induced	125.274	Day 0
151.29	-0.00157907	Non-induced	125.274	Day 0
151.344	-0.000902323	Non-induced	125.274	Day 0
151.398	0	Non-induced	125.274	Day 0
151.452	-0.000902323	Non-induced	125.274	Day 0
151.505	-0.000902323	Non-induced	125.274	Day 0
151.559	0.000451162	Non-induced	125.274	Day 0
151.613	0.00338371	Non-induced	125.274	Day 0
151.667	0.00135349	Non-induced	125.274	Day 0
151.72	0.00338371	Non-induced	125.274	Day 0
151.774	0.0058651	Non-induced	125.274	Day 0
151.828	0.00518836	Non-induced	125.274	Day 0
151.882	0.00563952	Non-induced	125.274	Day 0
151.935	0.00315813	Non-induced	125.274	Day 0
151.989	0.0011279	Non-induced	125.274	Day 0
152.043	-0.000451162	Non-induced	125.274	Day 0
152.097	-0.00203023	Non-induced	125.274	Day 0
152.15	-0.000451162	Non-induced	125.274	Day 0
152.204	-0.000451162	Non-induced	125.274	Day 0
152.258	0.000451162	Non-induced	125.274	Day 0
152.312	0.000676743	Non-induced	125.274	Day 0
152.365	0.000451162	Non-induced	125.274	Day 0
152.419	-0.000676743	Non-induced	125.274	Day 0
152.473	0	Non-induced	125.274	Day 0
152.527	0.00203023	Non-induced	125.274	Day 0
152.58	0.00225581	Non-induced	125.274	Day 0
152.634	0.00383487	Non-induced	125.274	Day 0
152.688	0.00451162	Non-induced	125.274	Day 0
152.742	0.0047372	Non-induced	125.274	Day 0
152.795	0.00428604	Non-induced	125.274	Day 0
152.849	-0.00135349	Non-induced	125.274	Day 0
152.903	-0.00225581	Non-induced	125.274	Day 0
152.957	-0.00225581	Non-induced	125.274	Day 0
153.01	-0.0011279	Non-induced	125.274	Day 0
153.064	-0.00157907	Non-induced	125.274	Day 0
153.118	-0.00203023	Non-induced	125.274	Day 0
153.172	-0.000902323	Non-induced	125.274	Day 0
153.225	-0.00135349	Non-induced	125.274	Day 0
153.279	0	Non-induced	125.274	Day 0
153.333	0.00225581	Non-induced	125.274	Day 0
153.387	0.00225581	Non-induced	125.274	Day 0
153.44	0.00248139	Non-induced	125.274	Day 0
153.494	0.00203023	Non-induced	125.274	Day 0
153.548	0.00293255	Non-induced	125.274	Day 0
153.602	0.00270697	Non-induced	125.274	Day 0
153.655	0.000225581	Non-induced	125.274	Day 0
153.709	-0.000225581	Non-induced	125.274	Day 0
153.763	-0.00203023	Non-induced	125.274	Day 0
153.817	-0.000225581	Non-induced	125.274	Day 0
153.87	-0.00203023	Non-induced	125.274	Day 0
153.924	-0.00270697	Non-induced	125.274	Day 0
153.978	-0.000676743	Non-induced	125.274	Day 0
154.032	-0.00180465	Non-induced	125.274	Day 0
154.085	-0.00135349	Non-induced	125.274	Day 0
154.139	0.00157907	Non-induced	125.274	Day 0
154.193	0.00225581	Non-induced	125.274	Day 0
154.247	0.00293255	Non-induced	125.274	Day 0
154.3	0.00338371	Non-induced	125.274	Day 0
154.354	0.00157907	Non-induced	125.274	Day 0
154.408	0.000902323	Non-induced	125.274	Day 0
154.462	0	Non-induced	125.274	Day 0
154.516	-0.0011279	Non-induced	125.274	Day 0
154.569	-0.00157907	Non-induced	125.274	Day 0
154.623	-0.000676743	Non-induced	125.274	Day 0
154.677	-0.00293255	Non-induced	125.274	Day 0
154.731	-0.00315813	Non-induced	125.274	Day 0
154.784	-0.00270697	Non-induced	125.274	Day 0
154.838	-0.00270697	Non-induced	125.274	Day 0
154.892	-0.00180465	Non-induced	125.274	Day 0
154.946	0.000902323	Non-induced	125.274	Day 0
154.999	0.00135349	Non-induced	125.274	Day 0
155.053	0.00157907	Non-induced	125.274	Day 0
155.107	0.00315813	Non-induced	125.274	Day 0
155.161	0.00248139	Non-induced	125.274	Day 0
155.214	0.000902323	Non-induced	125.274	Day 0
155.268	0.000451162	Non-induced	125.274	Day 0
155.322	-0.000902323	Non-induced	125.274	Day 0
155.376	-0.00248139	Non-induced	125.274	Day 0
155.429	-0.00248139	Non-induced	125.274	Day 0
155.483	-0.00157907	Non-induced	125.274	Day 0
155.537	-0.00203023	Non-induced	125.274	Day 0
155.591	-0.00157907	Non-induced	125.274	Day 0
155.644	-0.00293255	Non-induced	125.274	Day 0
155.698	-0.000902323	Non-induced	125.274	Day 0
155.752	0.00157907	Non-induced	125.274	Day 0
155.806	0.00180465	Non-induced	125.274	Day 0
155.859	0.000451162	Non-induced	125.274	Day 0
155.913	0.00315813	Non-induced	125.274	Day 0
155.967	0.000902323	Non-induced	125.274	Day 0
156.021	0.000451162	Non-induced	125.274	Day 0
156.074	0.000451162	Non-induced	125.274	Day 0
156.128	-0.000225581	Non-induced	125.274	Day 0
156.182	-0.00248139	Non-induced	125.274	Day 0
156.236	-0.0011279	Non-induced	125.274	Day 0
156.289	-0.000676743	Non-induced	125.274	Day 0
156.343	-0.00338371	Non-induced	125.274	Day 0
156.397	-0.00157907	Non-induced	125.274	Day 0
156.451	-0.000902323	Non-induced	125.274	Day 0
156.504	0	Non-induced	125.274	Day 0
156.558	-0.00248139	Non-induced	125.274	Day 0
156.612	0.00270697	Non-induced	125.274	Day 0
156.666	0.00451162	Non-induced	125.274	Day 0
156.719	0.00315813	Non-induced	125.274	Day 0
156.773	0.00225581	Non-induced	125.274	Day 0
156.827	0.00157907	Non-induced	125.274	Day 0
156.881	-0.00157907	Non-induced	125.274	Day 0
156.934	-0.00180465	Non-induced	125.274	Day 0
156.988	-0.00293255	Non-induced	125.274	Day 0
157.042	-0.0011279	Non-induced	125.274	Day 0
157.096	-0.00383487	Non-induced	125.274	Day 0
157.149	-0.00180465	Non-induced	125.274	Day 0
157.203	-0.00135349	Non-induced	125.274	Day 0
157.257	-0.0011279	Non-induced	125.274	Day 0
157.311	0	Non-induced	125.274	Day 0
157.364	0.00135349	Non-induced	125.274	Day 0
157.418	0.00157907	Non-induced	125.274	Day 0
157.472	0.000225581	Non-induced	125.274	Day 0
157.526	0.00180465	Non-induced	125.274	Day 0
157.579	0.00360929	Non-induced	125.274	Day 0
157.633	0.00135349	Non-induced	125.274	Day 0
157.687	0	Non-induced	125.274	Day 0
157.741	-0.0011279	Non-induced	125.274	Day 0
157.794	0.000676743	Non-induced	125.274	Day 0
157.848	-0.00293255	Non-induced	125.274	Day 0
157.902	-0.00180465	Non-induced	125.274	Day 0
157.956	-0.000676743	Non-induced	125.274	Day 0
158.009	-0.00203023	Non-induced	125.274	Day 0
158.063	-0.000225581	Non-induced	125.274	Day 0
158.117	-0.00135349	Non-induced	125.274	Day 0
158.171	0	Non-induced	125.274	Day 0
158.224	0.00135349	Non-induced	125.274	Day 0
158.278	0.00135349	Non-induced	125.274	Day 0
158.332	0	Non-induced	125.274	Day 0
158.386	0.0011279	Non-induced	125.274	Day 0
158.44	-0.000225581	Non-induced	125.274	Day 0
158.493	-0.00135349	Non-induced	125.274	Day 0
158.547	-0.00135349	Non-induced	125.274	Day 0
158.601	0.000225581	Non-induced	125.274	Day 0
158.655	-0.00203023	Non-induced	125.274	Day 0
158.708	-0.00225581	Non-induced	125.274	Day 0
158.762	-0.00180465	Non-induced	125.274	Day 0
158.816	-0.000225581	Non-induced	125.274	Day 0
158.87	-0.000451162	Non-induced	125.274	Day 0
158.923	-0.000676743	Non-induced	125.274	Day 0
158.977	0.000451162	Non-induced	125.274	Day 0
159.031	0.00157907	Non-induced	125.274	Day 0
159.085	0.00203023	Non-induced	125.274	Day 0
159.138	0.00248139	Non-induced	125.274	Day 0
159.192	0.000902323	Non-induced	125.274	Day 0
159.246	0.000676743	Non-induced	125.274	Day 0
159.3	-0.000902323	Non-induced	125.274	Day 0
159.353	0	Non-induced	125.274	Day 0
159.407	-0.00248139	Non-induced	125.274	Day 0
159.461	-0.00203023	Non-induced	125.274	Day 0
159.515	-0.00135349	Non-induced	125.274	Day 0
159.568	-0.00338371	Non-induced	125.274	Day 0
159.622	-0.00203023	Non-induced	125.274	Day 0
159.676	-0.0011279	Non-induced	125.274	Day 0
159.73	-0.000451162	Non-induced	125.274	Day 0
159.783	0	Non-induced	125.274	Day 0
159.837	0.00248139	Non-induced	125.274	Day 0
159.891	0.00180465	Non-induced	125.274	Day 0
159.945	0.00203023	Non-induced	125.274	Day 0
159.998	0	Non-induced	125.274	Day 0
110.008	0.0318069	Non-induced	125.274	Day 0
110.061	0.0218813	Non-induced	125.274	Day 0
110.115	0.0146628	Non-induced	125.274	Day 0
110.169	0.00789533	Non-induced	125.274	Day 0
110.223	0.00857207	Non-induced	125.274	Day 0
110.276	0.00654185	Non-induced	125.274	Day 0
110.33	0.00789533	Non-induced	125.274	Day 0
110.384	0.00721859	Non-induced	125.274	Day 0
110.438	0.00631626	Non-induced	125.274	Day 0
110.491	0.00721859	Non-induced	125.274	Day 0
110.545	0.00789533	Non-induced	125.274	Day 0
110.599	0.0094744	Non-induced	125.274	Day 0
110.653	0.0108279	Non-induced	125.274	Day 0
110.706	0.0173697	Non-induced	125.274	Day 0
110.76	0.0239116	Non-induced	125.274	Day 0
110.814	0.0322581	Non-induced	125.274	Day 0
110.868	0.0426348	Non-induced	125.274	Day 0
110.921	0.0430859	Non-induced	125.274	Day 0
110.975	0.0360929	Non-induced	125.274	Day 0
111.029	0.0254906	Non-induced	125.274	Day 0
111.083	0.0142116	Non-induced	125.274	Day 0
111.136	0.00902323	Non-induced	125.274	Day 0
111.19	0.00834649	Non-induced	125.274	Day 0
111.244	0.00699301	Non-induced	125.274	Day 0
111.298	0.00699301	Non-induced	125.274	Day 0
111.351	0.00812091	Non-induced	125.274	Day 0
111.405	0.00563952	Non-induced	125.274	Day 0
111.459	0.00699301	Non-induced	125.274	Day 0
111.513	0.00699301	Non-induced	125.274	Day 0
111.567	0.00924882	Non-induced	125.274	Day 0
111.62	0.011279	Non-induced	125.274	Day 0
111.674	0.0169186	Non-induced	125.274	Day 0
111.728	0.0225581	Non-induced	125.274	Day 0
111.782	0.0358674	Non-induced	125.274	Day 0
111.835	0.0421836	Non-induced	125.274	Day 0
111.889	0.0475976	Non-induced	125.274	Day 0
111.943	0.0410557	Non-induced	125.274	Day 0
111.997	0.0275209	Non-induced	125.274	Day 0
112.05	0.0175953	Non-induced	125.274	Day 0
112.104	0.00857207	Non-induced	125.274	Day 0
112.158	0.00924882	Non-induced	125.274	Day 0
112.212	0.00721859	Non-induced	125.274	Day 0
112.265	0.00789533	Non-induced	125.274	Day 0
112.319	0.00789533	Non-induced	125.274	Day 0
112.373	0.00924882	Non-induced	125.274	Day 0
112.427	0.0058651	Non-induced	125.274	Day 0
112.48	0.00834649	Non-induced	125.274	Day 0
112.534	0.0108279	Non-induced	125.274	Day 0
112.588	0.0128581	Non-induced	125.274	Day 0
112.642	0.0198511	Non-induced	125.274	Day 0
112.695	0.0245883	Non-induced	125.274	Day 0
112.749	0.0345139	Non-induced	125.274	Day 0
112.803	0.0496278	Non-induced	125.274	Day 0
112.857	0.0498534	Non-induced	125.274	Day 0
112.91	0.0433115	Non-induced	125.274	Day 0
112.964	0.0324836	Non-induced	125.274	Day 0
113.018	0.0212046	Non-induced	125.274	Day 0
113.072	0.00902323	Non-induced	125.274	Day 0
113.125	0.00766975	Non-induced	125.274	Day 0
113.179	0.00631626	Non-induced	125.274	Day 0
113.233	0.00744417	Non-induced	125.274	Day 0
113.287	0.00812091	Non-induced	125.274	Day 0
113.34	0.00766975	Non-induced	125.274	Day 0
113.394	0.00834649	Non-induced	125.274	Day 0
113.448	0.00676743	Non-induced	125.274	Day 0
113.502	0.011279	Non-induced	125.274	Day 0
113.555	0.013986	Non-induced	125.274	Day 0
113.609	0.0214302	Non-induced	125.274	Day 0
113.663	0.0286488	Non-induced	125.274	Day 0
113.717	0.0408301	Non-induced	125.274	Day 0
113.77	0.0534627	Non-induced	125.274	Day 0
113.824	0.0597789	Non-induced	125.274	Day 0
113.878	0.0534627	Non-induced	125.274	Day 0
113.932	0.0374464	Non-induced	125.274	Day 0
113.985	0.0216558	Non-induced	125.274	Day 0
114.039	0.0137604	Non-induced	125.274	Day 0
114.093	0.00924882	Non-induced	125.274	Day 0
114.147	0.00789533	Non-induced	125.274	Day 0
114.2	0.00676743	Non-induced	125.274	Day 0
114.254	0.00834649	Non-induced	125.274	Day 0
114.308	0.00789533	Non-induced	125.274	Day 0
114.362	0.00744417	Non-induced	125.274	Day 0
114.415	0.00789533	Non-induced	125.274	Day 0
114.469	0.00924882	Non-induced	125.274	Day 0
114.523	0.0157907	Non-induced	125.274	Day 0
114.577	0.0221069	Non-induced	125.274	Day 0
114.63	0.0390255	Non-induced	125.274	Day 0
114.684	0.0491766	Non-induced	125.274	Day 0
114.738	0.0633882	Non-induced	125.274	Day 0
114.792	0.0715091	Non-induced	125.274	Day 0
114.845	0.065644	Non-induced	125.274	Day 0
114.899	0.0484999	Non-induced	125.274	Day 0
114.953	0.0254906	Non-induced	125.274	Day 0
115.007	0.0164674	Non-induced	125.274	Day 0
115.06	0.00992556	Non-induced	125.274	Day 0
115.114	0.00834649	Non-induced	125.274	Day 0
115.168	0.0101511	Non-induced	125.274	Day 0
115.222	0.00902323	Non-induced	125.274	Day 0
115.275	0.00654185	Non-induced	125.274	Day 0
115.329	0.00563952	Non-induced	125.274	Day 0
115.383	0.0115046	Non-induced	125.274	Day 0
115.437	0.0130837	Non-induced	125.274	Day 0
115.491	0.0207534	Non-induced	125.274	Day 0
115.544	0.0318069	Non-induced	125.274	Day 0
115.598	0.0457929	Non-induced	125.274	Day 0
115.652	0.0706068	Non-induced	125.274	Day 0
115.706	0.0904579	Non-induced	125.274	Day 0
115.759	0.0981277	Non-induced	125.274	Day 0
115.813	0.0825626	Non-induced	125.274	Day 0
115.867	0.0579743	Non-induced	125.274	Day 0
115.921	0.0358674	Non-induced	125.274	Day 0
115.974	0.0171441	Non-induced	125.274	Day 0
116.028	0.0144372	Non-induced	125.274	Day 0
116.082	0.00857207	Non-induced	125.274	Day 0
116.136	0.0108279	Non-induced	125.274	Day 0
116.189	0.00924882	Non-induced	125.274	Day 0
116.243	0.0094744	Non-induced	125.274	Day 0
116.297	0.0115046	Non-induced	125.274	Day 0
116.351	0.0130837	Non-induced	125.274	Day 0
116.404	0.0178209	Non-induced	125.274	Day 0
116.458	0.0248139	Non-induced	125.274	Day 0
116.512	0.044665	Non-induced	125.274	Day 0
116.566	0.068351	Non-induced	125.274	Day 0
116.619	0.0992556	Non-induced	125.274	Day 0
116.673	0.134446	Non-induced	125.274	Day 0
116.727	0.138055	Non-induced	125.274	Day 0
116.781	0.120009	Non-induced	125.274	Day 0
116.834	0.0803068	Non-induced	125.274	Day 0
116.888	0.0451162	Non-induced	125.274	Day 0
116.942	0.0239116	Non-induced	125.274	Day 0
116.996	0.0133093	Non-induced	125.274	Day 0
117.049	0.0119558	Non-induced	125.274	Day 0
117.103	0.00924882	Non-induced	125.274	Day 0
117.157	0.0115046	Non-induced	125.274	Day 0
117.211	0.0128581	Non-induced	125.274	Day 0
117.264	0.0128581	Non-induced	125.274	Day 0
117.318	0.0194	Non-induced	125.274	Day 0
117.372	0.0272953	Non-induced	125.274	Day 0
117.426	0.0417325	Non-induced	125.274	Day 0
117.479	0.0669975	Non-induced	125.274	Day 0
117.533	0.103316	Non-induced	125.274	Day 0
117.587	0.151816	Non-induced	125.274	Day 0
117.641	0.195353	Non-induced	125.274	Day 0
117.694	0.207309	Non-induced	125.274	Day 0
117.748	0.159486	Non-induced	125.274	Day 0
117.802	0.107828	Non-induced	125.274	Day 0
117.856	0.0588766	Non-induced	125.274	Day 0
117.909	0.0320325	Non-induced	125.274	Day 0
117.963	0.0198511	Non-induced	125.274	Day 0
118.017	0.0142116	Non-induced	125.274	Day 0
118.071	0.0133093	Non-induced	125.274	Day 0
118.124	0.0119558	Non-induced	125.274	Day 0
118.178	0.0155651	Non-induced	125.274	Day 0
118.232	0.0180465	Non-induced	125.274	Day 0
118.286	0.0268441	Non-induced	125.274	Day 0
118.339	0.0426348	Non-induced	125.274	Day 0
118.393	0.0672231	Non-induced	125.274	Day 0
118.447	0.105572	Non-induced	125.274	Day 0
118.501	0.166253	Non-induced	125.274	Day 0
118.554	0.228739	Non-induced	125.274	Day 0
118.608	0.290548	Non-induced	125.274	Day 0
118.662	0.286262	Non-induced	125.274	Day 0
118.716	0.22513	Non-induced	125.274	Day 0
118.769	0.140762	Non-induced	125.274	Day 0
118.823	0.0751184	Non-induced	125.274	Day 0
118.877	0.0392511	Non-induced	125.274	Day 0
118.931	0.0218813	Non-induced	125.274	Day 0
118.984	0.0191744	Non-induced	125.274	Day 0
119.038	0.0173697	Non-induced	125.274	Day 0
119.092	0.0180465	Non-induced	125.274	Day 0
119.146	0.0187232	Non-induced	125.274	Day 0
119.199	0.0259418	Non-induced	125.274	Day 0
119.253	0.0387999	Non-induced	125.274	Day 0
119.307	0.061358	Non-induced	125.274	Day 0
119.361	0.09903	Non-induced	125.274	Day 0
119.415	0.160839	Non-induced	125.274	Day 0
119.468	0.257839	Non-induced	125.274	Day 0
119.522	0.346492	Non-induced	125.274	Day 0
119.576	0.407173	Non-induced	125.274	Day 0
119.63	0.383713	Non-induced	125.274	Day 0
119.683	0.272953	Non-induced	125.274	Day 0
119.737	0.165802	Non-induced	125.274	Day 0
119.791	0.0882021	Non-induced	125.274	Day 0
119.845	0.0444394	Non-induced	125.274	Day 0
119.898	0.0286488	Non-induced	125.274	Day 0
119.952	0.0196255	Non-induced	125.274	Day 0
120.006	0.0221069	Non-induced	125.274	Day 0
120.06	0.0212046	Non-induced	125.274	Day 0
120.113	0.0266185	Non-induced	125.274	Day 0
120.167	0.0385743	Non-induced	125.274	Day 0
120.221	0.0581999	Non-induced	125.274	Day 0
120.275	0.0929393	Non-induced	125.274	Day 0
120.328	0.145274	Non-induced	125.274	Day 0
120.382	0.23889	Non-induced	125.274	Day 0
120.436	0.351906	Non-induced	125.274	Day 0
120.49	0.47372	Non-induced	125.274	Day 0
120.543	0.53598	Non-induced	125.274	Day 0
120.597	0.475524	Non-induced	125.274	Day 0
120.651	0.331829	Non-induced	125.274	Day 0
120.705	0.188586	Non-induced	125.274	Day 0
120.758	0.0933905	Non-induced	125.274	Day 0
120.812	0.0498534	Non-induced	125.274	Day 0
120.866	0.033386	Non-induced	125.274	Day 0
120.92	0.0275209	Non-induced	125.274	Day 0
120.973	0.0270697	Non-induced	125.274	Day 0
121.027	0.0277464	Non-induced	125.274	Day 0
121.081	0.0354162	Non-induced	125.274	Day 0
121.135	0.0521092	Non-induced	125.274	Day 0
121.188	0.0818859	Non-induced	125.274	Day 0
121.242	0.141665	Non-induced	125.274	Day 0
121.296	0.227837	Non-induced	125.274	Day 0
121.35	0.350778	Non-induced	125.274	Day 0
121.403	0.502143	Non-induced	125.274	Day 0
121.457	0.642905	Non-induced	125.274	Day 0
121.511	0.660952	Non-induced	125.274	Day 0
121.565	0.535303	Non-induced	125.274	Day 0
121.618	0.353485	Non-induced	125.274	Day 0
121.672	0.194902	Non-induced	125.274	Day 0
121.726	0.0918114	Non-induced	125.274	Day 0
121.78	0.0536882	Non-induced	125.274	Day 0
121.833	0.0338371	Non-induced	125.274	Day 0
121.887	0.0313557	Non-induced	125.274	Day 0
121.941	0.030679	Non-induced	125.274	Day 0
121.995	0.0367697	Non-induced	125.274	Day 0
122.048	0.0482743	Non-induced	125.274	Day 0
122.102	0.07963	Non-induced	125.274	Day 0
122.156	0.121137	Non-induced	125.274	Day 0
122.21	0.20979	Non-induced	125.274	Day 0
122.263	0.333634	Non-induced	125.274	Day 0
122.317	0.505978	Non-induced	125.274	Day 0
122.371	0.703812	Non-induced	125.274	Day 0
122.425	0.792691	Non-induced	125.274	Day 0
122.478	0.733138	Non-induced	125.274	Day 0
122.532	0.539589	Non-induced	125.274	Day 0
122.586	0.322806	Non-induced	125.274	Day 0
122.64	0.166028	Non-induced	125.274	Day 0
122.693	0.0825626	Non-induced	125.274	Day 0
122.747	0.0482743	Non-induced	125.274	Day 0
122.801	0.0410557	Non-induced	125.274	Day 0
122.855	0.0356418	Non-induced	125.274	Day 0
122.908	0.0363185	Non-induced	125.274	Day 0
122.962	0.048951	Non-induced	125.274	Day 0
123.016	0.0694789	Non-induced	125.274	Day 0
123.07	0.112339	Non-induced	125.274	Day 0
123.123	0.180465	Non-induced	125.274	Day 0
123.177	0.284683	Non-induced	125.274	Day 0
123.231	0.467404	Non-induced	125.274	Day 0
123.285	0.676066	Non-induced	125.274	Day 0
123.339	0.858561	Non-induced	125.274	Day 0
123.392	0.902323	Non-induced	125.274	Day 0
123.446	0.754342	Non-induced	125.274	Day 0
123.5	0.50282	Non-induced	125.274	Day 0
123.554	0.286939	Non-induced	125.274	Day 0
123.607	0.146628	Non-induced	125.274	Day 0
123.661	0.0742161	Non-induced	125.274	Day 0
123.715	0.0478231	Non-induced	125.274	Day 0
123.769	0.0408301	Non-induced	125.274	Day 0
123.822	0.0385743	Non-induced	125.274	Day 0
123.876	0.0462441	Non-induced	125.274	Day 0
123.93	0.0651929	Non-induced	125.274	Day 0
123.984	0.0929393	Non-induced	125.274	Day 0
124.037	0.146402	Non-induced	125.274	Day 0
124.091	0.242725	Non-induced	125.274	Day 0
124.145	0.396571	Non-induced	125.274	Day 0
124.199	0.61764	Non-induced	125.274	Day 0
124.252	0.829461	Non-induced	125.274	Day 0
124.306	0.978795	Non-induced	125.274	Day 0
124.36	0.91067	Non-induced	125.274	Day 0
124.414	0.709903	Non-induced	125.274	Day 0
124.467	0.433341	Non-induced	125.274	Day 0
124.521	0.22716	Non-induced	125.274	Day 0
124.575	0.110535	Non-induced	125.274	Day 0
124.629	0.0660952	Non-induced	125.274	Day 0
124.682	0.047372	Non-induced	125.274	Day 0
124.736	0.0401534	Non-induced	125.274	Day 0
124.79	0.0444394	Non-induced	125.274	Day 0
124.844	0.0550417	Non-induced	125.274	Day 0
124.897	0.0787277	Non-induced	125.274	Day 0
124.951	0.126776	Non-induced	125.274	Day 0
125.005	0.204151	Non-induced	125.274	Day 0
125.059	0.327995	Non-induced	125.274	Day 0
125.112	0.509587	Non-induced	125.274	Day 0
125.166	0.78051	Non-induced	125.274	Day 0
125.22	0.970674	Non-induced	125.274	Day 0
125.274	1	Non-induced	125.274	Day 0
125.327	0.845026	Non-induced	125.274	Day 0
125.381	0.576359	Non-induced	125.274	Day 0
125.435	0.31649	Non-induced	125.274	Day 0
125.489	0.15723	Non-induced	125.274	Day 0
125.542	0.0814347	Non-induced	125.274	Day 0
125.596	0.0532371	Non-induced	125.274	Day 0
125.65	0.0439883	Non-induced	125.274	Day 0
125.704	0.0410557	Non-induced	125.274	Day 0
125.757	0.0505301	Non-induced	125.274	Day 0
125.811	0.0688022	Non-induced	125.274	Day 0
125.865	0.10873	Non-induced	125.274	Day 0
125.919	0.170765	Non-induced	125.274	Day 0
125.972	0.278367	Non-induced	125.274	Day 0
126.026	0.440108	Non-induced	125.274	Day 0
126.08	0.673133	Non-induced	125.274	Day 0
126.134	0.883375	Non-induced	125.274	Day 0
126.187	0.995263	Non-induced	125.274	Day 0
126.241	0.915407	Non-induced	125.274	Day 0
126.295	0.693661	Non-induced	125.274	Day 0
126.349	0.419129	Non-induced	125.274	Day 0
126.402	0.214302	Non-induced	125.274	Day 0
126.456	0.10873	Non-induced	125.274	Day 0
126.51	0.0615836	Non-induced	125.274	Day 0
126.564	0.0475976	Non-induced	125.274	Day 0
126.617	0.044665	Non-induced	125.274	Day 0
126.671	0.0428604	Non-induced	125.274	Day 0
126.725	0.0568464	Non-induced	125.274	Day 0
126.779	0.0812091	Non-induced	125.274	Day 0
126.832	0.133544	Non-induced	125.274	Day 0
126.886	0.214527	Non-induced	125.274	Day 0
126.94	0.341078	Non-induced	125.274	Day 0
126.994	0.550868	Non-induced	125.274	Day 0
127.047	0.782089	Non-induced	125.274	Day 0
127.101	0.912023	Non-induced	125.274	Day 0
127.155	0.894879	Non-induced	125.274	Day 0
127.209	0.722084	Non-induced	125.274	Day 0
127.263	0.458155	Non-induced	125.274	Day 0
127.316	0.251523	Non-induced	125.274	Day 0
127.37	0.122265	Non-induced	125.274	Day 0
127.424	0.0715091	Non-induced	125.274	Day 0
127.478	0.0466952	Non-induced	125.274	Day 0
127.531	0.0399278	Non-induced	125.274	Day 0
127.585	0.0410557	Non-induced	125.274	Day 0
127.639	0.0480487	Non-induced	125.274	Day 0
127.693	0.0654185	Non-induced	125.274	Day 0
127.746	0.109858	Non-induced	125.274	Day 0
127.8	0.177758	Non-induced	125.274	Day 0
127.854	0.282427	Non-induced	125.274	Day 0
127.908	0.431311	Non-induced	125.274	Day 0
127.961	0.627792	Non-induced	125.274	Day 0
128.015	0.79427	Non-induced	125.274	Day 0
128.069	0.820889	Non-induced	125.274	Day 0
128.123	0.693436	Non-induced	125.274	Day 0
128.176	0.482969	Non-induced	125.274	Day 0
128.23	0.273178	Non-induced	125.274	Day 0
128.284	0.138958	Non-induced	125.274	Day 0
128.338	0.0715091	Non-induced	125.274	Day 0
128.391	0.0469208	Non-induced	125.274	Day 0
128.445	0.0381232	Non-induced	125.274	Day 0
128.499	0.034965	Non-induced	125.274	Day 0
128.553	0.0408301	Non-induced	125.274	Day 0
128.606	0.0530115	Non-induced	125.274	Day 0
128.66	0.0825626	Non-induced	125.274	Day 0
128.714	0.129709	Non-induced	125.274	Day 0
128.768	0.214979	Non-induced	125.274	Day 0
128.821	0.331604	Non-induced	125.274	Day 0
128.875	0.484548	Non-induced	125.274	Day 0
128.929	0.641552	Non-induced	125.274	Day 0
128.983	0.717798	Non-induced	125.274	Day 0
129.036	0.651929	Non-induced	125.274	Day 0
129.09	0.487255	Non-induced	125.274	Day 0
129.144	0.295962	Non-induced	125.274	Day 0
129.198	0.152493	Non-induced	125.274	Day 0
129.251	0.072637	Non-induced	125.274	Day 0
129.305	0.0442139	Non-induced	125.274	Day 0
129.359	0.0295511	Non-induced	125.274	Day 0
129.413	0.0295511	Non-induced	125.274	Day 0
129.466	0.0318069	Non-induced	125.274	Day 0
129.52	0.0406046	Non-induced	125.274	Day 0
129.574	0.0651929	Non-induced	125.274	Day 0
129.628	0.100158	Non-induced	125.274	Day 0
129.681	0.160614	Non-induced	125.274	Day 0
129.735	0.258516	Non-induced	125.274	Day 0
129.789	0.39612	Non-induced	125.274	Day 0
129.843	0.521769	Non-induced	125.274	Day 0
129.896	0.606813	Non-induced	125.274	Day 0
129.95	0.569817	Non-induced	125.274	Day 0
130.004	0.432664	Non-induced	125.274	Day 0
130.058	0.277464	Non-induced	125.274	Day 0
130.111	0.150237	Non-induced	125.274	Day 0
130.165	0.0719603	Non-induced	125.274	Day 0
130.219	0.0430859	Non-induced	125.274	Day 0
130.273	0.027972	Non-induced	125.274	Day 0
130.326	0.0275209	Non-induced	125.274	Day 0
130.38	0.0284232	Non-induced	125.274	Day 0
130.434	0.0356418	Non-induced	125.274	Day 0
130.488	0.0498534	Non-induced	125.274	Day 0
130.541	0.0764719	Non-induced	125.274	Day 0
130.595	0.129483	Non-induced	125.274	Day 0
130.649	0.202346	Non-induced	125.274	Day 0
130.703	0.319648	Non-induced	125.274	Day 0
130.756	0.433792	Non-induced	125.274	Day 0
130.81	0.502594	Non-induced	125.274	Day 0
130.864	0.47778	Non-induced	125.274	Day 0
130.918	0.385743	Non-induced	125.274	Day 0
130.971	0.249492	Non-induced	125.274	Day 0
131.025	0.1358	Non-induced	125.274	Day 0
131.079	0.0676743	Non-induced	125.274	Day 0
131.133	0.0372208	Non-induced	125.274	Day 0
131.187	0.0277464	Non-induced	125.274	Day 0
131.24	0.0230092	Non-induced	125.274	Day 0
131.294	0.0245883	Non-induced	125.274	Day 0
131.348	0.027972	Non-induced	125.274	Day 0
131.402	0.0410557	Non-induced	125.274	Day 0
131.455	0.0642905	Non-induced	125.274	Day 0
131.509	0.106474	Non-induced	125.274	Day 0
131.563	0.165802	Non-induced	125.274	Day 0
131.617	0.254004	Non-induced	125.274	Day 0
131.67	0.350327	Non-induced	125.274	Day 0
131.724	0.417099	Non-induced	125.274	Day 0
131.778	0.406046	Non-induced	125.274	Day 0
131.832	0.32619	Non-induced	125.274	Day 0
131.885	0.213851	Non-induced	125.274	Day 0
131.939	0.118204	Non-induced	125.274	Day 0
131.993	0.0618092	Non-induced	125.274	Day 0
132.047	0.0342883	Non-induced	125.274	Day 0
132.1	0.0223325	Non-induced	125.274	Day 0
132.154	0.0191744	Non-induced	125.274	Day 0
132.208	0.0205279	Non-induced	125.274	Day 0
132.262	0.0245883	Non-induced	125.274	Day 0
132.315	0.0351906	Non-induced	125.274	Day 0
132.369	0.0534627	Non-induced	125.274	Day 0
132.423	0.085044	Non-induced	125.274	Day 0
132.477	0.133769	Non-induced	125.274	Day 0
132.53	0.212046	Non-induced	125.274	Day 0
132.584	0.292127	Non-induced	125.274	Day 0
132.638	0.337695	Non-induced	125.274	Day 0
132.692	0.32416	Non-induced	125.274	Day 0
132.745	0.260095	Non-induced	125.274	Day 0
132.799	0.170314	Non-induced	125.274	Day 0
132.853	0.0918114	Non-induced	125.274	Day 0
132.907	0.0457929	Non-induced	125.274	Day 0
132.96	0.0250395	Non-induced	125.274	Day 0
133.014	0.0180465	Non-induced	125.274	Day 0
133.068	0.016693	Non-induced	125.274	Day 0
133.122	0.0160162	Non-induced	125.274	Day 0
133.175	0.0198511	Non-induced	125.274	Day 0
133.229	0.0266185	Non-induced	125.274	Day 0
133.283	0.0424092	Non-induced	125.274	Day 0
133.337	0.0674487	Non-induced	125.274	Day 0
133.39	0.102188	Non-induced	125.274	Day 0
133.444	0.160388	Non-induced	125.274	Day 0
133.498	0.219716	Non-induced	125.274	Day 0
133.552	0.263027	Non-induced	125.274	Day 0
133.605	0.255809	Non-induced	125.274	Day 0
133.659	0.203925	Non-induced	125.274	Day 0
133.713	0.138055	Non-induced	125.274	Day 0
133.767	0.0755696	Non-induced	125.274	Day 0
133.82	0.037672	Non-induced	125.274	Day 0
133.874	0.0212046	Non-induced	125.274	Day 0
133.928	0.0144372	Non-induced	125.274	Day 0
133.982	0.011279	Non-induced	125.274	Day 0
134.035	0.0128581	Non-induced	125.274	Day 0
134.089	0.0157907	Non-induced	125.274	Day 0
134.143	0.020979	Non-induced	125.274	Day 0
134.197	0.0360929	Non-induced	125.274	Day 0
134.25	0.0554929	Non-induced	125.274	Day 0
134.304	0.0843672	Non-induced	125.274	Day 0
134.358	0.13219	Non-induced	125.274	Day 0
134.412	0.175276	Non-induced	125.274	Day 0
134.465	0.20009	Non-induced	125.274	Day 0
134.519	0.191067	Non-induced	125.274	Day 0
134.573	0.148658	Non-induced	125.274	Day 0
134.627	0.0979021	Non-induced	125.274	Day 0
134.68	0.0525603	Non-induced	125.274	Day 0
134.734	0.0281976	Non-induced	125.274	Day 0
134.788	0.0146628	Non-induced	125.274	Day 0
134.842	0.0110535	Non-induced	125.274	Day 0
134.895	0.00879765	Non-induced	125.274	Day 0
134.949	0.0108279	Non-induced	125.274	Day 0
135.003	0.0144372	Non-induced	125.274	Day 0
135.057	0.0203023	Non-induced	125.274	Day 0
135.111	0.0295511	Non-induced	125.274	Day 0
135.164	0.0451162	Non-induced	125.274	Day 0
135.218	0.0715091	Non-induced	125.274	Day 0
135.272	0.106474	Non-induced	125.274	Day 0
135.326	0.136928	Non-induced	125.274	Day 0
135.379	0.150011	Non-induced	125.274	Day 0
135.433	0.143018	Non-induced	125.274	Day 0
135.487	0.10873	Non-induced	125.274	Day 0
135.541	0.0672231	Non-induced	125.274	Day 0
135.594	0.0372208	Non-induced	125.274	Day 0
135.648	0.020979	Non-induced	125.274	Day 0
135.702	0.011279	Non-induced	125.274	Day 0
135.756	0.00857207	Non-induced	125.274	Day 0
135.809	0.00789533	Non-induced	125.274	Day 0
135.863	0.0103767	Non-induced	125.274	Day 0
135.917	0.0151139	Non-induced	125.274	Day 0
135.971	0.0162418	Non-induced	125.274	Day 0
136.024	0.0245883	Non-induced	125.274	Day 0
136.078	0.0430859	Non-induced	125.274	Day 0
136.132	0.0624859	Non-induced	125.274	Day 0
136.186	0.0875254	Non-induced	125.274	Day 0
136.239	0.108956	Non-induced	125.274	Day 0
136.293	0.110535	Non-induced	125.274	Day 0
136.347	0.0999323	Non-induced	125.274	Day 0
136.401	0.0744417	Non-induced	125.274	Day 0
136.454	0.0455673	Non-induced	125.274	Day 0
136.508	0.0234604	Non-induced	125.274	Day 0
136.562	0.0133093	Non-induced	125.274	Day 0
136.616	0.0094744	Non-induced	125.274	Day 0
136.669	0.00721859	Non-induced	125.274	Day 0
136.723	0.00699301	Non-induced	125.274	Day 0
136.777	0.00654185	Non-induced	125.274	Day 0
136.831	0.0110535	Non-induced	125.274	Day 0
136.884	0.0171441	Non-induced	125.274	Day 0
136.938	0.0230092	Non-induced	125.274	Day 0
136.992	0.034965	Non-induced	125.274	Day 0
137.046	0.0541394	Non-induced	125.274	Day 0
137.099	0.0712836	Non-induced	125.274	Day 0
137.153	0.0900068	Non-induced	125.274	Day 0
137.207	0.0888789	Non-induced	125.274	Day 0
137.261	0.0775998	Non-induced	125.274	Day 0
137.314	0.0494022	Non-induced	125.274	Day 0
137.368	0.0300023	Non-induced	125.274	Day 0
137.422	0.0162418	Non-induced	125.274	Day 0
137.476	0.00879765	Non-induced	125.274	Day 0
137.529	0.00631626	Non-induced	125.274	Day 0
137.583	0.00676743	Non-induced	125.274	Day 0
137.637	0.0047372	Non-induced	125.274	Day 0
137.691	0.00721859	Non-induced	125.274	Day 0
137.744	0.00924882	Non-induced	125.274	Day 0
137.798	0.0137604	Non-induced	125.274	Day 0
137.852	0.0216558	Non-induced	125.274	Day 0
137.906	0.0313557	Non-induced	125.274	Day 0
137.959	0.0466952	Non-induced	125.274	Day 0
138.013	0.0604557	Non-induced	125.274	Day 0
138.067	0.0667719	Non-induced	125.274	Day 0
138.121	0.0660952	Non-induced	125.274	Day 0
138.174	0.0469208	Non-induced	125.274	Day 0
138.228	0.0295511	Non-induced	125.274	Day 0
138.282	0.0162418	Non-induced	125.274	Day 0
138.336	0.0108279	Non-induced	125.274	Day 0
138.389	0.00496278	Non-induced	125.274	Day 0
138.443	0.0047372	Non-induced	125.274	Day 0
138.497	0.00360929	Non-induced	125.274	Day 0
138.551	0.00541394	Non-induced	125.274	Day 0
138.604	0.00563952	Non-induced	125.274	Day 0
138.658	0.00992556	Non-induced	125.274	Day 0
138.712	0.0135349	Non-induced	125.274	Day 0
138.766	0.0216558	Non-induced	125.274	Day 0
138.819	0.0309046	Non-induced	125.274	Day 0
138.873	0.0401534	Non-induced	125.274	Day 0
138.927	0.0521092	Non-induced	125.274	Day 0
138.981	0.0518836	Non-induced	125.274	Day 0
139.035	0.0442139	Non-induced	125.274	Day 0
139.088	0.0324836	Non-induced	125.274	Day 0
139.142	0.0191744	Non-induced	125.274	Day 0
139.196	0.0094744	Non-induced	125.274	Day 0
139.25	0.00631626	Non-induced	125.274	Day 0
139.303	0.00406046	Non-induced	125.274	Day 0
139.357	0.00293255	Non-induced	125.274	Day 0
139.411	0.00451162	Non-induced	125.274	Day 0
139.465	0.00428604	Non-induced	125.274	Day 0
139.518	0.00812091	Non-induced	125.274	Day 0
139.572	0.0106023	Non-induced	125.274	Day 0
139.626	0.0124069	Non-induced	125.274	Day 0
139.68	0.0218813	Non-induced	125.274	Day 0
139.733	0.0268441	Non-induced	125.274	Day 0
139.787	0.0383487	Non-induced	125.274	Day 0
139.841	0.0399278	Non-induced	125.274	Day 0
139.895	0.0381232	Non-induced	125.274	Day 0
139.948	0.0311302	Non-induced	125.274	Day 0
140.002	0.0205279	Non-induced	125.274	Day 0
140.056	0.00879765	Non-induced	125.274	Day 0
140.11	0.00654185	Non-induced	125.274	Day 0
140.163	0.00315813	Non-induced	125.274	Day 0
140.217	0.00157907	Non-induced	125.274	Day 0
140.271	0.00203023	Non-induced	125.274	Day 0
140.325	0.00451162	Non-induced	125.274	Day 0
140.378	0.00609068	Non-induced	125.274	Day 0
140.432	0.00654185	Non-induced	125.274	Day 0
140.486	0.00744417	Non-induced	125.274	Day 0
140.54	0.0162418	Non-induced	125.274	Day 0
140.593	0.0180465	Non-induced	125.274	Day 0
140.647	0.0277464	Non-induced	125.274	Day 0
140.701	0.0293255	Non-induced	125.274	Day 0
140.755	0.0315813	Non-induced	125.274	Day 0
140.808	0.0297767	Non-induced	125.274	Day 0
140.862	0.0180465	Non-induced	125.274	Day 0
140.916	0.011279	Non-induced	125.274	Day 0
140.97	0.00609068	Non-induced	125.274	Day 0
141.023	0.00248139	Non-induced	125.274	Day 0
141.077	0.00225581	Non-induced	125.274	Day 0
141.131	0	Non-induced	125.274	Day 0
141.185	0.000225581	Non-induced	125.274	Day 0
141.238	0.00293255	Non-induced	125.274	Day 0
141.292	0.00157907	Non-induced	125.274	Day 0
141.346	0.00654185	Non-induced	125.274	Day 0
141.4	0.0101511	Non-induced	125.274	Day 0
141.453	0.013986	Non-induced	125.274	Day 0
141.507	0.0175953	Non-induced	125.274	Day 0
141.561	0.0223325	Non-induced	125.274	Day 0
141.615	0.0245883	Non-induced	125.274	Day 0
141.668	0.023686	Non-induced	125.274	Day 0
141.722	0.0148883	Non-induced	125.274	Day 0
141.776	0.0094744	Non-induced	125.274	Day 0
141.83	0.0047372	Non-induced	125.274	Day 0
141.883	0.00157907	Non-induced	125.274	Day 0
141.937	0.00203023	Non-induced	125.274	Day 0
141.991	0.00225581	Non-induced	125.274	Day 0
142.045	0.00135349	Non-induced	125.274	Day 0
142.098	0.000902323	Non-induced	125.274	Day 0
142.152	0.00270697	Non-induced	125.274	Day 0
142.206	0.00383487	Non-induced	125.274	Day 0
142.26	0.00631626	Non-induced	125.274	Day 0
142.313	0.0101511	Non-induced	125.274	Day 0
142.367	0.0162418	Non-induced	125.274	Day 0
142.421	0.0169186	Non-induced	125.274	Day 0
142.475	0.0218813	Non-induced	125.274	Day 0
142.528	0.0200767	Non-induced	125.274	Day 0
142.582	0.0130837	Non-induced	125.274	Day 0
142.636	0.00789533	Non-induced	125.274	Day 0
142.69	0.00744417	Non-induced	125.274	Day 0
142.744	0.00518836	Non-induced	125.274	Day 0
142.797	0.0148883	Non-induced	125.274	Day 0
142.851	0.00203023	Non-induced	125.274	Day 0
142.905	0.0011279	Non-induced	125.274	Day 0
142.959	0.00248139	Non-induced	125.274	Day 0
143.012	0.00225581	Non-induced	125.274	Day 0
143.066	0.00225581	Non-induced	125.274	Day 0
143.12	0.00451162	Non-induced	125.274	Day 0
143.174	0.00857207	Non-induced	125.274	Day 0
143.227	0.0115046	Non-induced	125.274	Day 0
143.281	0.0146628	Non-induced	125.274	Day 0
143.335	0.0151139	Non-induced	125.274	Day 0
143.389	0.0162418	Non-induced	125.274	Day 0
143.442	0.0128581	Non-induced	125.274	Day 0
143.496	0.00992556	Non-induced	125.274	Day 0
143.55	0.0047372	Non-induced	125.274	Day 0
143.604	0.00203023	Non-induced	125.274	Day 0
143.657	0.00135349	Non-induced	125.274	Day 0
143.711	0.00157907	Non-induced	125.274	Day 0
143.765	0.00338371	Non-induced	125.274	Day 0
143.819	0.0011279	Non-induced	125.274	Day 0
143.872	0.00157907	Non-induced	125.274	Day 0
143.926	0.00180465	Non-induced	125.274	Day 0
143.98	0.00383487	Non-induced	125.274	Day 0
144.034	0.00789533	Non-induced	125.274	Day 0
144.087	0.0115046	Non-induced	125.274	Day 0
144.141	0.00924882	Non-induced	125.274	Day 0
144.195	0.0153395	Non-induced	125.274	Day 0
144.249	0.0146628	Non-induced	125.274	Day 0
144.302	0.011279	Non-induced	125.274	Day 0
144.356	0.00969998	Non-induced	125.274	Day 0
144.41	0.00541394	Non-induced	125.274	Day 0
144.464	0.00383487	Non-induced	125.274	Day 0
144.517	0.000902323	Non-induced	125.274	Day 0
144.571	-0.000451162	Non-induced	125.274	Day 0
144.625	0.00157907	Non-induced	125.274	Day 0
144.679	0.00135349	Non-induced	125.274	Day 0
144.732	0.00203023	Non-induced	125.274	Day 0
144.786	0.000451162	Non-induced	125.274	Day 0
144.84	0.0047372	Non-induced	125.274	Day 0
144.894	0.0058651	Non-induced	125.274	Day 0
144.947	0.00766975	Non-induced	125.274	Day 0
145.001	0.00924882	Non-induced	125.274	Day 0
145.055	0.00992556	Non-induced	125.274	Day 0
145.109	0.00969998	Non-induced	125.274	Day 0
145.162	0.00879765	Non-induced	125.274	Day 0
145.216	0.00654185	Non-induced	125.274	Day 0
145.27	0.00157907	Non-induced	125.274	Day 0
145.324	0.00135349	Non-induced	125.274	Day 0
145.377	0.00203023	Non-induced	125.274	Day 0
145.431	0.00157907	Non-induced	125.274	Day 0
145.485	0.0011279	Non-induced	125.274	Day 0
145.539	0.000451162	Non-induced	125.274	Day 0
145.592	0.00180465	Non-induced	125.274	Day 0
145.646	0.00203023	Non-induced	125.274	Day 0
145.7	0.00406046	Non-induced	125.274	Day 0
145.754	0.0047372	Non-induced	125.274	Day 0
145.807	0.00609068	Non-induced	125.274	Day 0
145.861	0.011279	Non-induced	125.274	Day 0
145.915	0.0110535	Non-induced	125.274	Day 0
145.969	0.0101511	Non-induced	125.274	Day 0
146.022	0.00699301	Non-induced	125.274	Day 0
146.076	0.00406046	Non-induced	125.274	Day 0
146.13	0.00338371	Non-induced	125.274	Day 0
146.184	0.00180465	Non-induced	125.274	Day 0
146.237	0.0011279	Non-induced	125.274	Day 0
146.291	-0.000676743	Non-induced	125.274	Day 0
146.345	0	Non-induced	125.274	Day 0
146.399	0.000676743	Non-induced	125.274	Day 0
146.452	-0.000225581	Non-induced	125.274	Day 0
146.506	0.000451162	Non-induced	125.274	Day 0
146.56	0.00315813	Non-induced	125.274	Day 0
146.614	0.00315813	Non-induced	125.274	Day 0
146.668	0.00270697	Non-induced	125.274	Day 0
146.721	0.00676743	Non-induced	125.274	Day 0
146.775	0.0094744	Non-induced	125.274	Day 0
146.829	0.00857207	Non-induced	125.274	Day 0
146.883	0.00631626	Non-induced	125.274	Day 0
146.936	0.00496278	Non-induced	125.274	Day 0
146.99	0.000902323	Non-induced	125.274	Day 0
147.044	0.00135349	Non-induced	125.274	Day 0
147.098	-0.000451162	Non-induced	125.274	Day 0
147.151	-0.00135349	Non-induced	125.274	Day 0
147.205	-0.000676743	Non-induced	125.274	Day 0
147.259	-0.000676743	Non-induced	125.274	Day 0
147.313	0.000225581	Non-induced	125.274	Day 0
147.366	-0.000451162	Non-induced	125.274	Day 0
147.42	0.00338371	Non-induced	125.274	Day 0
147.474	0.00360929	Non-induced	125.274	Day 0
147.528	0.0047372	Non-induced	125.274	Day 0
147.581	0.00676743	Non-induced	125.274	Day 0
147.635	0.0094744	Non-induced	125.274	Day 0
147.689	0.00834649	Non-induced	125.274	Day 0
147.743	0.00676743	Non-induced	125.274	Day 0
147.796	0.0047372	Non-induced	125.274	Day 0
147.85	0.000225581	Non-induced	125.274	Day 0
147.904	0.000676743	Non-induced	125.274	Day 0
147.958	-0.0011279	Non-induced	125.274	Day 0
148.011	-0.00135349	Non-induced	125.274	Day 0
148.065	0.000676743	Non-induced	125.274	Day 0
148.119	-0.000451162	Non-induced	125.274	Day 0
148.173	0.000451162	Non-induced	125.274	Day 0
148.226	0.000676743	Non-induced	125.274	Day 0
148.28	0.00225581	Non-induced	125.274	Day 0
148.334	0.00360929	Non-induced	125.274	Day 0
148.388	0.00383487	Non-induced	125.274	Day 0
148.441	0.00857207	Non-induced	125.274	Day 0
148.495	0.00834649	Non-induced	125.274	Day 0
148.549	0.00834649	Non-induced	125.274	Day 0
148.603	0.00293255	Non-induced	125.274	Day 0
148.656	0.00248139	Non-induced	125.274	Day 0
148.71	0.000451162	Non-induced	125.274	Day 0
148.764	-0.000451162	Non-induced	125.274	Day 0
148.818	-0.000451162	Non-induced	125.274	Day 0
148.871	-0.000451162	Non-induced	125.274	Day 0
148.925	-0.00180465	Non-induced	125.274	Day 0
148.979	0.000451162	Non-induced	125.274	Day 0
149.033	0	Non-induced	125.274	Day 0
149.086	0.00135349	Non-induced	125.274	Day 0
149.14	0.00225581	Non-induced	125.274	Day 0
149.194	0.00406046	Non-induced	125.274	Day 0
149.248	0.00631626	Non-induced	125.274	Day 0
149.301	0.00766975	Non-induced	125.274	Day 0
149.355	0.00902323	Non-induced	125.274	Day 0
149.409	0.00789533	Non-induced	125.274	Day 0
149.463	0.00563952	Non-induced	125.274	Day 0
149.516	0.00225581	Non-induced	125.274	Day 0
149.57	0.000225581	Non-induced	125.274	Day 0
149.624	-0.000451162	Non-induced	125.274	Day 0
149.678	0	Non-induced	125.274	Day 0
149.731	0	Non-induced	125.274	Day 0
149.785	-0.00225581	Non-induced	125.274	Day 0
149.839	0	Non-induced	125.274	Day 0
149.893	0	Non-induced	125.274	Day 0
149.946	0.0011279	Non-induced	125.274	Day 0
150	0.0011279	Non-induced	125.274	Day 0
150.054	0.00248139	Non-induced	125.274	Day 0
150.108	0.0058651	Non-induced	125.274	Day 0
150.161	0.00744417	Non-induced	125.274	Day 0
150.215	0.00789533	Non-induced	125.274	Day 0
150.269	0.00654185	Non-induced	125.274	Day 0
150.323	0.00248139	Non-induced	125.274	Day 0
150.376	0.000676743	Non-induced	125.274	Day 0
150.43	-0.000451162	Non-induced	125.274	Day 0
150.484	-0.00157907	Non-induced	125.274	Day 0
150.538	-0.00360929	Non-induced	125.274	Day 0
150.592	-0.00248139	Non-induced	125.274	Day 0
150.645	0	Non-induced	125.274	Day 0
150.699	-0.00135349	Non-induced	125.274	Day 0
150.753	-0.000225581	Non-induced	125.274	Day 0
150.807	0.000451162	Non-induced	125.274	Day 0
150.86	0.00225581	Non-induced	125.274	Day 0
150.914	0.00428604	Non-induced	125.274	Day 0
150.968	0.00451162	Non-induced	125.274	Day 0
151.022	0.00766975	Non-induced	125.274	Day 0
151.075	0.00812091	Non-induced	125.274	Day 0
151.129	0.00428604	Non-induced	125.274	Day 0
151.183	0.00383487	Non-induced	125.274	Day 0
151.237	0.0011279	Non-induced	125.274	Day 0
151.29	-0.00157907	Non-induced	125.274	Day 0
151.344	-0.000902323	Non-induced	125.274	Day 0
151.398	0	Non-induced	125.274	Day 0
151.452	-0.000902323	Non-induced	125.274	Day 0
151.505	-0.000902323	Non-induced	125.274	Day 0
151.559	0.000451162	Non-induced	125.274	Day 0
151.613	0.00338371	Non-induced	125.274	Day 0
151.667	0.00135349	Non-induced	125.274	Day 0
151.72	0.00338371	Non-induced	125.274	Day 0
151.774	0.0058651	Non-induced	125.274	Day 0
151.828	0.00518836	Non-induced	125.274	Day 0
151.882	0.00563952	Non-induced	125.274	Day 0
151.935	0.00315813	Non-induced	125.274	Day 0
151.989	0.0011279	Non-induced	125.274	Day 0
152.043	-0.000451162	Non-induced	125.274	Day 0
152.097	-0.00203023	Non-induced	125.274	Day 0
152.15	-0.000451162	Non-induced	125.274	Day 0
152.204	-0.000451162	Non-induced	125.274	Day 0
152.258	0.000451162	Non-induced	125.274	Day 0
152.312	0.000676743	Non-induced	125.274	Day 0
152.365	0.000451162	Non-induced	125.274	Day 0
152.419	-0.000676743	Non-induced	125.274	Day 0
152.473	0	Non-induced	125.274	Day 0
152.527	0.00203023	Non-induced	125.274	Day 0
152.58	0.00225581	Non-induced	125.274	Day 0
152.634	0.00383487	Non-induced	125.274	Day 0
152.688	0.00451162	Non-induced	125.274	Day 0
152.742	0.0047372	Non-induced	125.274	Day 0
152.795	0.00428604	Non-induced	125.274	Day 0
152.849	-0.00135349	Non-induced	125.274	Day 0
152.903	-0.00225581	Non-induced	125.274	Day 0
152.957	-0.00225581	Non-induced	125.274	Day 0
153.01	-0.0011279	Non-induced	125.274	Day 0
153.064	-0.00157907	Non-induced	125.274	Day 0
153.118	-0.00203023	Non-induced	125.274	Day 0
153.172	-0.000902323	Non-induced	125.274	Day 0
153.225	-0.00135349	Non-induced	125.274	Day 0
153.279	0	Non-induced	125.274	Day 0
153.333	0.00225581	Non-induced	125.274	Day 0
153.387	0.00225581	Non-induced	125.274	Day 0
153.44	0.00248139	Non-induced	125.274	Day 0
153.494	0.00203023	Non-induced	125.274	Day 0
153.548	0.00293255	Non-induced	125.274	Day 0
153.602	0.00270697	Non-induced	125.274	Day 0
153.655	0.000225581	Non-induced	125.274	Day 0
153.709	-0.000225581	Non-induced	125.274	Day 0
153.763	-0.00203023	Non-induced	125.274	Day 0
153.817	-0.000225581	Non-induced	125.274	Day 0
153.87	-0.00203023	Non-induced	125.274	Day 0
153.924	-0.00270697	Non-induced	125.274	Day 0
153.978	-0.000676743	Non-induced	125.274	Day 0
154.032	-0.00180465	Non-induced	125.274	Day 0
154.085	-0.00135349	Non-induced	125.274	Day 0
154.139	0.00157907	Non-induced	125.274	Day 0
154.193	0.00225581	Non-induced	125.274	Day 0
154.247	0.00293255	Non-induced	125.274	Day 0
154.3	0.00338371	Non-induced	125.274	Day 0
154.354	0.00157907	Non-induced	125.274	Day 0
154.408	0.000902323	Non-induced	125.274	Day 0
154.462	0	Non-induced	125.274	Day 0
154.516	-0.0011279	Non-induced	125.274	Day 0
154.569	-0.00157907	Non-induced	125.274	Day 0
154.623	-0.000676743	Non-induced	125.274	Day 0
154.677	-0.00293255	Non-induced	125.274	Day 0
154.731	-0.00315813	Non-induced	125.274	Day 0
154.784	-0.00270697	Non-induced	125.274	Day 0
154.838	-0.00270697	Non-induced	125.274	Day 0
154.892	-0.00180465	Non-induced	125.274	Day 0
154.946	0.000902323	Non-induced	125.274	Day 0
154.999	0.00135349	Non-induced	125.274	Day 0
155.053	0.00157907	Non-induced	125.274	Day 0
155.107	0.00315813	Non-induced	125.274	Day 0
155.161	0.00248139	Non-induced	125.274	Day 0
155.214	0.000902323	Non-induced	125.274	Day 0
155.268	0.000451162	Non-induced	125.274	Day 0
155.322	-0.000902323	Non-induced	125.274	Day 0
155.376	-0.00248139	Non-induced	125.274	Day 0
155.429	-0.00248139	Non-induced	125.274	Day 0
155.483	-0.00157907	Non-induced	125.274	Day 0
155.537	-0.00203023	Non-induced	125.274	Day 0
155.591	-0.00157907	Non-induced	125.274	Day 0
155.644	-0.00293255	Non-induced	125.274	Day 0
155.698	-0.000902323	Non-induced	125.274	Day 0
155.752	0.00157907	Non-induced	125.274	Day 0
155.806	0.00180465	Non-induced	125.274	Day 0
155.859	0.000451162	Non-induced	125.274	Day 0
155.913	0.00315813	Non-induced	125.274	Day 0
155.967	0.000902323	Non-induced	125.274	Day 0
156.021	0.000451162	Non-induced	125.274	Day 0
156.074	0.000451162	Non-induced	125.274	Day 0
156.128	-0.000225581	Non-induced	125.274	Day 0
156.182	-0.00248139	Non-induced	125.274	Day 0
156.236	-0.0011279	Non-induced	125.274	Day 0
156.289	-0.000676743	Non-induced	125.274	Day 0
156.343	-0.00338371	Non-induced	125.274	Day 0
156.397	-0.00157907	Non-induced	125.274	Day 0
156.451	-0.000902323	Non-induced	125.274	Day 0
156.504	0	Non-induced	125.274	Day 0
156.558	-0.00248139	Non-induced	125.274	Day 0
156.612	0.00270697	Non-induced	125.274	Day 0
156.666	0.00451162	Non-induced	125.274	Day 0
156.719	0.00315813	Non-induced	125.274	Day 0
156.773	0.00225581	Non-induced	125.274	Day 0
156.827	0.00157907	Non-induced	125.274	Day 0
156.881	-0.00157907	Non-induced	125.274	Day 0
156.934	-0.00180465	Non-induced	125.274	Day 0
156.988	-0.00293255	Non-induced	125.274	Day 0
157.042	-0.0011279	Non-induced	125.274	Day 0
157.096	-0.00383487	Non-induced	125.274	Day 0
157.149	-0.00180465	Non-induced	125.274	Day 0
157.203	-0.00135349	Non-induced	125.274	Day 0
157.257	-0.0011279	Non-induced	125.274	Day 0
157.311	0	Non-induced	125.274	Day 0
157.364	0.00135349	Non-induced	125.274	Day 0
157.418	0.00157907	Non-induced	125.274	Day 0
157.472	0.000225581	Non-induced	125.274	Day 0
157.526	0.00180465	Non-induced	125.274	Day 0
157.579	0.00360929	Non-induced	125.274	Day 0
157.633	0.00135349	Non-induced	125.274	Day 0
157.687	0	Non-induced	125.274	Day 0
157.741	-0.0011279	Non-induced	125.274	Day 0
157.794	0.000676743	Non-induced	125.274	Day 0
157.848	-0.00293255	Non-induced	125.274	Day 0
157.902	-0.00180465	Non-induced	125.274	Day 0
157.956	-0.000676743	Non-induced	125.274	Day 0
158.009	-0.00203023	Non-induced	125.274	Day 0
158.063	-0.000225581	Non-induced	125.274	Day 0
158.117	-0.00135349	Non-induced	125.274	Day 0
158.171	0	Non-induced	125.274	Day 0
158.224	0.00135349	Non-induced	125.274	Day 0
158.278	0.00135349	Non-induced	125.274	Day 0
158.332	0	Non-induced	125.274	Day 0
158.386	0.0011279	Non-induced	125.274	Day 0
158.44	-0.000225581	Non-induced	125.274	Day 0
158.493	-0.00135349	Non-induced	125.274	Day 0
158.547	-0.00135349	Non-induced	125.274	Day 0
158.601	0.000225581	Non-induced	125.274	Day 0
158.655	-0.00203023	Non-induced	125.274	Day 0
158.708	-0.00225581	Non-induced	125.274	Day 0
158.762	-0.00180465	Non-induced	125.274	Day 0
158.816	-0.000225581	Non-induced	125.274	Day 0
158.87	-0.000451162	Non-induced	125.274	Day 0
158.923	-0.000676743	Non-induced	125.274	Day 0
158.977	0.000451162	Non-induced	125.274	Day 0
159.031	0.00157907	Non-induced	125.274	Day 0
159.085	0.00203023	Non-induced	125.274	Day 0
159.138	0.00248139	Non-induced	125.274	Day 0
159.192	0.000902323	Non-induced	125.274	Day 0
159.246	0.000676743	Non-induced	125.274	Day 0
159.3	-0.000902323	Non-induced	125.274	Day 0
159.353	0	Non-induced	125.274	Day 0
159.407	-0.00248139	Non-induced	125.274	Day 0
159.461	-0.00203023	Non-induced	125.274	Day 0
159.515	-0.00135349	Non-induced	125.274	Day 0
159.568	-0.00338371	Non-induced	125.274	Day 0
159.622	-0.00203023	Non-induced	125.274	Day 0
159.676	-0.0011279	Non-induced	125.274	Day 0
159.73	-0.000451162	Non-induced	125.274	Day 0
159.783	0	Non-induced	125.274	Day 0
159.837	0.00248139	Non-induced	125.274	Day 0
159.891	0.00180465	Non-induced	125.274	Day 0
159.945	0.00203023	Non-induced	125.274	Day 0
159.998	0	Non-induced	125.274	Day 0
110.023	0.0156072	Induced	125.274	Day 48 Dividing
110.076	0.00494861	Induced	125.274	Day 48 Dividing
110.13	0.00228397	Induced	125.274	Day 48 Dividing
110.183	-0.00114199	Induced	125.274	Day 48 Dividing
110.237	-0.00266464	Induced	125.274	Day 48 Dividing
110.291	-0.000761325	Induced	125.274	Day 48 Dividing
110.344	0.000380662	Induced	125.274	Day 48 Dividing
110.398	-0.00114199	Induced	125.274	Day 48 Dividing
110.451	-0.00494861	Induced	125.274	Day 48 Dividing
110.505	-0.000761325	Induced	125.274	Day 48 Dividing
110.559	0	Induced	125.274	Day 48 Dividing
110.612	0	Induced	125.274	Day 48 Dividing
110.666	0.00152265	Induced	125.274	Day 48 Dividing
110.72	0.00799391	Induced	125.274	Day 48 Dividing
110.773	0.0091359	Induced	125.274	Day 48 Dividing
110.827	0.0156072	Induced	125.274	Day 48 Dividing
110.88	0.0209364	Induced	125.274	Day 48 Dividing
110.934	0.0243624	Induced	125.274	Day 48 Dividing
110.988	0.0186525	Induced	125.274	Day 48 Dividing
111.041	0.0102779	Induced	125.274	Day 48 Dividing
111.095	0.00190331	Induced	125.274	Day 48 Dividing
111.149	0.00228397	Induced	125.274	Day 48 Dividing
111.202	-0.00114199	Induced	125.274	Day 48 Dividing
111.256	-0.00418729	Induced	125.274	Day 48 Dividing
111.309	0	Induced	125.274	Day 48 Dividing
111.363	-0.00114199	Induced	125.274	Day 48 Dividing
111.417	-0.00342596	Induced	125.274	Day 48 Dividing
111.47	-0.000761325	Induced	125.274	Day 48 Dividing
111.524	0.000761325	Induced	125.274	Day 48 Dividing
111.577	0	Induced	125.274	Day 48 Dividing
111.631	0.00152265	Induced	125.274	Day 48 Dividing
111.685	0.00532927	Induced	125.274	Day 48 Dividing
111.738	0.0091359	Induced	125.274	Day 48 Dividing
111.792	0.0186525	Induced	125.274	Day 48 Dividing
111.846	0.0251237	Induced	125.274	Day 48 Dividing
111.899	0.0277884	Induced	125.274	Day 48 Dividing
111.953	0.0205558	Induced	125.274	Day 48 Dividing
112.006	0.0137038	Induced	125.274	Day 48 Dividing
112.06	0.00685192	Induced	125.274	Day 48 Dividing
112.114	0.00190331	Induced	125.274	Day 48 Dividing
112.167	0.000380662	Induced	125.274	Day 48 Dividing
112.221	0	Induced	125.274	Day 48 Dividing
112.275	-0.000380662	Induced	125.274	Day 48 Dividing
112.328	-0.00114199	Induced	125.274	Day 48 Dividing
112.382	-0.00114199	Induced	125.274	Day 48 Dividing
112.435	-0.000761325	Induced	125.274	Day 48 Dividing
112.489	0.00152265	Induced	125.274	Day 48 Dividing
112.543	0.00190331	Induced	125.274	Day 48 Dividing
112.596	0.00190331	Induced	125.274	Day 48 Dividing
112.65	0.00190331	Induced	125.274	Day 48 Dividing
112.703	0.0121812	Induced	125.274	Day 48 Dividing
112.757	0.0232204	Induced	125.274	Day 48 Dividing
112.811	0.025885	Induced	125.274	Day 48 Dividing
112.864	0.0365436	Induced	125.274	Day 48 Dividing
112.918	0.0289303	Induced	125.274	Day 48 Dividing
112.972	0.0205558	Induced	125.274	Day 48 Dividing
113.025	0.0110392	Induced	125.274	Day 48 Dividing
113.079	0.00723258	Induced	125.274	Day 48 Dividing
113.132	0.00190331	Induced	125.274	Day 48 Dividing
113.186	0.00152265	Induced	125.274	Day 48 Dividing
113.24	0.00380662	Induced	125.274	Day 48 Dividing
113.293	0	Induced	125.274	Day 48 Dividing
113.347	0.00190331	Induced	125.274	Day 48 Dividing
113.401	-0.00266464	Induced	125.274	Day 48 Dividing
113.454	-0.00190331	Induced	125.274	Day 48 Dividing
113.508	0	Induced	125.274	Day 48 Dividing
113.561	0.00266464	Induced	125.274	Day 48 Dividing
113.615	0.0030453	Induced	125.274	Day 48 Dividing
113.669	0.0118005	Induced	125.274	Day 48 Dividing
113.722	0.0232204	Induced	125.274	Day 48 Dividing
113.776	0.029311	Induced	125.274	Day 48 Dividing
113.829	0.0308337	Induced	125.274	Day 48 Dividing
113.883	0.031595	Induced	125.274	Day 48 Dividing
113.937	0.0224591	Induced	125.274	Day 48 Dividing
113.99	0.0133232	Induced	125.274	Day 48 Dividing
114.044	0.0060906	Induced	125.274	Day 48 Dividing
114.098	0.00570994	Induced	125.274	Day 48 Dividing
114.151	0.00152265	Induced	125.274	Day 48 Dividing
114.205	0.00190331	Induced	125.274	Day 48 Dividing
114.258	-0.000761325	Induced	125.274	Day 48 Dividing
114.312	0.00190331	Induced	125.274	Day 48 Dividing
114.366	0.00152265	Induced	125.274	Day 48 Dividing
114.419	0.00114199	Induced	125.274	Day 48 Dividing
114.473	0.00152265	Induced	125.274	Day 48 Dividing
114.527	-0.00114199	Induced	125.274	Day 48 Dividing
114.58	0.0106585	Induced	125.274	Day 48 Dividing
114.634	0.0152265	Induced	125.274	Day 48 Dividing
114.687	0.0216978	Induced	125.274	Day 48 Dividing
114.741	0.031595	Induced	125.274	Day 48 Dividing
114.795	0.0331176	Induced	125.274	Day 48 Dividing
114.848	0.0331176	Induced	125.274	Day 48 Dividing
114.902	0.028169	Induced	125.274	Day 48 Dividing
114.955	0.0152265	Induced	125.274	Day 48 Dividing
115.009	0.00875523	Induced	125.274	Day 48 Dividing
115.063	0.00342596	Induced	125.274	Day 48 Dividing
115.116	0.00152265	Induced	125.274	Day 48 Dividing
115.17	0.00190331	Induced	125.274	Day 48 Dividing
115.224	0.00342596	Induced	125.274	Day 48 Dividing
115.277	0.00532927	Induced	125.274	Day 48 Dividing
115.331	-0.000761325	Induced	125.274	Day 48 Dividing
115.384	0.00190331	Induced	125.274	Day 48 Dividing
115.438	0.000380662	Induced	125.274	Day 48 Dividing
115.492	0.00761325	Induced	125.274	Day 48 Dividing
115.545	0.00647126	Induced	125.274	Day 48 Dividing
115.599	0.0171298	Induced	125.274	Day 48 Dividing
115.653	0.025885	Induced	125.274	Day 48 Dividing
115.706	0.0323563	Induced	125.274	Day 48 Dividing
115.76	0.0380662	Induced	125.274	Day 48 Dividing
115.813	0.0365436	Induced	125.274	Day 48 Dividing
115.867	0.030453	Induced	125.274	Day 48 Dividing
115.921	0.0171298	Induced	125.274	Day 48 Dividing
115.974	0.00647126	Induced	125.274	Day 48 Dividing
116.028	0.00190331	Induced	125.274	Day 48 Dividing
116.081	0.00456795	Induced	125.274	Day 48 Dividing
116.135	0.000380662	Induced	125.274	Day 48 Dividing
116.189	0.00190331	Induced	125.274	Day 48 Dividing
116.242	0.000761325	Induced	125.274	Day 48 Dividing
116.296	0.00228397	Induced	125.274	Day 48 Dividing
116.35	0.00266464	Induced	125.274	Day 48 Dividing
116.403	0.00228397	Induced	125.274	Day 48 Dividing
116.457	0.00875523	Induced	125.274	Day 48 Dividing
116.51	0.0118005	Induced	125.274	Day 48 Dividing
116.564	0.0236011	Induced	125.274	Day 48 Dividing
116.618	0.029311	Induced	125.274	Day 48 Dividing
116.671	0.0392082	Induced	125.274	Day 48 Dividing
116.725	0.0441568	Induced	125.274	Day 48 Dividing
116.778	0.0411115	Induced	125.274	Day 48 Dividing
116.832	0.028169	Induced	125.274	Day 48 Dividing
116.886	0.0186525	Induced	125.274	Day 48 Dividing
116.939	0.0091359	Induced	125.274	Day 48 Dividing
116.993	0.00532927	Induced	125.274	Day 48 Dividing
117.047	-0.000380662	Induced	125.274	Day 48 Dividing
117.1	-0.000380662	Induced	125.274	Day 48 Dividing
117.154	0.00152265	Induced	125.274	Day 48 Dividing
117.207	0.00380662	Induced	125.274	Day 48 Dividing
117.261	0.000761325	Induced	125.274	Day 48 Dividing
117.315	0.0060906	Induced	125.274	Day 48 Dividing
[truncated: 3,551 more rows]

## Sheet: fig3f
day	division	dox	average_repeat_gain
24	Dividing	Non-induced	4.54743
24	Dividing	Non-induced	4.89622
24	Dividing	Non-induced	6.396
24	Dividing	Non-induced	5.86803
24	Dividing	Non-induced	5.21127
24	Dividing	Non-induced	4.77873
24	Dividing	Induced	2.40546
24	Dividing	Induced	2.16139
24	Dividing	Induced	1.94456
24	Dividing	Induced	2.20857
24	Dividing	Induced	3.00788
24	Dividing	Induced	0.453479
24	Non-dividing	Non-induced	3.8567
24	Non-dividing	Non-induced	4.05702
24	Non-dividing	Non-induced	4.35675
24	Non-dividing	Non-induced	3.26426
24	Non-dividing	Non-induced	3.84585
24	Non-dividing	Non-induced	3.74144
24	Non-dividing	Induced	2.21729
24	Non-dividing	Induced	2.29492
24	Non-dividing	Induced	2.20107
24	Non-dividing	Induced	2.03363
24	Non-dividing	Induced	1.82605
24	Non-dividing	Induced	1.7189
48	Dividing	Non-induced	15.313
48	Dividing	Non-induced	11.3508
48	Dividing	Non-induced	12.8068
48	Dividing	Non-induced	11.636
48	Dividing	Non-induced	14.3023
48	Dividing	Non-induced	13.4497
48	Dividing	Induced	6.23192
48	Dividing	Induced	7.68635
48	Dividing	Induced	6.92595
48	Dividing	Induced	5.62229
48	Dividing	Induced	8.09392
48	Dividing	Induced	5.89309
48	Non-dividing	Non-induced	7.92754
48	Non-dividing	Non-induced	7.30646
48	Non-dividing	Non-induced	6.22255
48	Non-dividing	Non-induced	6.5026
48	Non-dividing	Non-induced	6.84621
48	Non-dividing	Induced	3.38103
48	Non-dividing	Induced	3.11363
48	Non-dividing	Induced	3.10093
48	Non-dividing	Induced	2.73694
48	Non-dividing	Induced	3.02856
48	Non-dividing	Induced	2.93215
0	Dividing	Non-induced	-0.215049
0	Dividing	Non-induced	0
0	Dividing	Non-induced	0.078645
0	Non-dividing	Non-induced	-0.215049
0	Non-dividing	Non-induced	0
0	Non-dividing	Non-induced	0.078645

## Sheet: fig3g
GFP.A	name	dox
22.78	RPE1 non-induced	minus
4.69	RPE1 non-induced	minus
47.57	RPE1 non-induced	minus
6.7	RPE1 non-induced	minus
34.17	RPE1 non-induced	minus
28.14	RPE1 non-induced	minus
26.13	RPE1 non-induced	minus
14.07	RPE1 non-induced	minus
12.73	RPE1 non-induced	minus
17.42	RPE1 non-induced	minus
20.1	RPE1 non-induced	minus
20.77	RPE1 non-induced	minus
14.74	RPE1 non-induced	minus
16.08	RPE1 non-induced	minus
32.16	RPE1 non-induced	minus
38.86	RPE1 non-induced	minus
10.72	RPE1 non-induced	minus
26.8	RPE1 non-induced	minus
24.79	RPE1 non-induced	minus
26.13	RPE1 non-induced	minus
33.5	RPE1 non-induced	minus
22.11	RPE1 non-induced	minus
28.81	RPE1 non-induced	minus
17.42	RPE1 non-induced	minus
6.03	RPE1 non-induced	minus
25.46	RPE1 non-induced	minus
12.06	RPE1 non-induced	minus
26.13	RPE1 non-induced	minus
14.07	RPE1 non-induced	minus
18.09	RPE1 non-induced	minus
31.49	RPE1 non-induced	minus
16.75	RPE1 non-induced	minus
-1.34	RPE1 non-induced	minus
10.05	RPE1 non-induced	minus
72.36	RPE1 non-induced	minus
29.48	RPE1 non-induced	minus
32.16	RPE1 non-induced	minus
20.77	RPE1 non-induced	minus
20.1	RPE1 non-induced	minus
12.06	RPE1 non-induced	minus
16.75	RPE1 non-induced	minus
15.41	RPE1 non-induced	minus
14.74	RPE1 non-induced	minus
21.44	RPE1 non-induced	minus
14.74	RPE1 non-induced	minus
6.03	RPE1 non-induced	minus
10.05	RPE1 non-induced	minus
30.15	RPE1 non-induced	minus
37.52	RPE1 non-induced	minus
51.59	RPE1 non-induced	minus
14.74	RPE1 non-induced	minus
14.07	RPE1 non-induced	minus
7.37	RPE1 non-induced	minus
16.75	RPE1 non-induced	minus
16.75	RPE1 non-induced	minus
30.15	RPE1 non-induced	minus
18.09	RPE1 non-induced	minus
21.44	RPE1 non-induced	minus
4.02	RPE1 non-induced	minus
25.46	RPE1 non-induced	minus
14.07	RPE1 non-induced	minus
19.43	RPE1 non-induced	minus
27.47	RPE1 non-induced	minus
18.09	RPE1 non-induced	minus
14.07	RPE1 non-induced	minus
22.11	RPE1 non-induced	minus
22.11	RPE1 non-induced	minus
20.1	RPE1 non-induced	minus
23.45	RPE1 non-induced	minus
21.44	RPE1 non-induced	minus
19.43	RPE1 non-induced	minus
6.7	RPE1 non-induced	minus
24.79	RPE1 non-induced	minus
19.43	RPE1 non-induced	minus
12.06	RPE1 non-induced	minus
32.83	RPE1 non-induced	minus
27.47	RPE1 non-induced	minus
22.11	RPE1 non-induced	minus
16.75	RPE1 non-induced	minus
16.75	RPE1 non-induced	minus
46.23	RPE1 non-induced	minus
41.54	RPE1 non-induced	minus
27.47	RPE1 non-induced	minus
18.76	RPE1 non-induced	minus
6.7	RPE1 non-induced	minus
10.05	RPE1 non-induced	minus
24.12	RPE1 non-induced	minus
17.42	RPE1 non-induced	minus
19.43	RPE1 non-induced	minus
14.74	RPE1 non-induced	minus
25.46	RPE1 non-induced	minus
26.8	RPE1 non-induced	minus
19.43	RPE1 non-induced	minus
32.16	RPE1 non-induced	minus
21.44	RPE1 non-induced	minus
40.87	RPE1 non-induced	minus
19.43	RPE1 non-induced	minus
1.34	RPE1 non-induced	minus
30.15	RPE1 non-induced	minus
21.44	RPE1 non-induced	minus
11.39	RPE1 non-induced	minus
26.13	RPE1 non-induced	minus
30.15	RPE1 non-induced	minus
15.41	RPE1 non-induced	minus
16.08	RPE1 non-induced	minus
19.43	RPE1 non-induced	minus
24.12	RPE1 non-induced	minus
39.53	RPE1 non-induced	minus
22.78	RPE1 non-induced	minus
24.12	RPE1 non-induced	minus
46.23	RPE1 non-induced	minus
14.07	RPE1 non-induced	minus
24.12	RPE1 non-induced	minus
20.1	RPE1 non-induced	minus
8.71	RPE1 non-induced	minus
26.8	RPE1 non-induced	minus
14.74	RPE1 non-induced	minus
26.13	RPE1 non-induced	minus
25.46	RPE1 non-induced	minus
21.44	RPE1 non-induced	minus
16.08	RPE1 non-induced	minus
36.85	RPE1 non-induced	minus
22.78	RPE1 non-induced	minus
26.13	RPE1 non-induced	minus
20.1	RPE1 non-induced	minus
43.55	RPE1 non-induced	minus
49.58	RPE1 non-induced	minus
29.48	RPE1 non-induced	minus
4.69	RPE1 non-induced	minus
19.43	RPE1 non-induced	minus
35.51	RPE1 non-induced	minus
24.79	RPE1 non-induced	minus
28.14	RPE1 non-induced	minus
20.1	RPE1 non-induced	minus
10.72	RPE1 non-induced	minus
30.15	RPE1 non-induced	minus
30.15	RPE1 non-induced	minus
26.8	RPE1 non-induced	minus
40.87	RPE1 non-induced	minus
14.74	RPE1 non-induced	minus
16.08	RPE1 non-induced	minus
6.03	RPE1 non-induced	minus
14.07	RPE1 non-induced	minus
14.74	RPE1 non-induced	minus
32.83	RPE1 non-induced	minus
5.36	RPE1 non-induced	minus
13.4	RPE1 non-induced	minus
8.04	RPE1 non-induced	minus
29.48	RPE1 non-induced	minus
40.2	RPE1 non-induced	minus
36.85	RPE1 non-induced	minus
16.08	RPE1 non-induced	minus
7.37	RPE1 non-induced	minus
16.75	RPE1 non-induced	minus
22.11	RPE1 non-induced	minus
25.46	RPE1 non-induced	minus
30.82	RPE1 non-induced	minus
15.41	RPE1 non-induced	minus
18.09	RPE1 non-induced	minus
32.16	RPE1 non-induced	minus
12.73	RPE1 non-induced	minus
36.18	RPE1 non-induced	minus
22.78	RPE1 non-induced	minus
28.81	RPE1 non-induced	minus
28.14	RPE1 non-induced	minus
20.77	RPE1 non-induced	minus
22.78	RPE1 non-induced	minus
37.52	RPE1 non-induced	minus
20.1	RPE1 non-induced	minus
10.05	RPE1 non-induced	minus
16.75	RPE1 non-induced	minus
24.12	RPE1 non-induced	minus
19.43	RPE1 non-induced	minus
30.15	RPE1 non-induced	minus
22.11	RPE1 non-induced	minus
0	RPE1 non-induced	minus
26.8	RPE1 non-induced	minus
9.38	RPE1 non-induced	minus
20.1	RPE1 non-induced	minus
24.79	RPE1 non-induced	minus
18.09	RPE1 non-induced	minus
17.42	RPE1 non-induced	minus
18.76	RPE1 non-induced	minus
10.05	RPE1 non-induced	minus
20.1	RPE1 non-induced	minus
22.78	RPE1 non-induced	minus
14.74	RPE1 non-induced	minus
39.53	RPE1 non-induced	minus
52.26	RPE1 non-induced	minus
34.17	RPE1 non-induced	minus
18.09	RPE1 non-induced	minus
8.04	RPE1 non-induced	minus
17.42	RPE1 non-induced	minus
22.78	RPE1 non-induced	minus
13.4	RPE1 non-induced	minus
17.42	RPE1 non-induced	minus
24.12	RPE1 non-induced	minus
18.09	RPE1 non-induced	minus
12.06	RPE1 non-induced	minus
12.06	RPE1 non-induced	minus
19.43	RPE1 non-induced	minus
29.48	RPE1 non-induced	minus
56.95	RPE1 non-induced	minus
25.46	RPE1 non-induced	minus
25.46	RPE1 non-induced	minus
30.82	RPE1 non-induced	minus
20.77	RPE1 non-induced	minus
26.8	RPE1 non-induced	minus
46.9	RPE1 non-induced	minus
20.77	RPE1 non-induced	minus
12.73	RPE1 non-induced	minus
9.38	RPE1 non-induced	minus
12.06	RPE1 non-induced	minus
33.5	RPE1 non-induced	minus
32.16	RPE1 non-induced	minus
4.02	RPE1 non-induced	minus
23.45	RPE1 non-induced	minus
20.1	RPE1 non-induced	minus
29.48	RPE1 non-induced	minus
26.13	RPE1 non-induced	minus
18.09	RPE1 non-induced	minus
30.15	RPE1 non-induced	minus
46.23	RPE1 non-induced	minus
14.07	RPE1 non-induced	minus
7.37	RPE1 non-induced	minus
12.06	RPE1 non-induced	minus
22.11	RPE1 non-induced	minus
24.12	RPE1 non-induced	minus
42.88	RPE1 non-induced	minus
16.08	RPE1 non-induced	minus
16.75	RPE1 non-induced	minus
6.03	RPE1 non-induced	minus
7.37	RPE1 non-induced	minus
20.1	RPE1 non-induced	minus
28.81	RPE1 non-induced	minus
38.86	RPE1 non-induced	minus
16.75	RPE1 non-induced	minus
22.78	RPE1 non-induced	minus
29.48	RPE1 non-induced	minus
30.15	RPE1 non-induced	minus
18.09	RPE1 non-induced	minus
26.13	RPE1 non-induced	minus
26.13	RPE1 non-induced	minus
13.4	RPE1 non-induced	minus
22.11	RPE1 non-induced	minus
11.39	RPE1 non-induced	minus
15.41	RPE1 non-induced	minus
30.82	RPE1 non-induced	minus
26.8	RPE1 non-induced	minus
29.48	RPE1 non-induced	minus
22.11	RPE1 non-induced	minus
9.38	RPE1 non-induced	minus
29.48	RPE1 non-induced	minus
-0.67	RPE1 non-induced	minus
6.03	RPE1 non-induced	minus
24.12	RPE1 non-induced	minus
28.14	RPE1 non-induced	minus
18.09	RPE1 non-induced	minus
32.83	RPE1 non-induced	minus
11.39	RPE1 non-induced	minus
26.13	RPE1 non-induced	minus
25.46	RPE1 non-induced	minus
14.07	RPE1 non-induced	minus
26.8	RPE1 non-induced	minus
12.06	RPE1 non-induced	minus
20.77	RPE1 non-induced	minus
21.44	RPE1 non-induced	minus
14.07	RPE1 non-induced	minus
16.08	RPE1 non-induced	minus
-4.69	RPE1 non-induced	minus
21.44	RPE1 non-induced	minus
19.43	RPE1 non-induced	minus
56.95	RPE1 non-induced	minus
15.41	RPE1 non-induced	minus
20.1	RPE1 non-induced	minus
24.79	RPE1 non-induced	minus
21.44	RPE1 non-induced	minus
12.06	RPE1 non-induced	minus
9.38	RPE1 non-induced	minus
28.14	RPE1 non-induced	minus
9.38	RPE1 non-induced	minus
8.71	RPE1 non-induced	minus
38.86	RPE1 non-induced	minus
17.42	RPE1 non-induced	minus
43.55	RPE1 non-induced	minus
30.82	RPE1 non-induced	minus
11.39	RPE1 non-induced	minus
42.88	RPE1 non-induced	minus
22.78	RPE1 non-induced	minus
12.06	RPE1 non-induced	minus
11.39	RPE1 non-induced	minus
4.02	RPE1 non-induced	minus
16.08	RPE1 non-induced	minus
12.73	RPE1 non-induced	minus
17.42	RPE1 non-induced	minus
10.72	RPE1 non-induced	minus
14.07	RPE1 non-induced	minus
22.11	RPE1 non-induced	minus
10.72	RPE1 non-induced	minus
32.83	RPE1 non-induced	minus
16.08	RPE1 non-induced	minus
23.45	RPE1 non-induced	minus
20.1	RPE1 non-induced	minus
18.09	RPE1 non-induced	minus
17.42	RPE1 non-induced	minus
10.72	RPE1 non-induced	minus
25.46	RPE1 non-induced	minus
20.1	RPE1 non-induced	minus
30.82	RPE1 non-induced	minus
19.43	RPE1 non-induced	minus
24.12	RPE1 non-induced	minus
20.77	RPE1 non-induced	minus
26.13	RPE1 non-induced	minus
25.46	RPE1 non-induced	minus
36.18	RPE1 non-induced	minus
20.77	RPE1 non-induced	minus
16.75	RPE1 non-induced	minus
36.85	RPE1 non-induced	minus
25.46	RPE1 non-induced	minus
41.54	RPE1 non-induced	minus
4.02	RPE1 non-induced	minus
18.09	RPE1 non-induced	minus
14.07	RPE1 non-induced	minus
24.79	RPE1 non-induced	minus
33.5	RPE1 non-induced	minus
30.15	RPE1 non-induced	minus
33.5	RPE1 non-induced	minus
22.78	RPE1 non-induced	minus
28.14	RPE1 non-induced	minus
24.12	RPE1 non-induced	minus
24.12	RPE1 non-induced	minus
29.48	RPE1 non-induced	minus
16.08	RPE1 non-induced	minus
32.16	RPE1 non-induced	minus
23.45	RPE1 non-induced	minus
22.11	RPE1 non-induced	minus
32.16	RPE1 non-induced	minus
28.81	RPE1 non-induced	minus
4.02	RPE1 non-induced	minus
25.46	RPE1 non-induced	minus
27.47	RPE1 non-induced	minus
3.35	RPE1 non-induced	minus
30.15	RPE1 non-induced	minus
17.42	RPE1 non-induced	minus
18.09	RPE1 non-induced	minus
13.4	RPE1 non-induced	minus
26.8	RPE1 non-induced	minus
22.11	RPE1 non-induced	minus
44.22	RPE1 non-induced	minus
15.41	RPE1 non-induced	minus
1.34	RPE1 non-induced	minus
10.05	RPE1 non-induced	minus
23.45	RPE1 non-induced	minus
38.86	RPE1 non-induced	minus
24.12	RPE1 non-induced	minus
22.11	RPE1 non-induced	minus
32.83	RPE1 non-induced	minus
17.42	RPE1 non-induced	minus
20.77	RPE1 non-induced	minus
12.73	RPE1 non-induced	minus
16.08	RPE1 non-induced	minus
13.4	RPE1 non-induced	minus
7.37	RPE1 non-induced	minus
19.43	RPE1 non-induced	minus
20.1	RPE1 non-induced	minus
55.61	RPE1 non-induced	minus
10.05	RPE1 non-induced	minus
30.82	RPE1 non-induced	minus
14.74	RPE1 non-induced	minus
22.11	RPE1 non-induced	minus
30.15	RPE1 non-induced	minus
15.41	RPE1 non-induced	minus
16.75	RPE1 non-induced	minus
30.15	RPE1 non-induced	minus
20.1	RPE1 non-induced	minus
22.78	RPE1 non-induced	minus
24.79	RPE1 non-induced	minus
13.4	RPE1 non-induced	minus
22.78	RPE1 non-induced	minus
8.71	RPE1 non-induced	minus
6.7	RPE1 non-induced	minus
29.48	RPE1 non-induced	minus
41.54	RPE1 non-induced	minus
12.73	RPE1 non-induced	minus
26.8	RPE1 non-induced	minus
26.13	RPE1 non-induced	minus
17.42	RPE1 non-induced	minus
17.42	RPE1 non-induced	minus
14.74	RPE1 non-induced	minus
24.12	RPE1 non-induced	minus
23.45	RPE1 non-induced	minus
10.05	RPE1 non-induced	minus
17.42	RPE1 non-induced	minus
14.07	RPE1 non-induced	minus
6.03	RPE1 non-induced	minus
5.36	RPE1 non-induced	minus
8.04	RPE1 non-induced	minus
24.79	RPE1 non-induced	minus
45.56	RPE1 non-induced	minus
28.14	RPE1 non-induced	minus
18.76	RPE1 non-induced	minus
32.16	RPE1 non-induced	minus
19.43	RPE1 non-induced	minus
27.47	RPE1 non-induced	minus
34.17	RPE1 non-induced	minus
3.35	RPE1 non-induced	minus
15.41	RPE1 non-induced	minus
6.03	RPE1 non-induced	minus
24.79	RPE1 non-induced	minus
14.74	RPE1 non-induced	minus
10.05	RPE1 non-induced	minus
19.43	RPE1 non-induced	minus
29.48	RPE1 non-induced	minus
13.4	RPE1 non-induced	minus
25.46	RPE1 non-induced	minus
10.05	RPE1 non-induced	minus
32.16	RPE1 non-induced	minus
26.13	RPE1 non-induced	minus
16.08	RPE1 non-induced	minus
21.44	RPE1 non-induced	minus
12.06	RPE1 non-induced	minus
32.83	RPE1 non-induced	minus
10.05	RPE1 non-induced	minus
19.43	RPE1 non-induced	minus
26.8	RPE1 non-induced	minus
7.37	RPE1 non-induced	minus
40.2	RPE1 non-induced	minus
21.44	RPE1 non-induced	minus
12.06	RPE1 non-induced	minus
28.81	RPE1 non-induced	minus
20.1	RPE1 non-induced	minus
13.4	RPE1 non-induced	minus
18.09	RPE1 non-induced	minus
20.1	RPE1 non-induced	minus
26.8	RPE1 non-induced	minus
20.1	RPE1 non-induced	minus
17.42	RPE1 non-induced	minus
25.46	RPE1 non-induced	minus
38.19	RPE1 non-induced	minus
32.83	RPE1 non-induced	minus
14.07	RPE1 non-induced	minus
14.07	RPE1 non-induced	minus
34.17	RPE1 non-induced	minus
25.46	RPE1 non-induced	minus
11.39	RPE1 non-induced	minus
19.43	RPE1 non-induced	minus
25.46	RPE1 non-induced	minus
22.11	RPE1 non-induced	minus
29.48	RPE1 non-induced	minus
27.47	RPE1 non-induced	minus
19.43	RPE1 non-induced	minus
26.8	RPE1 non-induced	minus
10.72	RPE1 non-induced	minus
32.16	RPE1 non-induced	minus
15.41	RPE1 non-induced	minus
25.46	RPE1 non-induced	minus
45.56	RPE1 non-induced	minus
30.82	RPE1 non-induced	minus
23.45	RPE1 non-induced	minus
38.19	RPE1 non-induced	minus
22.11	RPE1 non-induced	minus
18.09	RPE1 non-induced	minus
36.18	RPE1 non-induced	minus
18.09	RPE1 non-induced	minus
19.43	RPE1 non-induced	minus
9.38	RPE1 non-induced	minus
18.09	RPE1 non-induced	minus
43.55	RPE1 non-induced	minus
22.11	RPE1 non-induced	minus
38.19	RPE1 non-induced	minus
22.11	RPE1 non-induced	minus
27.47	RPE1 non-induced	minus
12.06	RPE1 non-induced	minus
7.37	RPE1 non-induced	minus
18.76	RPE1 non-induced	minus
-5.36	RPE1 non-induced	minus
17.42	RPE1 non-induced	minus
52.26	RPE1 non-induced	minus
27.47	RPE1 non-induced	minus
35.51	RPE1 non-induced	minus
29.48	RPE1 non-induced	minus
9.38	RPE1 non-induced	minus
16.08	RPE1 non-induced	minus
20.77	RPE1 non-induced	minus
22.78	RPE1 non-induced	minus
6.03	RPE1 non-induced	minus
19.43	RPE1 non-induced	minus
20.1	RPE1 non-induced	minus
1.34	RPE1 non-induced	minus
39.53	RPE1 non-induced	minus
15.41	RPE1 non-induced	minus
6.7	RPE1 non-induced	minus
14.74	RPE1 non-induced	minus
18.76	RPE1 non-induced	minus
38.19	RPE1 non-induced	minus
26.13	RPE1 non-induced	minus
50.92	RPE1 non-induced	minus
21.44	RPE1 non-induced	minus
18.76	RPE1 non-induced	minus
16.08	RPE1 non-induced	minus
32.83	RPE1 non-induced	minus
18.76	RPE1 non-induced	minus
25.46	RPE1 non-induced	minus
19.43	RPE1 non-induced	minus
25.46	RPE1 non-induced	minus
22.78	RPE1 non-induced	minus
7.37	RPE1 non-induced	minus
16.75	RPE1 non-induced	minus
26.13	RPE1 non-induced	minus
19.43	RPE1 non-induced	minus
18.09	RPE1 non-induced	minus
24.12	RPE1 non-induced	minus
18.76	RPE1 non-induced	minus
30.15	RPE1 non-induced	minus
16.75	RPE1 non-induced	minus
27.47	RPE1 non-induced	minus
6.7	RPE1 non-induced	minus
16.75	RPE1 non-induced	minus
6.03	RPE1 non-induced	minus
9.38	RPE1 non-induced	minus
24.79	RPE1 non-induced	minus
19.43	RPE1 non-induced	minus
28.14	RPE1 non-induced	minus
26.8	RPE1 non-induced	minus
30.82	RPE1 non-induced	minus
26.13	RPE1 non-induced	minus
34.84	RPE1 non-induced	minus
32.16	RPE1 non-induced	minus
10.05	RPE1 non-induced	minus
2.68	RPE1 non-induced	minus
37.52	RPE1 non-induced	minus
22.11	RPE1 non-induced	minus
6.7	RPE1 non-induced	minus
19.43	RPE1 non-induced	minus
5.36	RPE1 non-induced	minus
27.47	RPE1 non-induced	minus
23.45	RPE1 non-induced	minus
8.04	RPE1 non-induced	minus
4.02	RPE1 non-induced	minus
38.19	RPE1 non-induced	minus
8.71	RPE1 non-induced	minus
26.13	RPE1 non-induced	minus
24.79	RPE1 non-induced	minus
8.71	RPE1 non-induced	minus
31.49	RPE1 non-induced	minus
18.09	RPE1 non-induced	minus
25.46	RPE1 non-induced	minus
17.42	RPE1 non-induced	minus
12.06	RPE1 non-induced	minus
29.48	RPE1 non-induced	minus
42.21	RPE1 non-induced	minus
27.47	RPE1 non-induced	minus
24.12	RPE1 non-induced	minus
40.87	RPE1 non-induced	minus
30.82	RPE1 non-induced	minus
18.09	RPE1 non-induced	minus
20.77	RPE1 non-induced	minus
26.8	RPE1 non-induced	minus
25.46	RPE1 non-induced	minus
38.19	RPE1 non-induced	minus
25.46	RPE1 non-induced	minus
28.81	RPE1 non-induced	minus
14.74	RPE1 non-induced	minus
27.47	RPE1 non-induced	minus
20.77	RPE1 non-induced	minus
11.39	RPE1 non-induced	minus
46.9	RPE1 non-induced	minus
34.84	RPE1 non-induced	minus
10.72	RPE1 non-induced	minus
16.08	RPE1 non-induced	minus
15.41	RPE1 non-induced	minus
25.46	RPE1 non-induced	minus
11.39	RPE1 non-induced	minus
41.54	RPE1 non-induced	minus
19.43	RPE1 non-induced	minus
19.43	RPE1 non-induced	minus
14.07	RPE1 non-induced	minus
11.39	RPE1 non-induced	minus
35.51	RPE1 non-induced	minus
17.42	RPE1 non-induced	minus
16.08	RPE1 non-induced	minus
15.41	RPE1 non-induced	minus
26.13	RPE1 non-induced	minus
3.35	RPE1 non-induced	minus
18.76	RPE1 non-induced	minus
10.05	RPE1 non-induced	minus
10.05	RPE1 non-induced	minus
16.75	RPE1 non-induced	minus
33.5	RPE1 non-induced	minus
24.79	RPE1 non-induced	minus
17.42	RPE1 non-induced	minus
18.76	RPE1 non-induced	minus
20.77	RPE1 non-induced	minus
6.03	RPE1 non-induced	minus
21.44	RPE1 non-induced	minus
15.41	RPE1 non-induced	minus
23.45	RPE1 non-induced	minus
24.12	RPE1 non-induced	minus
17.42	RPE1 non-induced	minus
10.72	RPE1 non-induced	minus
9.38	RPE1 non-induced	minus
14.74	RPE1 non-induced	minus
43.55	RPE1 non-induced	minus
13.4	RPE1 non-induced	minus
40.87	RPE1 non-induced	minus
5.36	RPE1 non-induced	minus
42.88	RPE1 non-induced	minus
22.78	RPE1 non-induced	minus
32.83	RPE1 non-induced	minus
45.56	RPE1 non-induced	minus
49.58	RPE1 non-induced	minus
35.51	RPE1 non-induced	minus
10.05	RPE1 non-induced	minus
24.12	RPE1 non-induced	minus
22.11	RPE1 non-induced	minus
26.13	RPE1 non-induced	minus
18.09	RPE1 non-induced	minus
8.71	RPE1 non-induced	minus
22.11	RPE1 non-induced	minus
30.82	RPE1 non-induced	minus
19.43	RPE1 non-induced	minus
19.43	RPE1 non-induced	minus
9.38	RPE1 non-induced	minus
30.82	RPE1 non-induced	minus
30.15	RPE1 non-induced	minus
16.08	RPE1 non-induced	minus
28.14	RPE1 non-induced	minus
22.78	RPE1 non-induced	minus
25.46	RPE1 non-induced	minus
16.08	RPE1 non-induced	minus
27.47	RPE1 non-induced	minus
16.08	RPE1 non-induced	minus
16.08	RPE1 non-induced	minus
37.52	RPE1 non-induced	minus
32.83	RPE1 non-induced	minus
5.36	RPE1 non-induced	minus
6.03	RPE1 non-induced	minus
16.75	RPE1 non-induced	minus
20.1	RPE1 non-induced	minus
24.79	RPE1 non-induced	minus
6.7	RPE1 non-induced	minus
18.09	RPE1 non-induced	minus
18.76	RPE1 non-induced	minus
-1.34	RPE1 non-induced	minus
12.06	RPE1 non-induced	minus
11.39	RPE1 non-induced	minus
4.02	RPE1 non-induced	minus
-1.34	RPE1 non-induced	minus
26.8	RPE1 non-induced	minus
14.74	RPE1 non-induced	minus
15.41	RPE1 non-induced	minus
37.52	RPE1 non-induced	minus
13.4	RPE1 non-induced	minus
21.44	RPE1 non-induced	minus
42.88	RPE1 non-induced	minus
9.38	RPE1 non-induced	minus
26.13	RPE1 non-induced	minus
13.4	RPE1 non-induced	minus
38.19	RPE1 non-induced	minus
34.84	RPE1 non-induced	minus
24.79	RPE1 non-induced	minus
24.79	RPE1 non-induced	minus
6.7	RPE1 non-induced	minus
20.1	RPE1 non-induced	minus
22.78	RPE1 non-induced	minus
39.53	RPE1 non-induced	minus
52.93	RPE1 non-induced	minus
42.21	RPE1 non-induced	minus
15.41	RPE1 non-induced	minus
16.08	RPE1 non-induced	minus
6.03	RPE1 non-induced	minus
23.45	RPE1 non-induced	minus
20.1	RPE1 non-induced	minus
26.13	RPE1 non-induced	minus
29.48	RPE1 non-induced	minus
26.8	RPE1 non-induced	minus
16.08	RPE1 non-induced	minus
32.83	RPE1 non-induced	minus
14.07	RPE1 non-induced	minus
26.8	RPE1 non-induced	minus
22.78	RPE1 non-induced	minus
28.14	RPE1 non-induced	minus
10.05	RPE1 non-induced	minus
20.1	RPE1 non-induced	minus
26.8	RPE1 non-induced	minus
18.09	RPE1 non-induced	minus
4.69	RPE1 non-induced	minus
7.37	RPE1 non-induced	minus
17.42	RPE1 non-induced	minus
24.12	RPE1 non-induced	minus
14.74	RPE1 non-induced	minus
32.16	RPE1 non-induced	minus
24.12	RPE1 non-induced	minus
28.81	RPE1 non-induced	minus
15.41	RPE1 non-induced	minus
24.79	RPE1 non-induced	minus
6.03	RPE1 non-induced	minus
17.42	RPE1 non-induced	minus
12.73	RPE1 non-induced	minus
25.46	RPE1 non-induced	minus
6.03	RPE1 non-induced	minus
34.84	RPE1 non-induced	minus
52.26	RPE1 non-induced	minus
22.78	RPE1 non-induced	minus
10.72	RPE1 non-induced	minus
4.69	RPE1 non-induced	minus
16.08	RPE1 non-induced	minus
25.46	RPE1 non-induced	minus
22.78	RPE1 non-induced	minus
17.42	RPE1 non-induced	minus
35.51	RPE1 non-induced	minus
30.82	RPE1 non-induced	minus
29.48	RPE1 non-induced	minus
19.43	RPE1 non-induced	minus
25.46	RPE1 non-induced	minus
40.87	RPE1 non-induced	minus
53.6	RPE1 non-induced	minus
13.4	RPE1 non-induced	minus
9.38	RPE1 non-induced	minus
10.05	RPE1 non-induced	minus
25.46	RPE1 non-induced	minus
26.8	RPE1 non-induced	minus
31.49	RPE1 non-induced	minus
13.4	RPE1 non-induced	minus
12.06	RPE1 non-induced	minus
30.82	RPE1 non-induced	minus
26.13	RPE1 non-induced	minus
37.52	RPE1 non-induced	minus
33.5	RPE1 non-induced	minus
28.14	RPE1 non-induced	minus
22.11	RPE1 non-induced	minus
23.45	RPE1 non-induced	minus
37.52	RPE1 non-induced	minus
2.68	RPE1 non-induced	minus
13.4	RPE1 non-induced	minus
20.77	RPE1 non-induced	minus
16.75	RPE1 non-induced	minus
6.03	RPE1 non-induced	minus
30.15	RPE1 non-induced	minus
39.53	RPE1 non-induced	minus
35.51	RPE1 non-induced	minus
13.4	RPE1 non-induced	minus
10.05	RPE1 non-induced	minus
29.48	RPE1 non-induced	minus
26.13	RPE1 non-induced	minus
39.53	RPE1 non-induced	minus
18.09	RPE1 non-induced	minus
27.47	RPE1 non-induced	minus
18.09	RPE1 non-induced	minus
59.63	RPE1 non-induced	minus
30.82	RPE1 non-induced	minus
35.51	RPE1 non-induced	minus
22.78	RPE1 non-induced	minus
20.77	RPE1 non-induced	minus
24.12	RPE1 non-induced	minus
16.75	RPE1 non-induced	minus
22.11	RPE1 non-induced	minus
34.84	RPE1 non-induced	minus
29.48	RPE1 non-induced	minus
30.82	RPE1 non-induced	minus
20.1	RPE1 non-induced	minus
20.77	RPE1 non-induced	minus
32.83	RPE1 non-induced	minus
20.77	RPE1 non-induced	minus
18.09	RPE1 non-induced	minus
27.47	RPE1 non-induced	minus
20.77	RPE1 non-induced	minus
18.76	RPE1 non-induced	minus
22.11	RPE1 non-induced	minus
10.05	RPE1 non-induced	minus
18.09	RPE1 non-induced	minus
22.11	RPE1 non-induced	minus
13.4	RPE1 non-induced	minus
22.78	RPE1 non-induced	minus
48.24	RPE1 non-induced	minus
18.76	RPE1 non-induced	minus
10.72	RPE1 non-induced	minus
17.42	RPE1 non-induced	minus
23.45	RPE1 non-induced	minus
14.07	RPE1 non-induced	minus
30.82	RPE1 non-induced	minus
34.17	RPE1 non-induced	minus
12.73	RPE1 non-induced	minus
20.77	RPE1 non-induced	minus
20.77	RPE1 non-induced	minus
14.07	RPE1 non-induced	minus
21.44	RPE1 non-induced	minus
8.71	RPE1 non-induced	minus
25.46	RPE1 non-induced	minus
6.03	RPE1 non-induced	minus
58.96	RPE1 non-induced	minus
20.1	RPE1 non-induced	minus
29.48	RPE1 non-induced	minus
23.45	RPE1 non-induced	minus
18.76	RPE1 non-induced	minus
40.2	RPE1 non-induced	minus
23.45	RPE1 non-induced	minus
50.25	RPE1 non-induced	minus
7.37	RPE1 non-induced	minus
12.06	RPE1 non-induced	minus
4.02	RPE1 non-induced	minus
11.39	RPE1 non-induced	minus
28.14	RPE1 non-induced	minus
26.13	RPE1 non-induced	minus
9.38	RPE1 non-induced	minus
20.1	RPE1 non-induced	minus
34.84	RPE1 non-induced	minus
20.77	RPE1 non-induced	minus
21.44	RPE1 non-induced	minus
15.41	RPE1 non-induced	minus
17.42	RPE1 non-induced	minus
28.81	RPE1 non-induced	minus
16.08	RPE1 non-induced	minus
24.79	RPE1 non-induced	minus
12.06	RPE1 non-induced	minus
38.19	RPE1 non-induced	minus
18.76	RPE1 non-induced	minus
26.8	RPE1 non-induced	minus
20.1	RPE1 non-induced	minus
14.07	RPE1 non-induced	minus
34.17	RPE1 non-induced	minus
20.77	RPE1 non-induced	minus
6.03	RPE1 non-induced	minus
24.12	RPE1 non-induced	minus
19.43	RPE1 non-induced	minus
20.77	RPE1 non-induced	minus
24.12	RPE1 non-induced	minus
7.37	RPE1 non-induced	minus
20.1	RPE1 non-induced	minus
36.18	RPE1 non-induced	minus
25.46	RPE1 non-induced	minus
35.51	RPE1 non-induced	minus
14.74	RPE1 non-induced	minus
28.81	RPE1 non-induced	minus
20.1	RPE1 non-induced	minus
36.18	RPE1 non-induced	minus
34.84	RPE1 non-induced	minus
18.76	RPE1 non-induced	minus
22.11	RPE1 non-induced	minus
34.84	RPE1 non-induced	minus
22.78	RPE1 non-induced	minus
19.43	RPE1 non-induced	minus
36.18	RPE1 non-induced	minus
36.85	RPE1 non-induced	minus
15.41	RPE1 non-induced	minus
23.45	RPE1 non-induced	minus
32.83	RPE1 non-induced	minus
25.46	RPE1 non-induced	minus
14.74	RPE1 non-induced	minus
23.45	RPE1 non-induced	minus
12.06	RPE1 non-induced	minus
26.13	RPE1 non-induced	minus
24.79	RPE1 non-induced	minus
36.18	RPE1 non-induced	minus
22.11	RPE1 non-induced	minus
24.79	RPE1 non-induced	minus
22.11	RPE1 non-induced	minus
22.11	RPE1 non-induced	minus
16.08	RPE1 non-induced	minus
13.4	RPE1 non-induced	minus
16.08	RPE1 non-induced	minus
25.46	RPE1 non-induced	minus
25.46	RPE1 non-induced	minus
12.73	RPE1 non-induced	minus
20.1	RPE1 non-induced	minus
24.12	RPE1 non-induced	minus
26.13	RPE1 non-induced	minus
15.41	RPE1 non-induced	minus
25.46	RPE1 non-induced	minus
34.84	RPE1 non-induced	minus
26.13	RPE1 non-induced	minus
15.41	RPE1 non-induced	minus
21.44	RPE1 non-induced	minus
43.55	RPE1 non-induced	minus
17.42	RPE1 non-induced	minus
26.8	RPE1 non-induced	minus
33.5	RPE1 non-induced	minus
32.16	RPE1 non-induced	minus
30.82	RPE1 non-induced	minus
33.5	RPE1 non-induced	minus
-2.01	RPE1 non-induced	minus
34.17	RPE1 non-induced	minus
18.09	RPE1 non-induced	minus
30.15	RPE1 non-induced	minus
12.73	RPE1 non-induced	minus
33.5	RPE1 non-induced	minus
26.13	RPE1 non-induced	minus
26.13	RPE1 non-induced	minus
16.08	RPE1 non-induced	minus
30.82	RPE1 non-induced	minus
21.44	RPE1 non-induced	minus
18.09	RPE1 non-induced	minus
8.04	RPE1 non-induced	minus
22.11	RPE1 non-induced	minus
16.08	RPE1 non-induced	minus
11.39	RPE1 non-induced	minus
7.37	RPE1 non-induced	minus
12.06	RPE1 non-induced	minus
27.47	RPE1 non-induced	minus
12.73	RPE1 non-induced	minus
28.81	RPE1 non-induced	minus
26.8	RPE1 non-induced	minus
10.72	RPE1 non-induced	minus
30.82	RPE1 non-induced	minus
15.41	RPE1 non-induced	minus
4.69	RPE1 non-induced	minus
24.79	RPE1 non-induced	minus
17.42	RPE1 non-induced	minus
41.54	RPE1 non-induced	minus
24.79	RPE1 non-induced	minus
28.14	RPE1 non-induced	minus
25.46	RPE1 non-induced	minus
12.73	RPE1 non-induced	minus
45.56	RPE1 non-induced	minus
13.4	RPE1 non-induced	minus
38.86	RPE1 non-induced	minus
18.09	RPE1 non-induced	minus
19.43	RPE1 non-induced	minus
18.09	RPE1 non-induced	minus
14.07	RPE1 non-induced	minus
30.15	RPE1 non-induced	minus
20.1	RPE1 non-induced	minus
36.18	RPE1 non-induced	minus
21.44	RPE1 non-induced	minus
14.74	RPE1 non-induced	minus
17.42	RPE1 non-induced	minus
31.49	RPE1 non-induced	minus
20.77	RPE1 non-induced	minus
24.79	RPE1 non-induced	minus
14.74	RPE1 non-induced	minus
20.77	RPE1 non-induced	minus
40.2	RPE1 non-induced	minus
16.75	RPE1 non-induced	minus
36.85	RPE1 non-induced	minus
29.48	RPE1 non-induced	minus
32.16	RPE1 non-induced	minus
17.42	RPE1 non-induced	minus
18.09	RPE1 non-induced	minus
28.81	RPE1 non-induced	minus
11.39	RPE1 non-induced	minus
26.8	RPE1 non-induced	minus
12.06	RPE1 non-induced	minus
24.79	RPE1 non-induced	minus
-2.01	RPE1 non-induced	minus
18.09	RPE1 non-induced	minus
38.86	RPE1 non-induced	minus
24.79	RPE1 non-induced	minus
21.44	RPE1 non-induced	minus
40.87	RPE1 non-induced	minus
20.77	RPE1 non-induced	minus
44.89	RPE1 non-induced	minus
18.09	RPE1 non-induced	minus
30.82	RPE1 non-induced	minus
29.48	RPE1 non-induced	minus
9.38	RPE1 non-induced	minus
12.73	RPE1 non-induced	minus
38.19	RPE1 non-induced	minus
33.5	RPE1 non-induced	minus
14.74	RPE1 non-induced	minus
26.13	RPE1 non-induced	minus
40.87	RPE1 non-induced	minus
73.03	RPE1 non-induced	minus
23.45	RPE1 non-induced	minus
17.42	RPE1 non-induced	minus
59.63	RPE1 non-induced	minus
23.45	RPE1 non-induced	minus
26.13	RPE1 non-induced	minus
21.44	RPE1 non-induced	minus
24.79	RPE1 non-induced	minus
28.14	RPE1 non-induced	minus
12.06	RPE1 non-induced	minus
8.71	RPE1 non-induced	minus
20.77	RPE1 non-induced	minus
19.43	RPE1 non-induced	minus
21.44	RPE1 non-induced	minus
10.72	RPE1 non-induced	minus
-0.67	RPE1 non-induced	minus
4.69	RPE1 non-induced	minus
16.75	RPE1 non-induced	minus
28.81	RPE1 non-induced	minus
25.46	RPE1 non-induced	minus
36.18	RPE1 non-induced	minus
41.54	RPE1 non-induced	minus
5.36	RPE1 non-induced	minus
66.33	RPE1 non-induced	minus
20.1	RPE1 non-induced	minus
12.06	RPE1 non-induced	minus
5.36	RPE1 non-induced	minus
20.1	RPE1 non-induced	minus
20.1	RPE1 non-induced	minus
13.4	RPE1 non-induced	minus
27.47	RPE1 non-induced	minus
9.38	RPE1 non-induced	minus
37.52	RPE1 non-induced	minus
26.13	RPE1 non-induced	minus
22.78	RPE1 non-induced	minus
22.78	RPE1 non-induced	minus
21.44	RPE1 non-induced	minus
10.05	RPE1 non-induced	minus
22.78	RPE1 non-induced	minus
14.07	RPE1 non-induced	minus
32.83	RPE1 non-induced	minus
21.44	RPE1 non-induced	minus
18.09	RPE1 non-induced	minus
22.11	RPE1 non-induced	minus
17.42	RPE1 non-induced	minus
10.72	RPE1 non-induced	minus
15.41	RPE1 non-induced	minus
26.13	RPE1 non-induced	minus
32.16	RPE1 non-induced	minus
12.06	RPE1 non-induced	minus
33.5	RPE1 non-induced	minus
34.17	RPE1 non-induced	minus
17.42	RPE1 non-induced	minus
13.4	RPE1 non-induced	minus
16.75	RPE1 non-induced	minus
8.71	RPE1 non-induced	minus
29.48	RPE1 non-induced	minus
32.16	RPE1 non-induced	minus
38.86	RPE1 non-induced	minus
19.43	RPE1 non-induced	minus
19.43	RPE1 non-induced	minus
5.36	RPE1 non-induced	minus
32.16	RPE1 non-induced	minus
28.81	RPE1 non-induced	minus
12.06	RPE1 non-induced	minus
30.82	RPE1 non-induced	minus
34.17	RPE1 non-induced	minus
25.46	RPE1 non-induced	minus
31.49	RPE1 non-induced	minus
15.41	RPE1 non-induced	minus
25.46	RPE1 non-induced	minus
20.77	RPE1 non-induced	minus
10.05	RPE1 non-induced	minus
20.77	RPE1 non-induced	minus
18.09	RPE1 non-induced	minus
55.61	RPE1 non-induced	minus
31.49	RPE1 non-induced	minus
26.13	RPE1 non-induced	minus
10.05	RPE1 non-induced	minus
-3.35	RPE1 non-induced	minus
23.45	RPE1 non-induced	minus
25.46	RPE1 non-induced	minus
-3.35	RPE1 non-induced	minus
4.02	RPE1 non-induced	minus
45.56	RPE1 non-induced	minus
22.78	RPE1 non-induced	minus
26.8	RPE1 non-induced	minus
20.77	RPE1 non-induced	minus
24.12	RPE1 non-induced	minus
32.16	RPE1 non-induced	minus
22.78	RPE1 non-induced	minus
22.78	RPE1 non-induced	minus
37.52	RPE1 non-induced	minus
41.54	RPE1 non-induced	minus
27.47	RPE1 non-induced	minus
31.49	RPE1 non-induced	minus
30.15	RPE1 non-induced	minus
35.51	RPE1 non-induced	minus
19.43	RPE1 non-induced	minus
24.79	RPE1 non-induced	minus
18.76	RPE1 non-induced	minus
34.17	RPE1 non-induced	minus
28.81	RPE1 non-induced	minus
16.08	RPE1 non-induced	minus
13.4	RPE1 non-induced	minus
22.78	RPE1 non-induced	minus
21.44	RPE1 non-induced	minus
11.39	RPE1 non-induced	minus
14.74	RPE1 non-induced	minus
16.08	RPE1 non-induced	minus
23.45	RPE1 non-induced	minus
27.47	RPE1 non-induced	minus
40.87	RPE1 non-induced	minus
22.78	RPE1 non-induced	minus
7.37	RPE1 non-induced	minus
14.07	RPE1 non-induced	minus
16.75	RPE1 non-induced	minus
22.11	RPE1 non-induced	minus
25.46	RPE1 non-induced	minus
28.14	RPE1 non-induced	minus
11.39	RPE1 non-induced	minus
24.79	RPE1 non-induced	minus
32.83	RPE1 non-induced	minus
32.83	RPE1 non-induced	minus
25.46	RPE1 non-induced	minus
24.12	RPE1 non-induced	minus
16.75	RPE1 non-induced	minus
28.14	RPE1 non-induced	minus
49.58	RPE1 non-induced	minus
18.76	RPE1 non-induced	minus
32.83	RPE1 non-induced	minus
29.48	RPE1 non-induced	minus
23.45	RPE1 non-induced	minus
22.11	RPE1 non-induced	minus
22.11	RPE1 non-induced	minus
35.51	RPE1 non-induced	minus
30.15	RPE1 non-induced	minus
11.39	RPE1 non-induced	minus
25.46	RPE1 non-induced	minus
10.05	RPE1 non-induced	minus
9.38	RPE1 non-induced	minus
24.79	RPE1 non-induced	minus
28.81	RPE1 non-induced	minus
13.4	RPE1 non-induced	minus
18.76	RPE1 non-induced	minus
15.41	RPE1 non-induced	minus
37.52	RPE1 non-induced	minus
32.83	RPE1 non-induced	minus
27.47	RPE1 non-induced	minus
35.51	RPE1 non-induced	minus
28.81	RPE1 non-induced	minus
32.16	RPE1 non-induced	minus
16.75	RPE1 non-induced	minus
17.42	RPE1 non-induced	minus
40.87	RPE1 non-induced	minus
40.2	RPE1 non-induced	minus
16.08	RPE1 non-induced	minus
19.43	RPE1 non-induced	minus
24.12	RPE1 non-induced	minus
17.42	RPE1 non-induced	minus
20.1	RPE1 non-induced	minus
17.42	RPE1 non-induced	minus
30.15	RPE1 non-induced	minus
17.42	RPE1 non-induced	minus
12.73	RPE1 non-induced	minus
45.56	RPE1 non-induced	minus
15.41	RPE1 non-induced	minus
27.47	RPE1 non-induced	minus
6.03	RPE1 non-induced	minus
21.44	RPE1 non-induced	minus
26.13	RPE1 non-induced	minus
28.14	RPE1 non-induced	minus
17.42	RPE1 non-induced	minus
12.73	RPE1 non-induced	minus
19.43	RPE1 non-induced	minus
18.09	RPE1 non-induced	minus
29.48	RPE1 non-induced	minus
26.8	RPE1 non-induced	minus
23.45	RPE1 non-induced	minus
0.67	RPE1 non-induced	minus
21.44	RPE1 non-induced	minus
25.46	RPE1 non-induced	minus
30.82	RPE1 non-induced	minus
34.17	RPE1 non-induced	minus
41.54	RPE1 non-induced	minus
46.23	RPE1 non-induced	minus
12.73	RPE1 non-induced	minus
17.42	RPE1 non-induced	minus
14.07	RPE1 non-induced	minus
28.81	RPE1 non-induced	minus
24.12	RPE1 non-induced	minus
27.47	RPE1 non-induced	minus
34.17	RPE1 non-induced	minus
24.12	RPE1 non-induced	minus
25.46	RPE1 non-induced	minus
14.07	RPE1 non-induced	minus
30.82	RPE1 non-induced	minus
33.5	RPE1 non-induced	minus
35.51	RPE1 non-induced	minus
16.75	RPE1 non-induced	minus
20.77	RPE1 non-induced	minus
10.05	RPE1 non-induced	minus
40.2	RPE1 non-induced	minus
40.87	RPE1 non-induced	minus
13.4	RPE1 non-induced	minus
25.46	RPE1 non-induced	minus
32.16	RPE1 non-induced	minus
18.76	RPE1 non-induced	minus
22.78	RPE1 non-induced	minus
23.45	RPE1 non-induced	minus
21.44	RPE1 non-induced	minus
16.75	RPE1 non-induced	minus
16.08	RPE1 non-induced	minus
28.81	RPE1 non-induced	minus
13.4	RPE1 non-induced	minus
22.78	RPE1 non-induced	minus
15.41	RPE1 non-induced	minus
13.4	RPE1 non-induced	minus
12.06	RPE1 non-induced	minus
29.48	RPE1 non-induced	minus
12.73	RPE1 non-induced	minus
25.46	RPE1 non-induced	minus
9.38	RPE1 non-induced	minus
6.7	RPE1 non-induced	minus
42.88	RPE1 non-induced	minus
28.81	RPE1 non-induced	minus
30.82	RPE1 non-induced	minus
12.73	RPE1 non-induced	minus
23.45	RPE1 non-induced	minus
16.75	RPE1 non-induced	minus
20.1	RPE1 non-induced	minus
8.04	RPE1 non-induced	minus
18.76	RPE1 non-induced	minus
7.37	RPE1 non-induced	minus
10.72	RPE1 non-induced	minus
8.71	RPE1 non-induced	minus
26.8	RPE1 non-induced	minus
27.47	RPE1 non-induced	minus
28.14	RPE1 non-induced	minus
28.81	RPE1 non-induced	minus
34.17	RPE1 non-induced	minus
27.47	RPE1 non-induced	minus
12.73	RPE1 non-induced	minus
28.14	RPE1 non-induced	minus
27.47	RPE1 non-induced	minus
39.53	RPE1 non-induced	minus
34.17	RPE1 non-induced	minus
24.12	RPE1 non-induced	minus
17.42	RPE1 non-induced	minus
24.12	RPE1 non-induced	minus
5.36	RPE1 non-induced	minus
15.41	RPE1 non-induced	minus
22.11	RPE1 non-induced	minus
38.19	RPE1 non-induced	minus
14.07	RPE1 non-induced	minus
12.73	RPE1 non-induced	minus
18.09	RPE1 non-induced	minus
14.74	RPE1 non-induced	minus
-0.67	RPE1 non-induced	minus
30.15	RPE1 non-induced	minus
28.81	RPE1 non-induced	minus
43.55	RPE1 non-induced	minus
16.08	RPE1 non-induced	minus
25.46	RPE1 non-induced	minus
4.69	RPE1 non-induced	minus
6.03	RPE1 non-induced	minus
26.13	RPE1 non-induced	minus
12.06	RPE1 non-induced	minus
21.44	RPE1 non-induced	minus
24.12	RPE1 non-induced	minus
16.75	RPE1 non-induced	minus
0	RPE1 non-induced	minus
40.2	RPE1 non-induced	minus
24.79	RPE1 non-induced	minus
-6.7	RPE1 non-induced	minus
22.11	RPE1 non-induced	minus
21.44	RPE1 non-induced	minus
44.89	RPE1 non-induced	minus
18.76	RPE1 non-induced	minus
36.18	RPE1 non-induced	minus
39.53	RPE1 non-induced	minus
24.79	RPE1 non-induced	minus
9.38	RPE1 non-induced	minus
18.09	RPE1 non-induced	minus
6.03	RPE1 non-induced	minus
20.1	RPE1 non-induced	minus
3.35	RPE1 non-induced	minus
20.1	RPE1 non-induced	minus
19.43	RPE1 non-induced	minus
50.25	RPE1 non-induced	minus
27.47	RPE1 non-induced	minus
25.46	RPE1 non-induced	minus
30.15	RPE1 non-induced	minus
25.46	RPE1 non-induced	minus
17.42	RPE1 non-induced	minus
20.1	RPE1 non-induced	minus
12.06	RPE1 non-induced	minus
17.42	RPE1 non-induced	minus
46.9	RPE1 non-induced	minus
38.86	RPE1 non-induced	minus
10.72	RPE1 non-induced	minus
14.74	RPE1 non-induced	minus
16.75	RPE1 non-induced	minus
25.46	RPE1 non-induced	minus
44.89	RPE1 non-induced	minus
16.08	RPE1 non-induced	minus
18.76	RPE1 non-induced	minus
16.08	RPE1 non-induced	minus
24.12	RPE1 non-induced	minus
18.09	RPE1 non-induced	minus
21.44	RPE1 non-induced	minus
18.76	RPE1 non-induced	minus
27.47	RPE1 non-induced	minus
11.39	RPE1 non-induced	minus
24.12	RPE1 non-induced	minus
34.84	RPE1 non-induced	minus
20.1	RPE1 non-induced	minus
24.12	RPE1 non-induced	minus
16.08	RPE1 non-induced	minus
18.76	RPE1 non-induced	minus
30.82	RPE1 non-induced	minus
18.76	RPE1 non-induced	minus
18.09	RPE1 non-induced	minus
21.44	RPE1 non-induced	minus
20.1	RPE1 non-induced	minus
12.73	RPE1 non-induced	minus
10.72	RPE1 non-induced	minus
22.11	RPE1 non-induced	minus
12.73	RPE1 non-induced	minus
33.5	RPE1 non-induced	minus
11.39	RPE1 non-induced	minus
18.09	RPE1 non-induced	minus
32.83	RPE1 non-induced	minus
7.37	RPE1 non-induced	minus
24.79	RPE1 non-induced	minus
12.06	RPE1 non-induced	minus
11.39	RPE1 non-induced	minus
10.05	RPE1 non-induced	minus
19.43	RPE1 non-induced	minus
28.14	RPE1 non-induced	minus
18.76	RPE1 non-induced	minus
19.43	RPE1 non-induced	minus
30.82	RPE1 non-induced	minus
18.09	RPE1 non-induced	minus
-3.35	RPE1 non-induced	minus
16.08	RPE1 non-induced	minus
1.34	RPE1 non-induced	minus
33.5	RPE1 non-induced	minus
46.23	RPE1 non-induced	minus
24.79	RPE1 non-induced	minus
33.5	RPE1 non-induced	minus
24.79	RPE1 non-induced	minus
15.41	RPE1 non-induced	minus
16.08	RPE1 non-induced	minus
18.76	RPE1 non-induced	minus
26.13	RPE1 non-induced	minus
26.13	RPE1 non-induced	minus
34.84	RPE1 non-induced	minus
18.76	RPE1 non-induced	minus
46.23	RPE1 non-induced	minus
14.74	RPE1 non-induced	minus
42.21	RPE1 non-induced	minus
11.39	RPE1 non-induced	minus
14.74	RPE1 non-induced	minus
20.77	RPE1 non-induced	minus
20.77	RPE1 non-induced	minus
12.06	RPE1 non-induced	minus
27.47	RPE1 non-induced	minus
26.13	RPE1 non-induced	minus
16.08	RPE1 non-induced	minus
24.79	RPE1 non-induced	minus
30.15	RPE1 non-induced	minus
14.74	RPE1 non-induced	minus
27.47	RPE1 non-induced	minus
20.1	RPE1 non-induced	minus
17.42	RPE1 non-induced	minus
18.09	RPE1 non-induced	minus
18.76	RPE1 non-induced	minus
22.78	RPE1 non-induced	minus
12.06	RPE1 non-induced	minus
9.38	RPE1 non-induced	minus
31.49	RPE1 non-induced	minus
37.52	RPE1 non-induced	minus
26.8	RPE1 non-induced	minus
12.73	RPE1 non-induced	minus
9.38	RPE1 non-induced	minus
16.08	RPE1 non-induced	minus
24.79	RPE1 non-induced	minus
27.47	RPE1 non-induced	minus
11.39	RPE1 non-induced	minus
24.12	RPE1 non-induced	minus
20.77	RPE1 non-induced	minus
22.78	RPE1 non-induced	minus
14.74	RPE1 non-induced	minus
20.1	RPE1 non-induced	minus
6.03	RPE1 non-induced	minus
-6.7	RPE1 non-induced	minus
23.45	RPE1 non-induced	minus
7.37	RPE1 non-induced	minus
22.78	RPE1 non-induced	minus
21.44	RPE1 non-induced	minus
17.42	RPE1 non-induced	minus
30.82	RPE1 non-induced	minus
15.41	RPE1 non-induced	minus
24.79	RPE1 non-induced	minus
24.12	RPE1 non-induced	minus
2.68	RPE1 non-induced	minus
34.17	RPE1 non-induced	minus
15.41	RPE1 non-induced	minus
20.1	RPE1 non-induced	minus
36.18	RPE1 non-induced	minus
24.12	RPE1 non-induced	minus
38.19	RPE1 non-induced	minus
36.85	RPE1 non-induced	minus
28.81	RPE1 non-induced	minus
11.39	RPE1 non-induced	minus
12.73	RPE1 non-induced	minus
27.47	RPE1 non-induced	minus
20.1	RPE1 non-induced	minus
16.08	RPE1 non-induced	minus
28.81	RPE1 non-induced	minus
30.82	RPE1 non-induced	minus
28.14	RPE1 non-induced	minus
50.92	RPE1 non-induced	minus
15.41	RPE1 non-induced	minus
6.03	RPE1 non-induced	minus
8.04	RPE1 non-induced	minus
8.71	RPE1 non-induced	minus
16.08	RPE1 non-induced	minus
42.88	RPE1 non-induced	minus
19.43	RPE1 non-induced	minus
35.51	RPE1 non-induced	minus
50.92	RPE1 non-induced	minus
28.14	RPE1 non-induced	minus
13.4	RPE1 non-induced	minus
22.11	RPE1 non-induced	minus
26.13	RPE1 non-induced	minus
31.49	RPE1 non-induced	minus
35.51	RPE1 non-induced	minus
26.13	RPE1 non-induced	minus
26.8	RPE1 non-induced	minus
28.81	RPE1 non-induced	minus
24.79	RPE1 non-induced	minus
4.02	RPE1 non-induced	minus
38.19	RPE1 non-induced	minus
35.51	RPE1 non-induced	minus
28.81	RPE1 non-induced	minus
0.67	RPE1 non-induced	minus
17.42	RPE1 non-induced	minus
5.36	RPE1 non-induced	minus
28.81	RPE1 non-induced	minus
20.77	RPE1 non-induced	minus
25.46	RPE1 non-induced	minus
14.07	RPE1 non-induced	minus
33.5	RPE1 non-induced	minus
22.11	RPE1 non-induced	minus
33.5	RPE1 non-induced	minus
31.49	RPE1 non-induced	minus
25.46	RPE1 non-induced	minus
16.08	RPE1 non-induced	minus
45.56	RPE1 non-induced	minus
15.41	RPE1 non-induced	minus
24.12	RPE1 non-induced	minus
30.82	RPE1 non-induced	minus
10.05	RPE1 non-induced	minus
33.5	RPE1 non-induced	minus
22.78	RPE1 non-induced	minus
18.76	RPE1 non-induced	minus
46.23	RPE1 non-induced	minus
44.22	RPE1 non-induced	minus
18.09	RPE1 non-induced	minus
23.45	RPE1 non-induced	minus
20.1	RPE1 non-induced	minus
37.52	RPE1 non-induced	minus
9.38	RPE1 non-induced	minus
10.05	RPE1 non-induced	minus
24.79	RPE1 non-induced	minus
12.06	RPE1 non-induced	minus
32.83	RPE1 non-induced	minus
29.48	RPE1 non-induced	minus
14.74	RPE1 non-induced	minus
16.08	RPE1 non-induced	minus
11.39	RPE1 non-induced	minus
7.37	RPE1 non-induced	minus
11.39	RPE1 non-induced	minus
30.82	RPE1 non-induced	minus
18.09	RPE1 non-induced	minus
14.74	RPE1 non-induced	minus
30.82	RPE1 non-induced	minus
25.46	RPE1 non-induced	minus
18.76	RPE1 non-induced	minus
22.78	RPE1 non-induced	minus
37.52	RPE1 non-induced	minus
24.79	RPE1 non-induced	minus
50.92	RPE1 non-induced	minus
16.75	RPE1 non-induced	minus
32.16	RPE1 non-induced	minus
32.83	RPE1 non-induced	minus
12.06	RPE1 non-induced	minus
36.18	RPE1 non-induced	minus
27.47	RPE1 non-induced	minus
31.49	RPE1 non-induced	minus
17.42	RPE1 non-induced	minus
28.81	RPE1 non-induced	minus
21.44	RPE1 non-induced	minus
29.48	RPE1 non-induced	minus
38.19	RPE1 non-induced	minus
34.84	RPE1 non-induced	minus
11.39	RPE1 non-induced	minus
16.08	RPE1 non-induced	minus
17.42	RPE1 non-induced	minus
22.78	RPE1 non-induced	minus
31.49	RPE1 non-induced	minus
20.77	RPE1 non-induced	minus
18.76	RPE1 non-induced	minus
17.42	RPE1 non-induced	minus
22.78	RPE1 non-induced	minus
28.81	RPE1 non-induced	minus
28.14	RPE1 non-induced	minus
19.43	RPE1 non-induced	minus
26.13	RPE1 non-induced	minus
24.79	RPE1 non-induced	minus
16.75	RPE1 non-induced	minus
22.11	RPE1 non-induced	minus
34.84	RPE1 non-induced	minus
14.74	RPE1 non-induced	minus
8.71	RPE1 non-induced	minus
1.34	RPE1 non-induced	minus
28.14	RPE1 non-induced	minus
16.75	RPE1 non-induced	minus
43.55	RPE1 non-induced	minus
26.13	RPE1 non-induced	minus
10.72	RPE1 non-induced	minus
17.42	RPE1 non-induced	minus
30.15	RPE1 non-induced	minus
12.73	RPE1 non-induced	minus
22.78	RPE1 non-induced	minus
33.5	RPE1 non-induced	minus
9.38	RPE1 non-induced	minus
26.8	RPE1 non-induced	minus
14.07	RPE1 non-induced	minus
38.86	RPE1 non-induced	minus
29.48	RPE1 non-induced	minus
19.43	RPE1 non-induced	minus
12.73	RPE1 non-induced	minus
17.42	RPE1 non-induced	minus
31.49	RPE1 non-induced	minus
30.82	RPE1 non-induced	minus
34.84	RPE1 non-induced	minus
22.11	RPE1 non-induced	minus
12.06	RPE1 non-induced	minus
13.4	RPE1 non-induced	minus
13.4	RPE1 non-induced	minus
29.48	RPE1 non-induced	minus
12.06	RPE1 non-induced	minus
21.44	RPE1 non-induced	minus
14.07	RPE1 non-induced	minus
30.82	RPE1 non-induced	minus
42.88	RPE1 non-induced	minus
33.5	RPE1 non-induced	minus
14.74	RPE1 non-induced	minus
23.45	RPE1 non-induced	minus
36.85	RPE1 non-induced	minus
26.13	RPE1 non-induced	minus
19.43	RPE1 non-induced	minus
17.42	RPE1 non-induced	minus
24.12	RPE1 non-induced	minus
24.12	RPE1 non-induced	minus
39.53	RPE1 non-induced	minus
14.74	RPE1 non-induced	minus
36.85	RPE1 non-induced	minus
20.1	RPE1 non-induced	minus
24.12	RPE1 non-induced	minus
28.81	RPE1 non-induced	minus
20.77	RPE1 non-induced	minus
12.06	RPE1 non-induced	minus
16.08	RPE1 non-induced	minus
34.84	RPE1 non-induced	minus
18.76	RPE1 non-induced	minus
26.8	RPE1 non-induced	minus
12.73	RPE1 non-induced	minus
16.08	RPE1 non-induced	minus
26.13	RPE1 non-induced	minus
16.75	RPE1 non-induced	minus
21.44	RPE1 non-induced	minus
30.15	RPE1 non-induced	minus
24.12	RPE1 non-induced	minus
20.1	RPE1 non-induced	minus
24.12	RPE1 non-induced	minus
36.85	RPE1 non-induced	minus
30.82	RPE1 non-induced	minus
22.11	RPE1 non-induced	minus
12.73	RPE1 non-induced	minus
25.46	RPE1 non-induced	minus
11.39	RPE1 non-induced	minus
32.16	RPE1 non-induced	minus
17.42	RPE1 non-induced	minus
31.49	RPE1 non-induced	minus
15.41	RPE1 non-induced	minus
16.75	RPE1 non-induced	minus
32.83	RPE1 non-induced	minus
17.42	RPE1 non-induced	minus
12.06	RPE1 non-induced	minus
7.37	RPE1 non-induced	minus
19.43	RPE1 non-induced	minus
32.16	RPE1 non-induced	minus
52.26	RPE1 non-induced	minus
30.82	RPE1 non-induced	minus
18.76	RPE1 non-induced	minus
20.77	RPE1 non-induced	minus
26.8	RPE1 non-induced	minus
18.09	RPE1 non-induced	minus
29.48	RPE1 non-induced	minus
20.77	RPE1 non-induced	minus
14.07	RPE1 non-induced	minus
18.09	RPE1 non-induced	minus
22.11	RPE1 non-induced	minus
35.51	RPE1 non-induced	minus
19.43	RPE1 non-induced	minus
34.84	RPE1 non-induced	minus
12.73	RPE1 non-induced	minus
35.51	RPE1 non-induced	minus
22.11	RPE1 non-induced	minus
20.77	RPE1 non-induced	minus
16.75	RPE1 non-induced	minus
28.14	RPE1 non-induced	minus
16.75	RPE1 non-induced	minus
24.79	RPE1 non-induced	minus
22.78	RPE1 non-induced	minus
17.42	RPE1 non-induced	minus
18.09	RPE1 non-induced	minus
19.43	RPE1 non-induced	minus
17.42	RPE1 non-induced	minus
10.72	RPE1 non-induced	minus
22.11	RPE1 non-induced	minus
26.8	RPE1 non-induced	minus
28.81	RPE1 non-induced	minus
28.14	RPE1 non-induced	minus
13.4	RPE1 non-induced	minus
30.15	RPE1 non-induced	minus
15.41	RPE1 non-induced	minus
-4.69	RPE1 non-induced	minus
22.11	RPE1 non-induced	minus
4.69	RPE1 non-induced	minus
10.72	RPE1 non-induced	minus
7.37	RPE1 non-induced	minus
18.09	RPE1 non-induced	minus
8.04	RPE1 non-induced	minus
23.45	RPE1 non-induced	minus
15.41	RPE1 non-induced	minus
24.12	RPE1 non-induced	minus
46.9	RPE1 non-induced	minus
34.17	RPE1 non-induced	minus
29.48	RPE1 non-induced	minus
21.44	RPE1 non-induced	minus
25.46	RPE1 non-induced	minus
20.1	RPE1 non-induced	minus
16.08	RPE1 non-induced	minus
17.42	RPE1 non-induced	minus
14.07	RPE1 non-induced	minus
26.8	RPE1 non-induced	minus
7.37	RPE1 non-induced	minus
11.39	RPE1 non-induced	minus
2.01	RPE1 non-induced	minus
15.41	RPE1 non-induced	minus
22.78	RPE1 non-induced	minus
32.16	RPE1 non-induced	minus
8.04	RPE1 non-induced	minus
18.76	RPE1 non-induced	minus
23.45	RPE1 non-induced	minus
19.43	RPE1 non-induced	minus
26.8	RPE1 non-induced	minus
36.85	RPE1 non-induced	minus
18.76	RPE1 non-induced	minus
26.13	RPE1 non-induced	minus
25.46	RPE1 non-induced	minus
17.42	RPE1 non-induced	minus
19.43	RPE1 non-induced	minus
17.42	RPE1 non-induced	minus
36.85	RPE1 non-induced	minus
38.86	RPE1 non-induced	minus
30.82	RPE1 non-induced	minus
36.85	RPE1 non-induced	minus
26.8	RPE1 non-induced	minus
30.82	RPE1 non-induced	minus
14.07	RPE1 non-induced	minus
40.2	RPE1 non-induced	minus
13.4	RPE1 non-induced	minus
15.41	RPE1 non-induced	minus
10.72	RPE1 non-induced	minus
18.76	RPE1 non-induced	minus
32.83	RPE1 non-induced	minus
28.81	RPE1 non-induced	minus
2.01	RPE1 non-induced	minus
38.19	RPE1 non-induced	minus
14.07	RPE1 non-induced	minus
14.07	RPE1 non-induced	minus
10.72	RPE1 non-induced	minus
44.89	RPE1 non-induced	minus
15.41	RPE1 non-induced	minus
22.11	RPE1 non-induced	minus
38.86	RPE1 non-induced	minus
21.44	RPE1 non-induced	minus
12.06	RPE1 non-induced	minus
44.89	RPE1 non-induced	minus
28.81	RPE1 non-induced	minus
43.55	RPE1 non-induced	minus
28.81	RPE1 non-induced	minus
23.45	RPE1 non-induced	minus
20.77	RPE1 non-induced	minus
21.44	RPE1 non-induced	minus
-0.67	RPE1 non-induced	minus
21.44	RPE1 non-induced	minus
14.07	RPE1 non-induced	minus
30.82	RPE1 non-induced	minus
16.75	RPE1 non-induced	minus
16.08	RPE1 non-induced	minus
19.43	RPE1 non-induced	minus
22.11	RPE1 non-induced	minus
15.41	RPE1 non-induced	minus
32.83	RPE1 non-induced	minus
40.87	RPE1 non-induced	minus
49.58	RPE1 non-induced	minus
4.69	RPE1 non-induced	minus
28.14	RPE1 non-induced	minus
20.1	RPE1 non-induced	minus
44.89	RPE1 non-induced	minus
12.73	RPE1 non-induced	minus
32.16	RPE1 non-induced	minus
18.76	RPE1 non-induced	minus
11.39	RPE1 non-induced	minus
16.75	RPE1 non-induced	minus
32.16	RPE1 non-induced	minus
10.72	RPE1 non-induced	minus
4.02	RPE1 non-induced	minus
-6.7	RPE1 non-induced	minus
27.47	RPE1 non-induced	minus
42.88	RPE1 non-induced	minus
23.45	RPE1 non-induced	minus
19.43	RPE1 non-induced	minus
38.19	RPE1 non-induced	minus
29.48	RPE1 non-induced	minus
12.73	RPE1 non-induced	minus
18.09	RPE1 non-induced	minus
24.79	RPE1 non-induced	minus
17.42	RPE1 non-induced	minus
20.77	RPE1 non-induced	minus
27.47	RPE1 non-induced	minus
19.43	RPE1 non-induced	minus
13.4	RPE1 non-induced	minus
14.74	RPE1 non-induced	minus
49.58	RPE1 non-induced	minus
25.46	RPE1 non-induced	minus
15.41	RPE1 non-induced	minus
16.08	RPE1 non-induced	minus
44.22	RPE1 non-induced	minus
30.15	RPE1 non-induced	minus
34.17	RPE1 non-induced	minus
23.45	RPE1 non-induced	minus
15.41	RPE1 non-induced	minus
28.14	RPE1 non-induced	minus
20.77	RPE1 non-induced	minus
25.46	RPE1 non-induced	minus
7.37	RPE1 non-induced	minus
22.11	RPE1 non-induced	minus
38.19	RPE1 non-induced	minus
14.07	RPE1 non-induced	minus
8.71	RPE1 non-induced	minus
19.43	RPE1 non-induced	minus
57.62	RPE1 non-induced	minus
12.06	RPE1 non-induced	minus
13.4	RPE1 non-induced	minus
29.48	RPE1 non-induced	minus
18.76	RPE1 non-induced	minus
26.13	RPE1 non-induced	minus
24.12	RPE1 non-induced	minus
23.45	RPE1 non-induced	minus
26.13	RPE1 non-induced	minus
9.38	RPE1 non-induced	minus
6.7	RPE1 non-induced	minus
56.28	RPE1 non-induced	minus
17.42	RPE1 non-induced	minus
14.74	RPE1 non-induced	minus
25.46	RPE1 non-induced	minus
17.42	RPE1 non-induced	minus
26.13	RPE1 non-induced	minus
6.03	RPE1 non-induced	minus
34.84	RPE1 non-induced	minus
17.42	RPE1 non-induced	minus
17.42	RPE1 non-induced	minus
18.76	RPE1 non-induced	minus
18.09	RPE1 non-induced	minus
16.75	RPE1 non-induced	minus
28.14	RPE1 non-induced	minus
27.47	RPE1 non-induced	minus
11.39	RPE1 non-induced	minus
32.16	RPE1 non-induced	minus
15.41	RPE1 non-induced	minus
40.87	RPE1 non-induced	minus
13.4	RPE1 non-induced	minus
10.72	RPE1 non-induced	minus
35.51	RPE1 non-induced	minus
14.07	RPE1 non-induced	minus
18.76	RPE1 non-induced	minus
22.78	RPE1 non-induced	minus
14.07	RPE1 non-induced	minus
17.42	RPE1 non-induced	minus
28.81	RPE1 non-induced	minus
17.42	RPE1 non-induced	minus
20.1	RPE1 non-induced	minus
18.76	RPE1 non-induced	minus
30.15	RPE1 non-induced	minus
18.76	RPE1 non-induced	minus
18.76	RPE1 non-induced	minus
18.09	RPE1 non-induced	minus
20.1	RPE1 non-induced	minus
16.08	RPE1 non-induced	minus
7.37	RPE1 non-induced	minus
18.76	RPE1 non-induced	minus
14.74	RPE1 non-induced	minus
36.18	RPE1 non-induced	minus
4.02	RPE1 non-induced	minus
10.72	RPE1 non-induced	minus
6.7	RPE1 non-induced	minus
26.8	RPE1 non-induced	minus
21.44	RPE1 non-induced	minus
18.76	RPE1 non-induced	minus
28.81	RPE1 non-induced	minus
30.82	RPE1 non-induced	minus
21.44	RPE1 non-induced	minus
14.07	RPE1 non-induced	minus
17.42	RPE1 non-induced	minus
22.78	RPE1 non-induced	minus
20.1	RPE1 non-induced	minus
12.06	RPE1 non-induced	minus
12.73	RPE1 non-induced	minus
13.4	RPE1 non-induced	minus
18.09	RPE1 non-induced	minus
4.69	RPE1 non-induced	minus
28.81	RPE1 non-induced	minus
24.12	RPE1 non-induced	minus
16.08	RPE1 non-induced	minus
28.14	RPE1 non-induced	minus
13.4	RPE1 non-induced	minus
31.49	RPE1 non-induced	minus
24.79	RPE1 non-induced	minus
18.76	RPE1 non-induced	minus
13.4	RPE1 non-induced	minus
44.22	RPE1 non-induced	minus
3.35	RPE1 non-induced	minus
16.08	RPE1 non-induced	minus
14.07	RPE1 non-induced	minus
25.46	RPE1 non-induced	minus
17.42	RPE1 non-induced	minus
5.36	RPE1 non-induced	minus
5.36	RPE1 non-induced	minus
9.38	RPE1 non-induced	minus
27.47	RPE1 non-induced	minus
17.42	RPE1 non-induced	minus
12.06	RPE1 non-induced	minus
15.41	RPE1 non-induced	minus
16.75	RPE1 non-induced	minus
3.35	RPE1 non-induced	minus
20.77	RPE1 non-induced	minus
24.79	RPE1 non-induced	minus
26.13	RPE1 non-induced	minus
34.17	RPE1 non-induced	minus
24.12	RPE1 non-induced	minus
36.18	RPE1 non-induced	minus
9.38	RPE1 non-induced	minus
44.22	RPE1 non-induced	minus
6.03	RPE1 non-induced	minus
11.39	RPE1 non-induced	minus
22.78	RPE1 non-induced	minus
37.52	RPE1 non-induced	minus
4.02	RPE1 non-induced	minus
26.13	RPE1 non-induced	minus
18.76	RPE1 non-induced	minus
12.06	RPE1 non-induced	minus
28.14	RPE1 non-induced	minus
20.77	RPE1 non-induced	minus
26.8	RPE1 non-induced	minus
27.47	RPE1 non-induced	minus
22.11	RPE1 non-induced	minus
2.68	RPE1 non-induced	minus
29.48	RPE1 non-induced	minus
21.44	RPE1 non-induced	minus
8.71	RPE1 non-induced	minus
19.43	RPE1 non-induced	minus
24.12	RPE1 non-induced	minus
11.39	RPE1 non-induced	minus
32.16	RPE1 non-induced	minus
22.11	RPE1 non-induced	minus
10.05	RPE1 non-induced	minus
18.09	RPE1 non-induced	minus
24.12	RPE1 non-induced	minus
8.71	RPE1 non-induced	minus
22.78	RPE1 non-induced	minus
15.41	RPE1 non-induced	minus
28.14	RPE1 non-induced	minus
24.12	RPE1 non-induced	minus
32.83	RPE1 non-induced	minus
8.04	RPE1 non-induced	minus
11.39	RPE1 non-induced	minus
14.74	RPE1 non-induced	minus
33.5	RPE1 non-induced	minus
33.5	RPE1 non-induced	minus
32.16	RPE1 non-induced	minus
4.02	RPE1 non-induced	minus
16.75	RPE1 non-induced	minus
24.12	RPE1 non-induced	minus
0.67	RPE1 non-induced	minus
14.07	RPE1 non-induced	minus
24.79	RPE1 non-induced	minus
13.4	RPE1 non-induced	minus
38.19	RPE1 non-induced	minus
20.77	RPE1 non-induced	minus
16.75	RPE1 non-induced	minus
22.78	RPE1 non-induced	minus
22.11	RPE1 non-induced	minus
22.78	RPE1 non-induced	minus
29.48	RPE1 non-induced	minus
18.76	RPE1 non-induced	minus
24.79	RPE1 non-induced	minus
34.17	RPE1 non-induced	minus
20.77	RPE1 non-induced	minus
17.42	RPE1 non-induced	minus
24.12	RPE1 non-induced	minus
28.14	RPE1 non-induced	minus
23.45	RPE1 non-induced	minus
35.51	RPE1 non-induced	minus
42.88	RPE1 non-induced	minus
21.44	RPE1 non-induced	minus
31.49	RPE1 non-induced	minus
37.52	RPE1 non-induced	minus
17.42	RPE1 non-induced	minus
15.41	RPE1 non-induced	minus
24.12	RPE1 non-induced	minus
29.48	RPE1 non-induced	minus
16.08	RPE1 non-induced	minus
25.46	RPE1 non-induced	minus
26.13	RPE1 non-induced	minus
16.75	RPE1 non-induced	minus
32.83	RPE1 non-induced	minus
32.16	RPE1 non-induced	minus
34.84	RPE1 non-induced	minus
18.76	RPE1 non-induced	minus
8.04	RPE1 non-induced	minus
17.42	RPE1 non-induced	minus
9.38	RPE1 non-induced	minus
10.72	RPE1 non-induced	minus
20.1	RPE1 non-induced	minus
19.43	RPE1 non-induced	minus
30.82	RPE1 non-induced	minus
60.97	RPE1 non-induced	minus
22.78	RPE1 non-induced	minus
14.74	RPE1 non-induced	minus
27.47	RPE1 non-induced	minus
22.78	RPE1 non-induced	minus
26.8	RPE1 non-induced	minus
24.12	RPE1 non-induced	minus
29.48	RPE1 non-induced	minus
48.24	RPE1 non-induced	minus
14.74	RPE1 non-induced	minus
10.05	RPE1 non-induced	minus
22.78	RPE1 non-induced	minus
37.52	RPE1 non-induced	minus
21.44	RPE1 non-induced	minus
30.82	RPE1 non-induced	minus
27.47	RPE1 non-induced	minus
22.11	RPE1 non-induced	minus
24.12	RPE1 non-induced	minus
30.15	RPE1 non-induced	minus
33.5	RPE1 non-induced	minus
22.78	RPE1 non-induced	minus
23.45	RPE1 non-induced	minus
14.74	RPE1 non-induced	minus
4.69	RPE1 non-induced	minus
14.07	RPE1 non-induced	minus
3.35	RPE1 non-induced	minus
10.05	RPE1 non-induced	minus
38.19	RPE1 non-induced	minus
34.17	RPE1 non-induced	minus
20.1	RPE1 non-induced	minus
25.46	RPE1 non-induced	minus
30.15	RPE1 non-induced	minus
10.72	RPE1 non-induced	minus
31.49	RPE1 non-induced	minus
17.42	RPE1 non-induced	minus
32.83	RPE1 non-induced	minus
24.12	RPE1 non-induced	minus
25.46	RPE1 non-induced	minus
33.5	RPE1 non-induced	minus
38.19	RPE1 non-induced	minus
26.13	RPE1 non-induced	minus
28.14	RPE1 non-induced	minus
28.14	RPE1 non-induced	minus
41.54	RPE1 non-induced	minus
18.76	RPE1 non-induced	minus
33.5	RPE1 non-induced	minus
24.79	RPE1 non-induced	minus
17.42	RPE1 non-induced	minus
38.86	RPE1 non-induced	minus
40.2	RPE1 non-induced	minus
19.43	RPE1 non-induced	minus
12.73	RPE1 non-induced	minus
18.76	RPE1 non-induced	minus
30.15	RPE1 non-induced	minus
19.43	RPE1 non-induced	minus
12.06	RPE1 non-induced	minus
34.84	RPE1 non-induced	minus
41.54	RPE1 non-induced	minus
16.75	RPE1 non-induced	minus
14.74	RPE1 non-induced	minus
11.39	RPE1 non-induced	minus
11.39	RPE1 non-induced	minus
28.81	RPE1 non-induced	minus
12.06	RPE1 non-induced	minus
26.13	RPE1 non-induced	minus
22.11	RPE1 non-induced	minus
6.7	RPE1 non-induced	minus
26.8	RPE1 non-induced	minus
14.74	RPE1 non-induced	minus
28.14	RPE1 non-induced	minus
22.11	RPE1 non-induced	minus
3.35	RPE1 non-induced	minus
24.12	RPE1 non-induced	minus
31.49	RPE1 non-induced	minus
17.42	RPE1 non-induced	minus
28.14	RPE1 non-induced	minus
13.4	RPE1 non-induced	minus
19.43	RPE1 non-induced	minus
17.42	RPE1 non-induced	minus
16.08	RPE1 non-induced	minus
18.09	RPE1 non-induced	minus
32.16	RPE1 non-induced	minus
24.12	RPE1 non-induced	minus
26.13	RPE1 non-induced	minus
[truncated: 21,506 more rows]

[truncated: 30 more sheets: fig3h, fig4a, fig4b, fig4c, fig5a, fig5b, fig5c, fig5d, fig6b, fig6c, fig7b, fig7c, fig7d, fig7e, fig8a, fig8c, fig8d, sup_fig2, sup_fig3b, sup_fig3c …]
